# Supplementary material for: Structural characterization and comparative analysis of polymorphic forms of psilocin (4-hy­droxy-N,N-di­methyl­tryptamine)
Source: Acta Crystallogr E Crystallogr Commun. 2024 May 14;80(Pt 6):590–5. doi: 10.1107/S2056989024004201 (PMC11151301; doi:10.1107/S2056989024004201)
Supplement: Supplementary file 1 [file e-80-00590-sup1.cif]

##############################################################################
#                                                                            #
# This CIF contains the data in a paper accepted for publication in          #
# Acta Crystallographica Section E. It conforms to the requirements of       #
# Notes for Authors for Acta Crystallographica Section E, and has been       #
# peer reviewed under the auspices of the IUCr Commission on Journals.       #
#                                                                            #
# Full details of the Crystallographic Information File format               #
# are given in the paper "The Crystallographic Information File (CIF):       #
# a New Standard Archive File for Crystallography" by S. R. Hall, F. H.      #
# Allen and I. D. Brown [Acta Cryst. (1991), A47, 655-685].                  #
#                                                                            #
# The current version of the core CIF dictionary is obtainable from          #
# ftp://ftp.iucr.org/pub/cif_core.dic.                                       #
#                                                                            #
# Software is freely available for graphical display of the structure(s)     #
# in this CIF. For information consult the CIF software page                 #
# http://www.iucr.org/resources/cif/software.                                #
#                                                                            #
# This file may be used for bona fide research purposes within the           #
# scientific community so long as proper attribution is given to the journal # 
# article from which it was obtained.                                        #
#                                                                            #
##############################################################################
data_Form_II_293K
_audit_creation_method     'SHELXL-2019/3'
_chemical_name_systematic
;
3-[2-(Dimethylamino)ethyl]-1<i>H</i>-indol-4-ol
;
_chemical_name_common
;
4-Hydroxy-<i>N</i>,<i>N</i>-dimethyltryptamine
;
_chemical_formula_moiety     'C12 H16 N2 O'
_chemical_formula_sum     'C12 H16 N2 O'
_chemical_formula_iupac     'C12 H16 N2 O'
_chemical_formula_weight     204.27
_chemical_melting_point     ?
_space_group_crystal_system     monoclinic
_space_group_name_H-M_alt     'P 21/n'
_space_group_name_Hall     '-P 2yn'
loop_
    _space_group_symop_operation_xyz
    'x, y, z'
    '-x+1/2, y+1/2, -z+1/2'
    '-x, -y, -z'
    'x-1/2, -y-1/2, z-1/2'
_cell_length_a     9.5331(7)
_cell_length_b     8.9358(3)
_cell_length_c     14.0279(7)
_cell_angle_alpha     90
_cell_angle_beta     107.490(7)
_cell_angle_gamma     90
_cell_volume     1139.73(11)
_cell_formula_units_Z     4
_cell_measurement_reflns_used     2141
_cell_measurement_theta_min     4.9300
_cell_measurement_theta_max     77.0740
_cell_measurement_temperature     293(2)
_exptl_crystal_description     plate
_exptl_crystal_colour     colourless
_exptl_crystal_size_max     0.370
_exptl_crystal_size_mid     0.160
_exptl_crystal_size_min     0.040
_exptl_crystal_density_diffrn     1.190
_exptl_crystal_density_meas     ?
_exptl_crystal_density_method     ?
_exptl_crystal_F_000     440
_exptl_absorpt_coefficient_mu     0.610
_exptl_absorpt_correction_type     multi-scan
_exptl_absorpt_process_details
;
(CrysAlisPro; Rigaku OD, 2015)
;
_exptl_absorpt_correction_T_min     0.67466
_exptl_absorpt_correction_T_max     1.00000
_diffrn_ambient_temperature     293(2)
_diffrn_source     'micro-focus sealed X-ray tube'
_diffrn_radiation_type     CuK\a
_diffrn_radiation_wavelength     1.54184
_diffrn_measurement_device_type
                          'SuperNova, Single source at offset, Pilatus 200/300K'
_diffrn_measurement_device     'four-circle diffractometer'
_diffrn_measurement_method     '\w scans'
_diffrn_detector     'CCD plate'
_diffrn_detector_area_resol_mean     ?
_diffrn_reflns_number     4929
_diffrn_reflns_av_R_equivalents     0.0194
_diffrn_reflns_av_unetI/netI     0.0265
_diffrn_reflns_theta_min     4.992
_diffrn_reflns_theta_max     78.006
_diffrn_reflns_theta_full     67.684
_diffrn_measured_fraction_theta_max     0.955
_diffrn_measured_fraction_theta_full     0.998
_diffrn_reflns_limit_h_min     -11
_diffrn_reflns_limit_h_max     8
_diffrn_reflns_limit_k_min     -11
_diffrn_reflns_limit_k_max     11
_diffrn_reflns_limit_l_min     -17
_diffrn_reflns_limit_l_max     17
_refine_special_details
;
Rotation of the ethylene bridge connecting the dimethyl amino group
induces whole molecule disorder. The two disordered moieties were
restrained to have similar geometries. The indene fragment of the minor
moiety including the directly adjacent C and O atoms was restrained to be
close to planar. The acidic phenol H atom was excluded from the disorder
and its position and thermal parameter were freely refined. Uij components
of ADPs for disordered atoms closer to each other than 2.0 Angstrom were
restrained to be similar. Subject to these conditions
the occupancy ratio refined to 0.689(5) to 0.311(5).
;
_reflns_number_total     2329
_reflns_number_gt     1754
_reflns_threshold_expression     'I > 2\s(I)'
_refine_ls_structure_factor_coef     Fsqd
_refine_ls_matrix_type     full
_refine_ls_R_factor_all     0.0785
_refine_ls_R_factor_gt     0.0645
_refine_ls_wR_factor_gt     0.2089
_refine_ls_wR_factor_ref     0.2207
_refine_ls_goodness_of_fit_ref     1.132
_refine_ls_restrained_S_all     1.096
_refine_ls_number_reflns     2329
_refine_ls_number_parameters     280
_refine_ls_number_restraints     532
_refine_ls_hydrogen_treatment     mixed
_refine_ls_weighting_scheme     calc
_refine_ls_weighting_details
              'w=1/[\s^2^(Fo^2^)+(0.1062P)^2^+0.3139P] where P=(Fo^2^+2Fc^2^)/3'
_atom_sites_solution_hydrogens     mixed
_atom_sites_solution_primary     dual
_atom_sites_solution_secondary     difmap
_refine_ls_shift/su_max     0.000
_refine_ls_shift/su_mean     0.000
_refine_diff_density_max     0.175
_refine_diff_density_min     -0.162
_refine_ls_extinction_method     none
_refine_ls_extinction_coef     .
loop_
    _atom_type_symbol
    _atom_type_description
    _atom_type_scat_dispersion_real
    _atom_type_scat_dispersion_imag
    _atom_type_scat_source
    'C' 'C' 0.0181 0.0091
                         'International Tables Vol C Tables 4.2.6.8 and 6.1.1.4'
    'H' 'H' 0.0000 0.0000
                         'International Tables Vol C Tables 4.2.6.8 and 6.1.1.4'
    'N' 'N' 0.0311 0.0180
                         'International Tables Vol C Tables 4.2.6.8 and 6.1.1.4'
    'O' 'O' 0.0492 0.0322
                         'International Tables Vol C Tables 4.2.6.8 and 6.1.1.4'
_computing_data_collection
;
CrysAlisPro 1.171.38.41r (Rigaku OD, 2015)
;
_computing_cell_refinement
;
CrysAlisPro 1.171.38.41r (Rigaku OD, 2015)
;
_computing_data_reduction
;
CrysAlisPro 1.171.38.41r (Rigaku OD, 2015)
;
_computing_structure_solution
;
<i>SHELXT</i> (Sheldrick, 2015a)
;
_computing_structure_refinement
;
<i>SHELXL2019/2</i> (Sheldrick, 2015b),
<i>ShelXle</i> Rev1580 (H\"ubschle <i>et al.</i>,  2011)
;
_computing_molecular_graphics     ?
_computing_publication_material     'publCIF (Westrip, 2013)'
loop_
    _atom_site_type_symbol
    _atom_site_label
    _atom_site_fract_x
    _atom_site_fract_y
    _atom_site_fract_z
    _atom_site_U_iso_or_equiv
    _atom_site_adp_type
    _atom_site_calc_flag
    _atom_site_occupancy
    _atom_site_disorder_assembly
    _atom_site_disorder_group
    H H1 0.629(5) 0.548(5) 0.379(3) 0.120(13) Uiso d 1 . .
    C C1 0.6049(6) 0.4321(5) 0.1961(3) 0.0786(12) Uani d 0.689(5) A 1
    H H1A 0.701941 0.477062 0.218344 0.094 Uiso calc 0.689(5) A 1
    H H1B 0.598839 0.374580 0.136326 0.094 Uiso calc 0.689(5) A 1
    C C2 0.5891(7) 0.3248(5) 0.2772(3) 0.0793(11) Uani d 0.689(5) A 1
    H H2A 0.485373 0.309139 0.268700 0.095 Uiso calc 0.689(5) A 1
    H H2B 0.631533 0.228959 0.268722 0.095 Uiso calc 0.689(5) A 1
    N N2 0.6602(6) 0.3790(7) 0.3790(4) 0.0700(13) Uani d 0.689(5) A 1
    C C3 0.8215(7) 0.3657(8) 0.4111(6) 0.0991(18) Uani d 0.689(5) A 1
    H H3A 0.848490 0.262228 0.410669 0.149 Uiso calc 0.689(5) A 1
    H H3B 0.860680 0.405160 0.477477 0.149 Uiso calc 0.689(5) A 1
    H H3C 0.860535 0.420937 0.366147 0.149 Uiso calc 0.689(5) A 1
    C C4 0.6000(8) 0.3008(7) 0.4497(5) 0.0880(16) Uani d 0.689(5) A 1
    H H4A 0.496721 0.321472 0.433727 0.132 Uiso calc 0.689(5) A 1
    H H4B 0.649220 0.334574 0.516344 0.132 Uiso calc 0.689(5) A 1
    H H4C 0.614668 0.195002 0.445389 0.132 Uiso calc 0.689(5) A 1
    N N1 0.3190(10) 0.6949(9) 0.0677(6) 0.0731(15) Uani d 0.689(5) A 1
    H H1N 0.253727 0.724472 0.014198 0.110 Uiso calc 0.689(5) A 1
    C C5 0.3974(7) 0.5670(8) 0.0772(5) 0.0692(15) Uani d 0.689(5) A 1
    H H5 0.387132 0.496668 0.026696 0.083 Uiso calc 0.689(5) A 1
    C C6 0.4918(6) 0.5555(6) 0.1692(4) 0.0646(11) Uani d 0.689(5) A 1
    C C7 0.4692(9) 0.6852(8) 0.2248(5) 0.0557(14) Uani d 0.689(5) A 1
    C C8 0.5353(6) 0.7405(7) 0.3216(4) 0.0573(12) Uani d 0.689(5) A 1
    C C9 0.4903(8) 0.8781(8) 0.3460(6) 0.0651(16) Uani d 0.689(5) A 1
    H H9 0.533483 0.918116 0.409263 0.078 Uiso calc 0.689(5) A 1
    C C10 0.3792(13) 0.9580(11) 0.2755(6) 0.0687(18) Uani d 0.689(5) A 1
    H H10 0.346823 1.047946 0.294841 0.082 Uiso calc 0.689(5) A 1
    C C11 0.3173(13) 0.9095(11) 0.1803(6) 0.0683(17) Uani d 0.689(5) A 1
    H H11 0.249568 0.967390 0.133219 0.082 Uiso calc 0.689(5) A 1
    C C12 0.3599(13) 0.7700(10) 0.1570(6) 0.0570(13) Uani d 0.689(5) A 1
    O O1 0.6453(5) 0.6668(4) 0.3906(3) 0.0720(9) Uani d 0.689(5) A 1
    C C1B 0.5012(11) 0.3867(10) 0.2090(7) 0.078(2) Uani d 0.311(5) A 2
    H H1C 0.478936 0.323039 0.150278 0.094 Uiso calc 0.311(5) A 2
    H H1D 0.446315 0.348423 0.251780 0.094 Uiso calc 0.311(5) A 2
    C C2B 0.6645(12) 0.3715(13) 0.2644(7) 0.079(2) Uani d 0.311(5) A 2
    H H2C 0.696312 0.270113 0.257242 0.095 Uiso calc 0.311(5) A 2
    H H2D 0.720114 0.439026 0.235409 0.095 Uiso calc 0.311(5) A 2
    N N2B 0.6939(15) 0.4062(19) 0.3706(9) 0.073(3) Uani d 0.311(5) A 2
    C C3B 0.8539(14) 0.443(2) 0.4141(14) 0.105(4) Uani d 0.311(5) A 2
    H H3D 0.911578 0.355453 0.411664 0.158 Uiso calc 0.311(5) A 2
    H H3E 0.872839 0.473878 0.482286 0.158 Uiso calc 0.311(5) A 2
    H H3F 0.879671 0.521794 0.376268 0.158 Uiso calc 0.311(5) A 2
    C C4B 0.6546(16) 0.2889(18) 0.4287(12) 0.096(3) Uani d 0.311(5) A 2
    H H4D 0.549796 0.276267 0.407503 0.143 Uiso calc 0.311(5) A 2
    H H4E 0.687337 0.315529 0.498172 0.143 Uiso calc 0.311(5) A 2
    H H4F 0.700690 0.197023 0.418951 0.143 Uiso calc 0.311(5) A 2
    N N1B 0.306(2) 0.722(2) 0.0774(13) 0.068(2) Uani d 0.311(5) A 2
    H H1NB 0.248617 0.762923 0.024437 0.102 Uiso calc 0.311(5) A 2
    C C5B 0.3611(15) 0.5824(19) 0.0815(11) 0.065(2) Uani d 0.311(5) A 2
    H H5B 0.343952 0.519523 0.026288 0.078 Uiso calc 0.311(5) A 2
    C C6B 0.4454(12) 0.5433(12) 0.1756(10) 0.067(2) Uani d 0.311(5) A 2
    C C7B 0.446(2) 0.6822(18) 0.2322(11) 0.055(2) Uani d 0.311(5) A 2
    C C8B 0.4966(13) 0.7291(15) 0.3325(9) 0.056(2) Uani d 0.311(5) A 2
    C C9B 0.4612(18) 0.8680(16) 0.3603(12) 0.058(2) Uani d 0.311(5) A 2
    H H9B 0.499146 0.895479 0.427087 0.070 Uiso calc 0.311(5) A 2
    C C10B 0.374(3) 0.968(2) 0.2955(13) 0.059(2) Uani d 0.311(5) A 2
    H H10B 0.357485 1.063956 0.316512 0.071 Uiso calc 0.311(5) A 2
    C C11B 0.312(3) 0.924(2) 0.2009(13) 0.059(2) Uani d 0.311(5) A 2
    H H11B 0.241889 0.984553 0.156808 0.071 Uiso calc 0.311(5) A 2
    C C12B 0.352(3) 0.788(2) 0.1687(14) 0.058(2) Uani d 0.311(5) A 2
    O O1B 0.5739(11) 0.6420(9) 0.4069(5) 0.076(2) Uani d 0.311(5) A 2
loop_
    _atom_site_aniso_label
    _atom_site_aniso_U_11
    _atom_site_aniso_U_22
    _atom_site_aniso_U_33
    _atom_site_aniso_U_12
    _atom_site_aniso_U_13
    _atom_site_aniso_U_23
    C1 0.106(3) 0.067(2) 0.072(2) 0.004(2) 0.041(2) -0.0041(17)
    C2 0.105(3) 0.055(2) 0.081(2) 0.003(2) 0.033(2) -0.0001(17)
    N2 0.078(3) 0.059(3) 0.080(2) 0.0124(19) 0.0338(19) 0.0092(18)
    C3 0.072(3) 0.097(4) 0.134(4) 0.026(3) 0.039(3) 0.019(4)
    C4 0.104(4) 0.076(3) 0.094(3) -0.002(3) 0.045(3) 0.015(2)
    N1 0.084(3) 0.078(4) 0.050(2) -0.007(2) 0.0099(18) -0.004(2)
    C5 0.084(3) 0.072(3) 0.0559(19) -0.008(2) 0.028(2) -0.0104(18)
    C6 0.082(3) 0.0618(19) 0.0557(17) -0.0055(19) 0.028(2) -0.0054(14)
    C7 0.064(3) 0.0537(18) 0.0522(19) -0.0065(17) 0.0216(17) 0.0023(15)
    C8 0.064(3) 0.0563(19) 0.0525(19) -0.0007(19) 0.0193(18) 0.0034(15)
    C9 0.081(3) 0.060(2) 0.059(3) 0.001(2) 0.028(2) -0.0028(18)
    C10 0.078(2) 0.063(3) 0.072(4) 0.009(2) 0.032(3) -0.004(3)
    C11 0.069(2) 0.070(3) 0.066(3) 0.011(2) 0.020(3) 0.005(2)
    C12 0.059(2) 0.063(3) 0.049(2) -0.009(2) 0.0173(19) 0.0030(19)
    O1 0.083(2) 0.0611(17) 0.0585(17) 0.0045(16) 0.0007(15) -0.0042(12)
    C1B 0.095(4) 0.066(4) 0.073(4) -0.004(3) 0.026(3) -0.012(3)
    C2B 0.096(4) 0.071(4) 0.076(4) 0.010(4) 0.035(3) -0.004(3)
    N2B 0.081(5) 0.065(5) 0.078(4) 0.009(4) 0.032(4) 0.001(4)
    C3B 0.069(6) 0.113(9) 0.131(8) 0.016(7) 0.026(6) 0.003(8)
    C4B 0.099(7) 0.086(6) 0.108(7) 0.012(6) 0.040(6) 0.023(6)
    N1B 0.083(4) 0.064(4) 0.053(4) 0.001(3) 0.014(3) 0.002(3)
    C5B 0.077(4) 0.068(4) 0.054(3) -0.006(4) 0.024(3) -0.012(3)
    C6B 0.077(4) 0.063(3) 0.065(3) -0.001(3) 0.026(3) -0.008(3)
    C7B 0.065(4) 0.053(3) 0.050(3) 0.000(3) 0.021(3) -0.001(3)
    C8B 0.067(4) 0.054(3) 0.047(3) 0.000(3) 0.019(3) 0.001(3)
    C9B 0.074(4) 0.054(3) 0.052(4) 0.000(3) 0.029(3) -0.001(3)
    C10B 0.073(4) 0.053(4) 0.060(4) 0.009(3) 0.034(4) -0.007(3)
    C11B 0.064(4) 0.061(4) 0.059(5) 0.011(3) 0.030(4) -0.001(4)
    C12B 0.065(4) 0.061(4) 0.051(4) -0.006(3) 0.019(3) 0.000(3)
    O1B 0.098(5) 0.066(4) 0.051(3) 0.014(4) 0.005(3) -0.002(3)
_geom_special_details
;
 All esds (except the esd in the dihedral angle between two l.s. planes)
 are estimated using the full covariance matrix.  The cell esds are taken
 into account individually in the estimation of esds in distances, angles
 and torsion angles; correlations between esds in cell parameters are only
 used when they are defined by crystal symmetry.  An approximate (isotropic)
 treatment of cell esds is used for estimating esds involving l.s. planes.
;
loop_
    _geom_bond_atom_site_label_1
    _geom_bond_atom_site_label_2
    _geom_bond_site_symmetry_2
    _geom_bond_distance
    _geom_bond_publ_flag
    C1 C6 . 1.509(6) ?
    C1 C2 . 1.530(6) ?
    C1 H1A . 0.9700 ?
    C1 H1B . 0.9700 ?
    C2 N2 . 1.466(7) ?
    C2 H2A . 0.9700 ?
    C2 H2B . 0.9700 ?
    N2 C4 . 1.463(7) ?
    N2 C3 . 1.471(7) ?
    C3 H3A . 0.9600 ?
    C3 H3B . 0.9600 ?
    C3 H3C . 0.9600 ?
    C4 H4A . 0.9600 ?
    C4 H4B . 0.9600 ?
    C4 H4C . 0.9600 ?
    N1 C5 . 1.350(7) ?
    N1 C12 . 1.370(6) ?
    N1 H1N . 0.8600 ?
    C5 C6 . 1.337(7) ?
    C5 H5 . 0.9300 ?
    C6 C7 . 1.449(6) ?
    C7 C8 . 1.403(6) ?
    C7 C12 . 1.404(6) ?
    C8 O1 . 1.364(5) ?
    C8 C9 . 1.379(7) ?
    C9 C10 . 1.408(7) ?
    C9 H9 . 0.9300 ?
    C10 C11 . 1.358(7) ?
    C10 H10 . 0.9300 ?
    C11 C12 . 1.380(7) ?
    C11 H11 . 0.9300 ?
    O1 H1 . 1.08(5) ?
    C1B C6B . 1.521(12) ?
    C1B C2B . 1.523(12) ?
    C1B H1C . 0.9700 ?
    C1B H1D . 0.9700 ?
    C2B N2B . 1.463(13) ?
    C2B H2C . 0.9700 ?
    C2B H2D . 0.9700 ?
    N2B C4B . 1.444(14) ?
    N2B C3B . 1.498(14) ?
    N2B H1 . 1.43(5) ?
    C3B H3D . 0.9600 ?
    C3B H3E . 0.9600 ?
    C3B H3F . 0.9600 ?
    C4B H4D . 0.9600 ?
    C4B H4E . 0.9600 ?
    C4B H4F . 0.9600 ?
    N1B C5B . 1.347(13) ?
    N1B C12B . 1.359(13) ?
    N1B H1NB . 0.8600 ?
    C5B C6B . 1.368(13) ?
    C5B H5B . 0.9300 ?
    C6B C7B . 1.472(12) ?
    C7B C8B . 1.407(12) ?
    C7B C12B . 1.416(13) ?
    C8B O1B . 1.333(11) ?
    C8B C9B . 1.374(12) ?
    C9B C10B . 1.369(13) ?
    C9B H9B . 0.9300 ?
    C10B C11B . 1.340(13) ?
    C10B H10B . 0.9300 ?
    C11B C12B . 1.397(13) ?
    C11B H11B . 0.9300 ?
    O1B H1 . 1.12(5) ?
loop_
    _geom_angle_atom_site_label_1
    _geom_angle_atom_site_label_2
    _geom_angle_atom_site_label_3
    _geom_angle_site_symmetry_1
    _geom_angle_site_symmetry_3
    _geom_angle
    _geom_angle_publ_flag
    C6 C1 C2 . . 114.9(4) ?
    C6 C1 H1A . . 108.5 ?
    C2 C1 H1A . . 108.5 ?
    C6 C1 H1B . . 108.5 ?
    C2 C1 H1B . . 108.5 ?
    H1A C1 H1B . . 107.5 ?
    N2 C2 C1 . . 113.5(4) ?
    N2 C2 H2A . . 108.9 ?
    C1 C2 H2A . . 108.9 ?
    N2 C2 H2B . . 108.9 ?
    C1 C2 H2B . . 108.9 ?
    H2A C2 H2B . . 107.7 ?
    C4 N2 C2 . . 110.0(5) ?
    C4 N2 C3 . . 109.9(5) ?
    C2 N2 C3 . . 113.9(6) ?
    N2 C3 H3A . . 109.5 ?
    N2 C3 H3B . . 109.5 ?
    H3A C3 H3B . . 109.5 ?
    N2 C3 H3C . . 109.5 ?
    H3A C3 H3C . . 109.5 ?
    H3B C3 H3C . . 109.5 ?
    N2 C4 H4A . . 109.5 ?
    N2 C4 H4B . . 109.5 ?
    H4A C4 H4B . . 109.5 ?
    N2 C4 H4C . . 109.5 ?
    H4A C4 H4C . . 109.5 ?
    H4B C4 H4C . . 109.5 ?
    C5 N1 C12 . . 109.1(6) ?
    C5 N1 H1N . . 125.4 ?
    C12 N1 H1N . . 125.4 ?
    C6 C5 N1 . . 110.7(5) ?
    C6 C5 H5 . . 124.7 ?
    N1 C5 H5 . . 124.7 ?
    C5 C6 C7 . . 107.0(5) ?
    C5 C6 C1 . . 121.4(5) ?
    C7 C6 C1 . . 131.3(5) ?
    C8 C7 C12 . . 119.4(5) ?
    C8 C7 C6 . . 134.9(5) ?
    C12 C7 C6 . . 105.5(4) ?
    O1 C8 C9 . . 118.9(5) ?
    O1 C8 C7 . . 122.9(5) ?
    C9 C8 C7 . . 118.2(5) ?
    C8 C9 C10 . . 120.1(6) ?
    C8 C9 H9 . . 119.9 ?
    C10 C9 H9 . . 119.9 ?
    C11 C10 C9 . . 122.8(7) ?
    C11 C10 H10 . . 118.6 ?
    C9 C10 H10 . . 118.6 ?
    C10 C11 C12 . . 116.7(6) ?
    C10 C11 H11 . . 121.6 ?
    C12 C11 H11 . . 121.6 ?
    N1 C12 C11 . . 129.5(6) ?
    N1 C12 C7 . . 107.7(5) ?
    C11 C12 C7 . . 122.6(6) ?
    C8 O1 H1 . . 109(2) ?
    C6B C1B C2B . . 116.7(8) ?
    C6B C1B H1C . . 108.1 ?
    C2B C1B H1C . . 108.1 ?
    C6B C1B H1D . . 108.1 ?
    C2B C1B H1D . . 108.1 ?
    H1C C1B H1D . . 107.3 ?
    N2B C2B C1B . . 110.8(9) ?
    N2B C2B H2C . . 109.5 ?
    C1B C2B H2C . . 109.5 ?
    N2B C2B H2D . . 109.5 ?
    C1B C2B H2D . . 109.5 ?
    H2C C2B H2D . . 108.1 ?
    C4B N2B C2B . . 114.7(13) ?
    C4B N2B C3B . . 109.4(12) ?
    C2B N2B C3B . . 108.7(12) ?
    C4B N2B H1 . . 114(2) ?
    C2B N2B H1 . . 108.3(19) ?
    C3B N2B H1 . . 101(2) ?
    N2B C3B H3D . . 109.5 ?
    N2B C3B H3E . . 109.5 ?
    H3D C3B H3E . . 109.5 ?
    N2B C3B H3F . . 109.5 ?
    H3D C3B H3F . . 109.5 ?
    H3E C3B H3F . . 109.5 ?
    N2B C4B H4D . . 109.5 ?
    N2B C4B H4E . . 109.5 ?
    H4D C4B H4E . . 109.5 ?
    N2B C4B H4F . . 109.5 ?
    H4D C4B H4F . . 109.5 ?
    H4E C4B H4F . . 109.5 ?
    C5B N1B C12B . . 110.4(12) ?
    C5B N1B H1NB . . 124.8 ?
    C12B N1B H1NB . . 124.8 ?
    N1B C5B C6B . . 112.7(12) ?
    N1B C5B H5B . . 123.6 ?
    C6B C5B H5B . . 123.6 ?
    C5B C6B C7B . . 102.2(10) ?
    C5B C6B C1B . . 125.6(11) ?
    C7B C6B C1B . . 131.7(10) ?
    C8B C7B C12B . . 113.1(11) ?
    C8B C7B C6B . . 137.3(12) ?
    C12B C7B C6B . . 108.8(10) ?
    O1B C8B C9B . . 115.5(10) ?
    O1B C8B C7B . . 123.5(11) ?
    C9B C8B C7B . . 120.9(10) ?
    C10B C9B C8B . . 123.9(12) ?
    C10B C9B H9B . . 118.1 ?
    C8B C9B H9B . . 118.1 ?
    C11B C10B C9B . . 117.7(14) ?
    C11B C10B H10B . . 121.2 ?
    C9B C10B H10B . . 121.2 ?
    C10B C11B C12B . . 119.6(14) ?
    C10B C11B H11B . . 120.2 ?
    C12B C11B H11B . . 120.2 ?
    N1B C12B C11B . . 129.8(13) ?
    N1B C12B C7B . . 105.7(11) ?
    C11B C12B C7B . . 124.4(13) ?
    C8B O1B H1 . . 111(2) ?
loop_
    _geom_torsion_atom_site_label_1
    _geom_torsion_atom_site_label_2
    _geom_torsion_atom_site_label_3
    _geom_torsion_atom_site_label_4
    _geom_torsion_site_symmetry_1
    _geom_torsion_site_symmetry_2
    _geom_torsion_site_symmetry_3
    _geom_torsion_site_symmetry_4
    _geom_torsion
    _geom_torsion_publ_flag
    C6 C1 C2 N2 . . . . -84.6(6) ?
    C1 C2 N2 C4 . . . . 160.7(5) ?
    C1 C2 N2 C3 . . . . -75.4(6) ?
    C12 N1 C5 C6 . . . . -1.3(8) ?
    N1 C5 C6 C7 . . . . 1.9(7) ?
    N1 C5 C6 C1 . . . . -172.9(5) ?
    C2 C1 C6 C5 . . . . -117.6(6) ?
    C2 C1 C6 C7 . . . . 69.1(8) ?
    C5 C6 C7 C8 . . . . -177.2(8) ?
    C1 C6 C7 C8 . . . . -3.3(13) ?
    C5 C6 C7 C12 . . . . -1.6(9) ?
    C1 C6 C7 C12 . . . . 172.3(7) ?
    C12 C7 C8 O1 . . . . -177.9(8) ?
    C6 C7 C8 O1 . . . . -2.8(12) ?
    C12 C7 C8 C9 . . . . -0.4(11) ?
    C6 C7 C8 C9 . . . . 174.7(8) ?
    O1 C8 C9 C10 . . . . 178.6(7) ?
    C7 C8 C9 C10 . . . . 1.1(10) ?
    C8 C9 C10 C11 . . . . -3.6(14) ?
    C9 C10 C11 C12 . . . . 5.1(16) ?
    C5 N1 C12 C11 . . . . 174.9(11) ?
    C5 N1 C12 C7 . . . . 0.2(10) ?
    C10 C11 C12 N1 . . . . -178.3(12) ?
    C10 C11 C12 C7 . . . . -4.4(16) ?
    C8 C7 C12 N1 . . . . 177.3(8) ?
    C6 C7 C12 N1 . . . . 0.8(10) ?
    C8 C7 C12 C11 . . . . 2.2(15) ?
    C6 C7 C12 C11 . . . . -174.3(10) ?
    C6B C1B C2B N2B . . . . 83.2(13) ?
    C1B C2B N2B C4B . . . . 76.8(14) ?
    C1B C2B N2B C3B . . . . -160.4(12) ?
    C12B N1B C5B C6B . . . . 1.6(15) ?
    N1B C5B C6B C7B . . . . -3.9(10) ?
    N1B C5B C6B C1B . . . . 168.7(12) ?
    C2B C1B C6B C5B . . . . 130.1(10) ?
    C2B C1B C6B C7B . . . . -59.5(17) ?
    C5B C6B C7B C8B . . . . 173(2) ?
    C1B C6B C7B C8B . . . . 1(3) ?
    C5B C6B C7B C12B . . . . 4.8(19) ?
    C1B C6B C7B C12B . . . . -167.2(18) ?
    C12B C7B C8B O1B . . . . 173.0(19) ?
    C6B C7B C8B O1B . . . . 5(3) ?
    C12B C7B C8B C9B . . . . -3(3) ?
    C6B C7B C8B C9B . . . . -171.8(19) ?
    O1B C8B C9B C10B . . . . -175.0(17) ?
    C7B C8B C9B C10B . . . . 2(2) ?
    C8B C9B C10B C11B . . . . 4(3) ?
    C9B C10B C11B C12B . . . . -8(3) ?
    C5B N1B C12B C11B . . . . -173(3) ?
    C5B N1B C12B C7B . . . . 2(2) ?
    C10B C11B C12B N1B . . . . -180(3) ?
    C10B C11B C12B C7B . . . . 6(4) ?
    C8B C7B C12B N1B . . . . -175.7(18) ?
    C6B C7B C12B N1B . . . . -4(3) ?
    C8B C7B C12B C11B . . . . 0(4) ?
    C6B C7B C12B C11B . . . . 171(2) ?
loop_
    _geom_hbond_atom_site_label_D
    _geom_hbond_atom_site_label_H
    _geom_hbond_atom_site_label_A
    _geom_hbond_site_symmetry_A
    _geom_hbond_distance_DH
    _geom_hbond_distance_HA
    _geom_hbond_distance_DA
    _geom_hbond_angle_DHA
    _geom_hbond_publ_flag
    N1 H1N O1 4_575 0.86 1.99 2.823(8) 164 yes
    N1B H1NB O1B 4_575 0.86 2.14 2.984(18) 169 yes
    O1 H1 N2 1_555 1.08(5) 1.54(5) 2.584(8) 161(4) yes
    O1B H1 N2B 1_555 1.12(5) 1.43(5) 2.52(2) 162(4) yes
_shelx_space_group_comment
;
The symmetry employed for this shelxl refinement is uniquely defined
by the following loop, which should always be used as a source of
symmetry information in preference to the above space-group names.
They are only intended as comments.
;
_shelx_estimated_absorpt_T_min     0.806
_shelx_estimated_absorpt_T_max     0.976
_shelx_hkl_file
;
   0   0   2 2098.87   54.56
   0   0   3    0.85    1.10
   0   0  -4  941.45   24.98
   0   0   4 1036.84   26.12
   0   0   5    2.72    1.36
   0   0   5    2.77    1.18
   0   0  -5    3.42    0.39
   0   0   6   98.64    4.59
   0   0   6  107.86    4.49
   0   0   7   -0.12    1.22
   0   0   7    1.89    1.41
   0   0   8  168.61    6.64
   0   0   8  155.09    6.99
   0   0   9   -0.12    0.41
   0   0   9   -0.17    0.40
   0   0   9   -0.17    0.46
   0   0  10    3.50    0.50
   0   0  10    3.68    0.59
   0   0  10    3.56    0.51
   0   0  11    0.09    0.51
   0   0  11    0.22    0.53
   0   0  12   34.00    1.20
   0   0  12   34.71    1.21
   0   0  13    0.07    0.55
   0   0  13    0.29    0.56
   0   0  14    2.04    0.54
   0   0  14    2.36    0.55
   0   0  15   -0.13    0.44
   0   0  15   -0.34    0.44
   0   0  16    0.77    0.34
   0  -1   0    9.18    0.60
   0  -1   0    7.74    0.64
   0   1  -1   27.61    1.16
   0  -1  -1   21.30    0.88
   0  -1  -1   21.15    1.13
   0   1   1   21.09    1.08
   0  -1   1   26.98    1.15
   0  -1  -2 1216.05   31.08
   0  -1   2 1261.27   30.96
   0  -1  -2 1220.47   31.06
   0   1   2 1255.38   31.01
   0   1   2 1208.74   31.01
   0   1   3   86.01    3.14
   0  -1  -3   79.25    3.15
   0  -1  -4  347.75   10.77
   0   1   4  380.55   10.78
   0   1   5  578.35   16.35
   0   1   5  569.67   16.52
   0   1  -6  335.70    9.70
   0   1   6  337.14   10.60
   0   1   6  335.75   10.85
   0  -1   6  348.76   11.19
   0  -1   7  118.56    5.54
   0   1   7  109.16    5.20
   0   1   7  124.23    5.17
   0   1   8   26.46    0.87
   0  -1   8   27.44    2.59
   0  -1   8   25.86    0.87
   0  -1   9   37.52    1.19
   0  -1   9   37.48    1.18
   0   1   9   38.00    1.19
   0  -1  10    3.22    0.49
   0  -1  10    3.21    0.48
   0   1  10    3.31    0.50
   0  -1  11    0.61    0.50
   0   1  11    0.49    0.53
   0  -1  11    0.63    0.51
   0   1  12   80.62    2.32
   0  -1  12   77.65    2.30
   0  -1  12   79.10    2.31
   0   1  13   27.66    1.08
   0  -1  13   28.30    1.05
   0  -1  13   27.23    1.05
   0  -1  14    3.40    0.53
   0   1  14    3.37    0.58
   0  -1  14    3.05    0.54
   0  -1  15    0.24    0.42
   0  -1  15    1.32    0.43
   0  -1  16    0.39    0.32
   0  -2   0  609.71   16.81
   0  -2   0  637.55   16.97
   0  -2  -1 1474.08   38.86
   0  -2   1 1522.56   39.11
   0  -2  -1 1462.14   39.16
   0   2   1 1482.28   39.13
   0  -2  -2  126.40    3.91
   0   2   2  138.83    4.09
   0  -2  -2  134.60    4.08
   0  -2  -2  132.98    4.60
   0   2   2  138.14    4.55
   0  -2   2  137.60    4.48
   0   2   3  159.96    4.47
   0  -2  -3  156.77    5.37
   0  -2  -4    7.64    1.36
   0   2   5  174.98    6.17
   0   2   6   39.86    2.67
   0   2   6   42.15    2.63
   0   2  -6   47.04    2.45
   0  -2   7   48.62    3.62
   0   2   7   41.25    2.90
   0   2   7   43.58    3.04
   0   2   8    0.76    1.33
   0   2   8    0.81    0.37
   0  -2   8    1.08    0.38
   0  -2   8    1.28    0.38
   0  -2   8    1.35    0.36
   0   2   9   44.19    1.34
   0  -2   9   44.29    1.37
   0  -2   9   44.05    1.35
   0  -2   9   44.22    1.34
   0   2  10   39.02    1.27
   0  -2  10   37.92    1.32
   0  -2  10   41.48    1.28
   0  -2  10   40.30    1.26
   0  -2  11    8.15    0.62
   0   2  11    7.61    0.61
   0  -2  11    7.98    0.59
   0  -2  11    7.26    0.71
   0  -2  12    6.90    0.60
   0   2  12    7.45    0.64
   0   2  12    7.21    0.68
   0  -2  12    7.12    0.63
   0  -2  13   10.66    0.69
   0   2  13   10.84    0.68
   0   2  13   10.75    0.73
   0  -2  13   10.78    0.65
   0   2  14   -0.04    0.46
   0  -2  14    0.11    0.43
   0  -2  14    0.73    0.48
   0  -2  15    0.36    0.39
   0  -2  15    0.12    0.37
   0   2 -16    0.35    0.19
   0  -2  16    0.83    0.29
   0  -3   0   12.65    1.33
   0   3   0   11.54    1.03
   0  -3   0   11.51    1.47
   0  -3   1  601.86   17.42
   0  -3   1  658.19   17.62
   0  -3  -1  609.91   17.24
   0  -3  -1  638.55   17.68
   0  -3  -2   35.51    2.30
   0   3   2   32.70    1.79
   0  -3  -3  209.50    7.11
   0   3   3  194.23    6.81
   0  -3  -3  192.26    6.71
   0   3   3  208.09    6.14
   0  -3  -4   13.20    1.64
   0  -3  -4   10.50    1.79
   0  -3  -4   11.34    1.02
   0   3   4   12.54    0.91
   0  -3  -5    1.89    1.29
   0  -3  -5    1.33    1.51
   0   3   5    2.10    1.29
   0   3  -6   63.03    3.45
   0   3   6   56.25    3.45
   0   3  -7    2.28    0.29
   0  -3   7    2.35    0.37
   0   3   7    1.85    1.42
   0  -3   7    2.72    0.39
   0  -3   8    7.29    0.51
   0   3   8    5.46    0.46
   0   3   8    6.54    0.49
   0  -3   8    7.03    0.50
   0  -3   8    5.86    0.48
   0   3   9   18.39    0.73
   0   3   9   18.31    0.76
   0  -3   9   16.56    0.77
   0  -3   9   17.69    0.77
   0  -3   9   17.84    0.74
   0  -3  10   26.16    0.93
   0  -3  10   25.84    1.00
   0   3  10   26.21    0.95
   0  -3  10   26.09    0.95
   0   3  10   26.49    0.98
   0  -3  10   24.49    1.01
   0  -3  11   17.84    0.81
   0  -3  11   17.83    0.76
   0  -3  11   18.17    0.89
   0   3  11   18.02    0.79
   0   3  11   18.22    0.85
   0  -3  12   30.13    1.05
   0  -3  12   30.99    1.20
   0  -3  12   31.04    1.10
   0   3  12   30.61    1.08
   0   3  13   12.19    0.66
   0  -3  13   11.02    0.66
   0  -3  13   10.68    0.60
   0  -3  13   12.55    0.80
   0  -3  14    0.63    0.44
   0  -3  14    0.49    0.39
   0  -3  15    6.04    0.43
   0  -3 -16    1.28    0.21
   0   3  16    0.90    0.21
   0  -4   0  173.82    6.47
   0   4   0  168.73    5.42
   0   4   1  278.42    8.94
   0  -4  -1  278.81    9.29
   0  -4   2    5.31    1.50
   0   4   2    4.66    1.16
   0  -4  -2    3.27    1.44
   0  -4  -2    3.74    1.18
   0  -4  -3   19.61    2.24
   0   4   3   22.92    1.71
   0  -4  -3   20.09    1.95
   0   4   4  116.02    4.11
   0  -4  -4  122.13    5.27
   0   4  -5   20.05    2.20
   0   4  -6   64.94    1.81
   0  -4   7   37.25    1.17
   0   4  -7   37.66    1.14
   0  -4   8   66.90    1.93
   0   4   8   64.24    1.86
   0   4  -8   65.18    1.87
   0  -4   8   65.42    1.88
   0  -4   8   66.87    1.91
   0  -4   9   11.04    0.62
   0  -4   9   11.60    0.67
   0  -4   9   11.57    0.66
   0   4   9   11.49    0.60
   0  -4  10    5.10    0.61
   0  -4  10    5.28    0.53
   0  -4  10    5.61    0.61
   0  -4  11   30.03    1.07
   0  -4  11   29.37    1.15
   0  -4  11   31.68    1.16
   0  -4  12    7.43    0.70
   0  -4  12    7.91    0.57
   0  -4  13    3.11    0.47
   0  -4  13    3.01    0.60
   0  -4  14    0.65    0.37
   0   4  15    0.73    0.28
   0  -4  15    0.84    0.28
   0  -4 -15    0.32    0.23
   0   5   0    2.68    1.52
   0   5  -1    1.85    0.99
   0   5   1    4.00    1.31
   0   5  -2  145.05    6.28
   0   5   2  138.14    5.62
   0   5   3   10.55    1.49
   0   5  -3   14.89    0.57
   0  -5   4   57.26    1.64
   0   5  -4   58.32    1.64
   0   5  -5    1.50    0.31
   0   5  -6   91.39    2.52
   0   5  -7   15.44    0.64
   0  -5   7   15.97    0.71
   0  -5   8   17.68    0.78
   0   5  -8   17.65    0.71
   0  -5   8   17.12    0.79
   0  -5   9   19.83    0.80
   0  -5   9   21.23    0.89
   0  -5   9   21.29    0.88
   0  -5  10   26.47    1.01
   0  -5  10   25.13    0.92
   0  -5  10   25.28    1.02
   0  -5  11    0.44    0.57
   0  -5  11    0.30    0.56
   0  -5  11    0.43    0.44
   0  -5  12    0.37    0.56
   0  -5  12    0.92    0.42
   0   5  12    1.01    0.49
   0  -5  13    0.17    0.49
   0  -5  13    0.09    0.36
   0   5  13    0.03    0.41
   0   5  14    1.68    0.33
   0   6   0   24.60    0.84
   0   6   1   75.32    2.12
   0   6  -2   10.07    0.51
   0   6   2    9.60    0.50
   0   6  -3   38.42    1.19
   0   6  -4   33.08    1.06
   0   6  -5   19.92    0.75
   0   6  -6   89.83    2.51
   0   6   7    0.78    0.51
   0   6  -7    1.62    0.41
   0  -6   7    1.59    0.51
   0   6  -8   55.80    1.66
   0  -6   8   53.84    1.70
   0  -6   8   54.22    1.70
   0   6   8   57.66    1.72
   0  -6   9    1.67    0.53
   0  -6   9    1.32    0.53
   0   6   9    1.10    0.51
   0  -6  10   -0.39    0.52
   0  -6  10   -0.18    0.53
   0   6  10   -0.35    0.49
   0   6  11    5.42    0.54
   0  -6  11    5.95    0.58
   0  -6  11    5.60    0.57
   0   6  12    9.22    0.54
   0  -6  12    9.37    0.59
   0   6  13    0.17    0.30
   0  -6  13    0.40    0.39
   0   6  14    0.19    0.17
   0   7   0    0.57    0.37
   0   7   1   18.19    0.73
   0   7   2    1.00    0.39
   0   7   3    3.31    0.42
   0   7  -3    3.53    0.43
   0   7   4   12.55    0.62
   0   7  -4   13.03    0.63
   0   7   5   22.90    0.88
   0   7  -5   25.12    0.89
   0   7   6   34.21    1.18
   0   7  -6   33.89    1.14
   0  -7   7   29.31    1.04
   0   7   7   27.92    1.04
   0   7  -7   28.71    1.00
   0  -7   7   27.17    1.03
   0  -7   8    2.90    0.52
   0   7  -8    2.09    0.43
   0   7   8    1.80    0.51
   0  -7   8    2.42    0.52
   0  -7   9    9.02    0.60
   0  -7   9    9.41    0.59
   0   7   9    8.71    0.59
   0   7  10    3.06    0.45
   0  -7  10    3.21    0.49
   0  -7  10    2.84    0.50
   0   7  11    1.60    0.37
   0  -7  11    1.13    0.43
   0  -7  12    3.19    0.39
   0   7  12    2.73    0.31
   0   8   0   21.53    0.84
   0   8   1    4.69    0.47
   0   8   2    2.47    0.43
   0   8  -3   11.00    0.62
   0   8   3   12.42    0.62
   0   8   4   25.42    0.94
   0   8  -4   26.77    0.95
   0   8   5   18.37    0.79
   0   8  -5   17.19    0.75
   0   8   5   16.29    0.72
   0   8  -6   15.15    0.67
   0  -8   6   14.26    0.69
   0   8   6   13.89    0.70
   0   8   6   13.34    0.62
   0  -8   6   15.27    0.72
   0   8  -7    0.52    0.40
   0   8   7    0.21    0.31
   0  -8   7   -0.05    0.44
   0  -8   7    0.85    0.46
   0   8   7    0.14    0.43
   0  -8   8    6.94    0.51
   0   8   8    6.76    0.49
   0  -8   8    6.65    0.51
   0   8   9    0.16    0.35
   0  -8   9   -0.36    0.40
   0  -8   9   -0.73    0.41
   0  -8  10    1.19    0.37
   0   8  10    0.94    0.31
   0  -8  11    0.35    0.29
   0   8  11    0.17    0.22
   0   9   0    0.24    0.38
   0   9  -1    2.82    0.43
   0   9   1    3.60    0.41
   0   9   2   22.44    0.82
   0   9   3   12.42    0.58
   0   9   4    1.10    0.35
   0   9   4    1.18    0.43
   0   9  -4    1.38    0.38
   0   9   5    4.32    0.37
   0   9   5    4.42    0.45
   0  -9   5    5.31    0.47
   0  -9   5    4.59    0.44
   0   9  -5    5.03    0.43
   0   9   6    9.87    0.52
   0   9  -6   11.15    0.51
   0  -9   6   10.45    0.52
   0  -9   6   10.51    0.54
   0   9   7   -0.13    0.21
   0  -9   7    0.39    0.37
   0  -9   7    0.22    0.34
   0   9   7    0.18    0.32
   0   9   8    1.41    0.30
   0  -9   8    1.83    0.32
   0  -9   8    1.56    0.34
   0  -9   9    3.52    0.31
   0   9   9    2.93    0.25
   0  -9  10    0.07    0.19
   0  10   0    0.21    0.29
   0  10   1    6.73    0.39
   0  10  -1    7.24    0.41
   0  10   2    1.65    0.28
   0  10  -2    1.93    0.32
   0 -10   3    3.88    0.36
   0  10   3    3.32    0.29
   0 -10   4    1.31    0.31
   0  10   4    0.67    0.22
   0  10   5    0.39    0.17
   0 -10   5   -0.03    0.27
   0  10  -5    0.04    0.25
   0 -10   6    1.06    0.25
   0 -10   7    3.74    0.24
   0  11   0   -0.14    0.14
   0  11  -1   -0.05    0.15
   0  11  -2    0.56    0.15
  -1   0  16   -0.15    0.38
  -1   0  15    6.57    0.57
  -1   0  14    0.11    0.54
  -1   0  13   12.08    0.75
  -1   0  12    0.02    0.53
  -1   0  11  190.21    5.12
  -1   0  11  188.67    5.08
  -1   0  10   -0.01    0.46
  -1   0  10    0.28    0.43
  -1   0   9    0.55    0.38
  -1   0   9    0.08    0.39
  -1   0   8   -0.38    1.16
  -1   0   8   -0.69    1.34
  -1   0   7  945.32   25.70
  -1   0   7  924.02   26.81
  -1   0   6    1.15    0.93
  -1   0   6   -0.11    1.23
   1   0  -6    0.18    0.57
  -1   0   5  104.75    4.29
   1   0  -5  107.79    3.46
  -1   0   5  107.81    3.68
  -1   0   4    1.80    1.15
  -1   0   4    1.62    0.69
  -1   0   3  505.31   13.59
  -1   0   3  524.32   13.61
  -1   0   3  520.01   14.19
  -1   0   2    3.44    0.81
  -1   0   2    2.71    0.56
   1   0  -2    2.67    0.84
  -1   0   1   36.33    1.32
   1   0  -1   37.34    1.27
  -1   0   1   35.80    1.24
  -1   0   0    0.74    0.34
   1   0   0    0.26    0.29
  -1   0   0    0.12    0.44
  -1   0  -1   47.87    1.62
  -1   0  -2    0.15    0.46
  -1   0  -3  238.31    6.45
   1   0   4    0.15    0.43
   1   0   4    0.55    1.19
   1   0   5  190.30    6.76
   1   0   6    0.27    1.40
   1   0   6   -0.12    1.27
   1   0   7   77.79    4.47
   1   0   7  103.04    5.14
   1   0   8   -0.72    1.52
   1   0   8   -0.25    0.42
   1   0   8    0.46    0.39
   1   0   8    0.02    0.36
   1   0   9  109.59    3.02
   1   0   9  105.56    2.96
   1   0   9  107.73    2.96
   1   0  10    0.05    0.50
   1   0  10   -0.03    0.48
   1   0  11   26.42    1.02
   1   0  11   26.36    1.02
   1   0  12    0.25    0.55
   1   0  12    0.52    0.55
   1   0  13    6.66    0.63
   1   0  13    7.35    0.63
   1   0  14   -0.51    0.48
   1   0  15   10.10    0.54
  -1  -1  16    0.01    0.36
  -1   1  16    0.42    0.35
  -1  -1  16    0.41    0.36
  -1  -1  15    2.07    0.48
  -1   1  15    1.80    0.46
  -1   1  15    1.12    0.51
  -1  -1  15    1.80    0.48
  -1   1  14    6.77    0.64
  -1   1  14    7.31    0.60
  -1  -1  14    6.73    0.61
  -1  -1  14    7.14    0.61
  -1  -1  13   38.57    1.35
  -1   1  13   42.77    1.38
  -1  -1  13   39.72    1.35
  -1   1  13   41.58    1.34
  -1  -1  12   18.92    0.85
  -1   1  12   19.14    0.84
  -1  -1  12   19.56    0.85
  -1  -1  12   18.29    0.93
  -1   1  12   19.32    0.87
  -1  -1  11    1.09    0.52
  -1   1  11    0.12    0.51
  -1  -1  11    1.03    0.55
  -1   1  11    1.12    0.50
  -1  -1  11    0.55    0.50
  -1  -1  10    1.09    0.47
  -1  -1  10    1.53    0.46
  -1   1  10    0.62    0.46
  -1   1  10    0.64    0.44
  -1  -1  10    1.21    0.45
  -1  -1   9  101.59    2.80
  -1  -1   9  103.40    2.80
  -1   1   9  102.17    2.78
  -1  -1   9  100.56    2.79
  -1  -1   8   46.20    3.47
  -1   1   8   44.33    3.25
  -1  -1   8   51.40    2.89
  -1   1   8   46.75    2.79
  -1  -1   7    0.57    1.44
  -1   1   7   -0.13    1.21
  -1  -1   7    0.26    1.08
  -1   1   7   -0.08    1.05
  -1   1   6    1.06    1.10
  -1  -1   6    1.60    1.36
   1   1  -6    0.19    0.75
  -1  -1   5  266.20    8.23
   1  -1  -5  250.68    8.07
  -1   1   5  267.89    7.48
  -1   1   5  271.60    8.06
   1   1  -4  742.03   18.46
   1  -1  -4  663.69   17.81
  -1   1   4  706.56   18.71
   1  -1  -4  637.39   18.69
   1  -1  -4  652.60   17.86
  -1   1   4  696.11   18.26
  -1   1   3    3.00    0.77
   1  -1  -3    2.39    0.66
   1  -1  -3    2.31    0.55
   1  -1  -3    3.57    1.10
   1  -1  -3    2.60    0.81
  -1   1   3    4.51    1.12
   1  -1  -2 1247.18   33.17
   1  -1  -2 1273.21   32.93
   1  -1  -2 1247.13   32.93
   1  -1  -2 1270.86   32.89
   1   1  -1 2725.92   70.51
   1  -1  -1 2718.74   70.66
   1  -1  -1 2747.55   70.65
  -1   1   0 1310.94   33.71
  -1   1   0 1326.43   33.75
   1  -1   0 1240.44   33.74
  -1  -1   0 1284.95   33.77
  -1   1  -1  688.39   18.22
  -1  -1  -1  691.03   18.50
   1  -1   1  701.48   18.30
   1   1   1  663.10   18.40
   1  -1   1  680.68   18.13
   1   1   1  685.75   18.02
   1   1   2  837.67   22.67
  -1   1  -2  892.54   22.69
   1   1   2  847.39   23.06
   1  -1   2  843.51   22.49
   1  -1   3  574.15   12.79
   1  -1   3  634.61   12.35
  -1   1  -3  604.58   12.65
   1   1   3  596.57   13.45
   1   1   3  598.00   13.07
   1  -1   4  304.80    9.18
  -1   1  -4  329.78    9.07
   1   1   4  326.27    9.66
   1  -1   4  317.31    8.66
  -1   1  -5  195.72    5.95
   1   1   5  195.80    6.83
   1   1   6  117.72    5.22
   1  -1   6  121.88    5.49
   1   1   6  118.28    5.07
   1   1   7   34.80    2.79
   1  -1   7   41.52    3.26
   1   1   7   45.39    3.25
   1   1   8  117.17    3.16
   1  -1   8  128.13    6.24
   1  -1   8  113.64    3.16
   1  -1   8  118.15    3.16
   1  -1   8  119.32    3.20
   1   1   8  115.98    3.17
   1   1   9    2.52    0.45
   1   1   9    2.54    0.48
   1  -1   9    2.73    0.44
   1  -1   9    2.55    0.46
   1  -1   9    2.55    0.52
   1  -1  10   29.43    1.15
   1  -1  10   31.23    1.06
   1   1  10   30.21    1.07
   1   1  10   28.84    1.07
   1  -1  10   31.33    1.07
   1  -1  11   97.70    2.76
   1   1  11   99.79    2.78
   1   1  11   98.55    2.79
   1  -1  11   98.52    2.77
   1  -1  11   94.97    2.85
   1   1  12    0.57    0.56
   1  -1  12    0.44    0.55
   1   1  12    0.40    0.59
   1  -1  12    1.04    0.53
   1   1  13    3.73    0.58
   1   1  13    4.48    0.61
   1  -1  13    4.60    0.56
   1  -1  13    3.73    0.57
   1  -1  14   -0.13    0.44
   1  -1  14   -0.02    0.46
   1   1  14   -0.06    0.47
   1  -1  15    2.01    0.39
  -1  -1 -16    0.10    0.23
  -1   1 -16    0.31    0.18
   1  -2 -17    0.89    0.17
  -1  -2  17    1.14    0.20
  -1  -2  16    1.48    0.33
  -1  -2  16    1.30    0.35
  -1  -2  15    0.06    0.43
  -1  -2  15    0.20    0.41
  -1   2  15   -0.07    0.40
  -1  -2  14   28.46    1.01
  -1   2  14   27.86    1.00
  -1  -2  14   27.43    1.03
  -1  -2  13    9.83    0.77
  -1  -2  13   10.04    0.66
  -1   2  13   10.69    0.65
  -1  -2  13   10.41    0.68
  -1  -2  12   73.25    2.24
  -1   2  12   73.49    2.15
  -1  -2  12   73.53    2.16
  -1  -2  12   76.34    2.18
  -1  -2  11    7.98    0.60
  -1  -2  11    7.47    0.64
  -1   2  11    8.12    0.59
  -1  -2  11    7.41    0.58
  -1   2  10   -0.32    0.47
  -1  -2  10    0.12    0.42
  -1  -2  10   -0.01    0.46
  -1  -2  10    0.13    0.45
  -1   2  10    0.04    0.43
  -1  -2  10    0.38    0.45
  -1  -2   9   24.33    0.84
  -1  -2   9   22.94    0.82
  -1  -2   9   23.90    0.84
  -1   2   9   20.85    0.81
  -1   2   9   21.87    0.82
  -1  -2   8    2.84    0.38
  -1  -2   8    3.16    0.35
  -1   2   8    3.55    1.31
  -1  -2   8    2.51    0.38
  -1   2   7    5.71    1.37
  -1  -2   7    1.94    0.33
   1  -2  -6   65.54    3.75
  -1   2   6   79.83    3.50
   1  -2  -5    3.81    1.26
   1   2  -5    4.33    1.12
   1  -2  -5    3.73    1.18
   1  -2  -5    4.23    0.78
   1  -2  -5    2.71    0.49
  -1   2   5    4.82    1.19
   1  -2  -4    4.95    1.13
  -1   2   4    5.54    1.12
   1  -2  -4    5.00    1.32
   1   2  -4    6.33    1.20
   1  -2  -3   23.70    1.78
   1   2  -3   22.54    1.64
   1  -2  -3   22.97    1.69
   1  -2  -2  774.76   21.27
  -1  -2   2  795.62   21.34
   1  -2  -2  794.32   21.51
   1   2  -2  829.96   21.68
   1  -2  -1  179.07    5.59
   1   2  -1  183.18    5.65
  -1   2   1  173.75    5.38
  -1   2   0  839.76   22.34
   1   2   0  840.52   22.36
   1   2   0  813.03   22.35
  -1  -2   0  837.82   22.46
  -1  -2  -1  745.86   20.21
   1   2   1  744.76   20.62
  -1  -2  -1  775.14   20.77
   1   2   1  741.49   20.37
  -1   2  -1  797.18   20.55
  -1   2  -2    2.77    1.02
  -1  -2  -2    2.21    0.99
  -1  -2  -2    3.76    1.35
   1   2   2    2.28    0.73
   1  -2   2    1.52    0.99
   1   2   2    2.87    1.05
   1  -2   3  158.29    5.47
  -1   2  -3  169.67    5.42
  -1  -2  -3  159.18    5.36
   1  -2   4   10.73    0.95
   1  -2   4   10.45    1.29
  -1   2  -4   10.13    1.21
   1   2   4   10.09    1.53
  -1  -2  -4    7.90    1.43
  -1   2  -5   41.85    2.26
   1  -2   5   38.15    1.70
   1   2   5   38.65    2.41
   1   2   6  229.96    8.48
   1   2   6  234.62    8.15
   1  -2   7    6.29    0.45
   1  -2   7    6.56    0.44
   1  -2   8    8.71    0.55
   1   2   8    8.55    0.53
   1  -2   8    9.10    0.55
   1  -2   8    8.54    0.51
   1  -2   9   53.13    1.56
   1   2   9   50.37    1.57
   1  -2   9   49.85    1.60
   1  -2   9   53.49    1.54
   1  -2  10   17.35    0.78
   1  -2  10   16.44    0.86
   1  -2  10   19.26    0.77
   1   2  10   17.40    0.81
   1  -2  11   96.25    2.73
   1  -2  11   96.49    2.81
   1   2  11   98.58    2.76
   1  -2  11   95.32    2.71
   1  -2  12   58.55    1.76
   1  -2  12   59.48    1.79
   1  -2  12   59.56    1.90
   1   2  12   57.56    1.82
   1  -2  13    4.22    0.55
   1  -2  13    4.18    0.51
   1  -2  14    1.01    0.44
  -1  -2 -15    1.59    0.36
  -1   2 -15    1.13    0.26
   1  -2  15    1.91    0.35
  -1  -2 -16    0.33    0.19
  -1   3  16    0.44    0.23
  -1  -3  16    0.17    0.28
  -1  -3  15    4.65    0.40
  -1  -3  15    5.57    0.45
  -1  -3  14    2.36    0.45
  -1  -3  14    2.25    0.59
  -1  -3  14    3.21    0.50
  -1   3  13    3.52    0.57
  -1  -3  13    3.86    0.51
  -1  -3  13    3.36    0.54
  -1   3  13    3.29    0.50
  -1   3  12    8.38    0.65
  -1  -3  12    7.42    0.58
  -1  -3  12    7.38    0.61
  -1   3  12    7.04    0.56
  -1  -3  11    3.15    0.55
  -1   3  11    1.81    0.48
  -1  -3  11    1.83    0.50
  -1   3  11    1.43    0.52
  -1   3  10    3.27    0.47
  -1  -3  10    3.28    0.51
  -1   3  10    3.63    0.50
  -1   3   9   10.71    0.56
  -1   3   9   10.47    0.54
  -1  -3   9   10.45    0.56
  -1   3   8  122.35    3.25
   1   3  -8  118.53    3.23
  -1   3   8  124.76    5.62
  -1  -3   8  121.04    3.27
  -1   3   7   67.37    3.75
  -1   3   6  281.51    9.40
   1  -3  -5  177.59    6.54
   1  -3  -5  162.27    5.60
   1  -3  -4    4.29    0.78
   1  -3  -4    2.62    0.83
   1  -3  -4    3.44    1.25
   1   3  -4    2.86    1.19
   1  -3  -4    2.67    1.28
   1  -3  -3  224.03    7.14
   1   3  -3  262.01    8.00
   1  -3  -3  230.51    7.11
  -1  -3   3  256.82    7.59
   1  -3  -3  223.58    7.60
  -1   3   3  227.76    7.06
  -1   3   2 1042.19   28.96
   1  -3  -2 1076.43   29.45
   1  -3  -2 1056.47   29.10
  -1  -3   2 1102.05   29.34
   1  -3  -1   27.02    1.81
   1  -3  -1   27.11    1.98
  -1   3   1   27.12    1.58
   1   3  -1   26.78    1.88
  -1   3   0  967.16   24.26
   1  -3   0  891.58   24.24
  -1   3   0  948.46   23.98
  -1   3  -1   71.22    3.20
  -1  -3  -1   77.15    3.51
   1   3   1   80.09    3.23
   1  -3   1   68.64    3.21
   1   3   1   75.68    3.30
  -1  -3  -2  148.93    5.78
   1   3   2  149.83    5.59
  -1   3  -2  167.55    5.64
  -1  -3  -2  158.99    5.32
   1  -3   2  152.72    5.58
  -1   3  -3   97.38    4.14
  -1  -3  -3  103.36    4.76
  -1  -3  -3   96.74    3.97
   1   3   3   98.65    4.27
   1  -3   4  523.48   14.73
   1   3   4  556.91   15.05
  -1  -3  -4  502.93   14.44
  -1   3  -4  563.59   14.75
  -1   3  -5    0.79    1.04
   1  -3   5    0.95    0.67
  -1  -3  -5    0.24    1.20
   1   3   6  339.86   11.72
   1   3   7   10.72    0.55
   1  -3   7   10.70    0.53
   1  -3   7   10.27    0.53
   1   3   7   10.26    0.53
   1  -3   7   10.51    0.55
   1  -3   8   11.44    0.60
   1  -3   8   11.52    0.57
   1   3   8   10.40    0.58
   1  -3   8   10.95    0.61
   1  -3   9    0.10    0.49
   1   3   9    0.51    0.47
   1  -3   9    0.09    0.46
   1  -3   9    0.21    0.49
   1  -3  10   18.10    0.79
   1  -3  10   17.33    0.87
   1   3  10   18.13    0.81
   1  -3  11   24.89    0.97
   1   3  11   25.34    0.99
   1  -3  11   25.27    1.08
   1  -3  12   12.08    0.68
   1  -3  12   11.79    0.82
   1  -3  13    3.76    0.49
   1  -3  14   -0.04    0.38
  -1  -3 -15    0.61    0.28
   1  -3  15    0.93    0.30
  -1  -4  16    0.83    0.21
  -1   4  15    0.70    0.30
  -1  -4  15    1.06    0.34
  -1  -4  14   -0.33    0.41
  -1  -4  13    1.09    0.47
  -1  -4  12   18.27    0.80
  -1  -4  12   18.64    0.75
  -1  -4  11    7.30    0.54
  -1  -4  11    7.15    0.60
  -1  -4  10   13.26    0.67
  -1   4  10   11.42    0.60
  -1  -4  10   11.96    0.71
  -1  -4  10   11.92    0.71
  -1   4  10   12.62    0.64
  -1  -4   9    0.50    0.48
  -1   4   9    0.52    0.39
  -1  -4   9    0.14    0.47
  -1   4   9    0.86    0.42
  -1  -4   8   79.27    2.16
  -1  -4   8   76.97    2.15
   1   4  -8   74.49    2.11
  -1   4   8   73.65    2.12
   1   4  -7  220.62    5.86
  -1  -4   7  225.21    5.88
  -1  -4   6   66.87    1.88
   1   4  -6   67.52    1.86
  -1  -4   5   49.64    2.99
  -1  -4   4  170.67    6.22
   1  -4  -4  150.80    6.44
   1  -4  -3  194.31    6.81
  -1  -4   3  207.90    7.20
  -1   4   3  193.31    6.58
   1  -4  -3  209.43    7.47
  -1   4   2  119.09    4.56
   1  -4  -2  109.80    4.58
   1  -4  -2  117.02    4.98
  -1  -4   2  117.34    4.88
  -1   4   1   39.55    2.50
   1  -4  -1   40.53    2.75
  -1  -4   1   44.75    2.82
   1  -4  -1   43.87    2.60
   1   4   0    4.88    0.58
   1  -4   0    5.80    1.35
   1  -4   0    6.95    1.51
  -1   4   0    8.60    1.21
  -1   4  -1  431.32   13.05
  -1  -4  -1  450.36   13.84
  -1   4  -1  460.10   13.53
   1  -4   1  426.42   13.48
  -1   4  -2   34.49    2.52
   1  -4   2   28.69    2.42
  -1  -4  -2   25.17    2.00
  -1  -4  -2   34.60    2.80
   1   4   3   30.48    1.88
  -1  -4  -3   30.18    2.24
  -1   4  -3   28.58    2.40
   1   4   3   27.37    2.45
   1   4   4  135.76    5.75
  -1   4  -4  134.09    5.63
  -1  -4  -4  113.16    5.12
   1   4   4  117.48    4.15
  -1   4  -5  104.29    2.77
  -1   4  -5  101.29    5.07
  -1   4  -6  165.87    4.37
   1  -4   6  164.35    4.39
   1  -4   6  161.89    4.37
  -1   4  -7    1.21    0.34
   1  -4   7    0.97    0.40
   1  -4   7    1.00    0.42
   1  -4   8   -0.15    0.47
   1  -4   8    0.12    0.44
   1  -4   9    4.54    0.56
   1  -4   9    4.66    0.51
   1  -4   9    4.69    0.57
   1  -4  10   41.30    1.31
   1  -4  10   40.25    1.38
   1  -4  11   -0.09    0.60
   1  -4  11   -0.32    0.47
   1  -4  12    4.57    0.66
   1  -4  12    3.82    0.49
  -1  -4 -13    0.46    0.39
   1  -4  13    1.33    0.39
   1  -4  14    6.96    0.40
  -1  -4 -14    6.73    0.40
  -1  -5  15    0.12    0.22
  -1   5  14    0.68    0.31
  -1  -5  14    1.34    0.34
  -1   5  13    6.39    0.48
  -1  -5  13    6.64    0.60
  -1  -5  13    6.64    0.48
  -1  -5  12    0.19    0.56
  -1  -5  12   -0.12    0.53
  -1  -5  12    0.30    0.44
  -1   5  12    0.27    0.44
  -1  -5  11    2.75    0.49
  -1  -5  11    3.03    0.58
  -1  -5  11    2.95    0.57
  -1  -5  10    1.71    0.54
  -1  -5  10    1.20    0.47
  -1  -5  10    1.29    0.54
   1   5  -9   24.98    0.88
  -1  -5   9   24.44    0.98
  -1  -5   9   26.04    0.97
   1   5  -8    4.34    0.41
  -1  -5   8    5.32    0.54
   1   5  -7   54.76    1.59
  -1   5   6  113.36    3.12
  -1  -5   6  115.93    3.13
   1   5  -6  114.73    3.11
  -1   5   5    2.07    0.36
  -1  -5   5    1.64    0.33
   1   5  -5    2.02    0.31
  -1   5   4    8.01    0.44
   1   5  -4    7.23    0.41
  -1   5   3   95.91    4.25
  -1   5   2   17.43    1.89
   1   5  -1  207.18    6.71
  -1   5   1  251.04    8.30
  -1   5   0  121.92    4.93
  -1   5   0  138.37    5.84
  -1  -5  -1   17.45    1.80
  -1   5  -1   18.22    1.87
  -1   5  -2    3.46    1.40
   1   5   2    1.19    1.10
  -1  -5  -2    0.88    0.97
   1   5   3   -0.51    1.06
   1   5   3   -0.15    0.33
   1   5   4   11.59    0.57
  -1   5  -4   12.41    0.52
  -1   5  -5   28.23    0.92
  -1   5  -6   41.61    1.26
   1  -5   6   40.32    1.27
   1  -5   6   41.15    1.29
   1  -5   7   32.08    1.07
  -1   5  -7   32.00    1.04
   1  -5   7   29.87    1.09
   1  -5   8   10.53    0.64
   1  -5   8   10.71    0.66
   1  -5   9    1.50    0.54
   1  -5   9    0.99    0.55
   1  -5  10    6.29    0.63
   1  -5  10    5.86    0.62
   1  -5  11    9.76    0.70
   1  -5  12    0.20    0.51
   1  -5  13    1.16    0.45
  -1  -6  14    1.31    0.33
  -1   6  13    0.71    0.31
  -1  -6  13    1.15    0.43
  -1   6  12    0.11    0.38
  -1  -6  12    0.01    0.48
  -1  -6  12    0.65    0.37
  -1  -6  11    1.03    0.40
  -1   6  11    1.29    0.44
  -1  -6  11    0.92    0.54
  -1  -6  11    1.16    0.54
  -1   6  10    0.38    0.46
  -1  -6  10    0.28    0.42
  -1  -6  10    0.12    0.53
  -1  -6  10   -0.09    0.52
   1   6  -9    4.99    0.46
  -1  -6   9    4.25    0.57
  -1  -6   9    4.17    0.49
  -1  -6   9    4.46    0.58
  -1   6   9    4.32    0.53
   1   6  -8  123.24    3.35
  -1   6   8  121.87    3.38
  -1  -6   8  122.07    3.39
  -1   6   7    1.75    0.46
   1   6  -7    2.56    0.40
   1   6  -6   19.97    0.77
  -1   6   6   21.78    0.82
   1   6  -5    2.20    0.37
  -1   6   5    1.98    0.40
  -1  -6   5    1.60    0.37
  -1  -6   4   39.44    1.18
  -1   6   4   36.88    1.17
  -1   6   4   38.46    1.20
   1   6  -4   40.11    1.20
   1   6  -3   32.42    1.03
  -1   6   3   31.33    1.00
  -1   6   3   31.76    1.02
  -1   6   2   39.75    1.24
  -1   6   2   42.46    1.25
   1   6  -2   42.47    1.28
  -1   6   1    0.30    0.31
   1   6  -1    0.37    0.34
  -1   6   1    0.30    0.30
   1   6  -1    0.41    0.33
  -1   6   0    0.48    0.30
   1   6   0    0.52    0.33
  -1   6   0    0.31    0.31
   1   6   0    0.40    0.34
  -1   6  -1  125.24    3.34
   1   6   1  121.98    3.34
   1   6   2   19.48    0.76
  -1   6  -2   20.75    0.73
   1   6   3    0.89    0.39
  -1   6  -4    3.77    0.40
   1   6   4    3.46    0.46
   1   6   5    7.72    0.56
  -1   6  -5    7.09    0.48
  -1   6  -6   85.40    2.41
   1   6   6   88.03    2.45
   1  -6   6   83.51    2.41
   1  -6   6   84.48    2.43
   1   6   7    2.67    0.55
   1  -6   7    2.69    0.52
   1  -6   7    2.67    0.51
  -1   6  -7    2.53    0.46
   1   6   8    3.13    0.57
   1  -6   8    2.64    0.52
   1  -6   8    3.15    0.54
   1   6   9    0.55    0.53
   1  -6   9    0.72    0.51
   1  -6   9    0.49    0.53
   1  -6  10   -0.04    0.49
   1  -6  11    0.33    0.48
   1  -6  12    1.62    0.44
  -1  -7  13    1.12    0.30
  -1  -7  12    7.43    0.47
  -1   7  12    5.73    0.36
  -1  -7  11    5.14    0.50
  -1   7  11    4.59    0.41
  -1  -7  11    4.81    0.49
  -1  -7  10    0.08    0.48
  -1  -7  10    0.30    0.48
  -1   7  10   -0.05    0.38
  -1   7   9    1.66    0.43
  -1  -7   9    1.36    0.52
  -1  -7   9    1.48    0.52
   1   7  -8    7.17    0.51
  -1   7   8    6.87    0.54
  -1  -7   8    7.57    0.64
  -1  -7   8    7.19    0.61
   1   7  -7   11.57    0.60
  -1   7   7   10.74    0.61
  -1  -7   7   11.57    0.69
  -1   7   6   -0.17    0.34
   1   7  -6    0.24    0.40
  -1   7   6    0.14    0.44
   1   7  -5    9.82    0.57
  -1   7   5   10.76    0.59
  -1   7   5    9.07    0.52
  -1   7   4   54.35    1.67
  -1   7   4   57.61    1.68
   1   7  -4   58.06    1.69
  -1   7   3    4.24    0.43
   1   7  -3    4.95    0.47
  -1   7   3    5.25    0.47
  -1   7   2    6.33    0.44
  -1   7   2    5.45    0.47
   1   7  -2    6.05    0.48
  -1   7   1   22.16    0.81
  -1   7   1   22.45    0.81
   1   7  -1   22.45    0.84
   1   7   0   27.77    0.97
   1   7   0   25.67    0.93
  -1   7   0   26.27    0.91
  -1   7  -1   -0.01    0.35
   1   7   1   -0.24    0.42
  -1   7  -2    5.18    0.43
   1   7   2    5.69    0.50
   1   7   3    2.34    0.48
   1   7   4   24.82    0.95
  -1   7  -5   70.73    2.07
   1  -7   5   71.19    2.07
   1   7   5   72.84    2.10
   1  -7   6    5.92    0.56
   1  -7   6    7.15    0.58
  -1   7  -6    7.39    0.53
   1   7   6    6.79    0.62
  -1   7  -7   28.39    0.98
   1   7   7   28.00    1.05
   1  -7   7   25.89    0.98
   1  -7   7   26.54    1.00
   1  -7   8   10.50    0.62
   1  -7   8   10.24    0.63
   1  -7   9    3.76    0.49
   1  -7   9    3.96    0.50
   1   7  10    3.58    0.33
   1  -7  10    5.90    0.49
   1  -7  11    3.67    0.42
   1  -7  12    0.32    0.30
  -1  -8  12    0.18    0.24
  -1   8  11    1.63    0.23
  -1  -8  11    2.73    0.35
  -1  -8  10    0.80    0.40
  -1  -8  10    0.80    0.39
  -1   8  10    0.47    0.28
  -1  -8   9    0.25    0.43
  -1   8   9    0.06    0.33
  -1  -8   9    0.12    0.42
   1   8  -8    0.40    0.35
  -1   8   8    0.48    0.37
  -1  -8   8    0.30    0.47
  -1  -8   8   -0.48    0.47
   1   8  -7    2.20    0.41
  -1  -8   7    2.30    0.52
  -1   8   7    2.93    0.43
  -1   8   6   59.39    1.63
   1   8  -6   58.44    1.64
   1   8  -5    0.19    0.43
  -1   8   5    0.28    0.43
  -1   8   5    0.05    0.34
   1   8  -4   44.17    1.37
  -1   8   4   44.88    1.36
  -1   8   4   41.12    1.32
  -1   8   3   54.32    1.63
   1   8  -3   55.05    1.67
  -1   8   3   56.12    1.64
   1   8  -2    3.74    0.48
  -1   8   2    2.76    0.40
   1   8  -1    2.56    0.48
  -1   8   1    3.14    0.41
  -1   8   0    7.32    0.50
   1   8   1   39.43    1.26
  -1   8  -1   36.65    1.21
  -1   8  -2   19.37    0.77
   1   8   2   20.54    0.83
   1   8   2   19.18    0.83
   1   8   3   24.64    0.97
   1   8   3   27.07    0.98
   1   8   4   68.29    2.05
   1   8   4   71.04    2.05
   1   8   5    5.00    0.56
   1  -8   5    5.02    0.50
   1   8   5    4.69    0.50
   1  -8   5    4.91    0.49
  -1   8  -5    4.51    0.48
   1   8   6    1.65    0.50
   1  -8   6    1.21    0.43
   1  -8   6    1.47    0.44
  -1   8  -6    1.96    0.42
   1   8   6    1.26    0.40
   1   8   7    0.18    0.35
   1  -8   7    0.26    0.41
   1  -8   7    0.89    0.40
   1   8   8    1.80    0.33
   1  -8   8    2.81    0.42
   1  -8   8    2.87    0.41
   1  -8   9    6.19    0.43
   1   8   9    3.63    0.30
   1  -8  10    0.31    0.31
   1   8  11   -0.33    0.19
   1  -8  11    0.10    0.22
  -1  -9  10    0.71    0.25
  -1  -9   9    0.45    0.30
  -1  -9   9   -0.19    0.31
  -1  -9   8    0.19    0.36
  -1  -9   8    0.49    0.34
  -1  -9   7   12.78    0.60
  -1  -9   7   13.18    0.61
   1   9  -7   13.80    0.56
  -1  -9   6    0.41    0.39
  -1  -9   6    0.78    0.44
   1   9  -6    0.42    0.35
  -1   9   5    6.54    0.37
   1   9  -5    8.25    0.50
  -1   9   4    0.01    0.28
   1   9  -4    0.55    0.40
  -1   9   3    4.42    0.37
   1   9  -3    4.63    0.46
   1   9  -2    6.79    0.52
  -1   9   2    7.19    0.44
  -1   9   1    0.41    0.33
   1   9  -1    0.77    0.43
  -1   9   0   15.65    0.64
  -1   9  -1   12.14    0.57
   1   9   2    0.84    0.42
  -1   9  -2    0.52    0.36
   1   9   3    0.68    0.46
   1   9   3    1.30    0.40
  -1   9  -3    1.32    0.37
   1  -9   3    1.83    0.39
   1   9   4    5.16    0.44
   1   9   4    4.82    0.50
   1  -9   4    4.95    0.43
   1  -9   5    1.57    0.36
   1   9   5    1.14    0.34
   1  -9   6   -0.07    0.34
   1   9   6    0.42    0.29
   1   9   7   -0.25    0.24
   1  -9   7    0.16    0.30
   1  -9   8    0.14    0.27
   1   9   9   -0.24    0.20
   1  -9   9   -0.48    0.21
  -1 -10   8    0.73    0.18
  -1 -10   7    1.07    0.25
  -1 -10   7    1.12    0.22
   1  10  -6    5.26    0.31
  -1 -10   6    4.47    0.32
  -1 -10   6    5.29    0.35
   1  10  -5    1.33    0.28
  -1 -10   5    0.88    0.33
  -1 -10   5    0.76    0.29
   1  10  -4    0.82    0.30
  -1 -10   4    0.42    0.34
  -1  10   3    0.72    0.21
   1  10  -3    1.19    0.32
  -1  10   2    1.80    0.25
   1  10  -2    2.26    0.34
  -1  10   1    0.22    0.24
  -1  10   0    0.01    0.26
   1  10   1    0.25    0.30
  -1  10  -1    0.10    0.26
   1  10   2    1.12    0.28
  -1  10  -2    1.27    0.28
  -1  10  -3    1.14    0.27
   1  10   3    0.97    0.27
   1  10   4    2.18    0.25
   1  10   5    0.34    0.18
   1  11  -1    1.80    0.18
   1  11   0    1.36    0.17
   1  11   1    0.63    0.14
  -2   0  17    0.13    0.27
  -2   0  16    0.44    0.39
  -2   0  16    0.49    0.43
  -2   0  15    0.24    0.52
  -2   0  15   -0.38    0.48
  -2   0  14   11.63    0.68
  -2   0  14   11.47    0.72
  -2   0  13   -0.29    0.56
  -2   0  13   -0.50    0.54
  -2   0  12   28.18    1.04
  -2   0  12   27.45    1.06
  -2   0  11    0.32    0.49
  -2   0  11    0.31    0.50
  -2   0  11    0.27    0.48
  -2   0  10    1.65    0.36
  -2   0  10    1.49    0.44
  -2   0  10    1.93    0.45
  -2   0  10    1.59    0.44
  -2   0   9    0.10    0.32
  -2   0   9    0.41    0.40
  -2   0   8    3.01    0.86
  -2   0   7    7.12    1.01
  -2   0   6  268.11    7.42
  -2   0   5   19.96    1.38
  -2   0   4  118.85    3.82
   2   0  -3    6.82    1.19
  -2   0   2 9999.00  257.31
   2   0  -2 9990.48  257.16
  -2   0   1   37.50    1.83
   2   0  -1   39.77    1.49
  -2   0   0  412.29   11.71
  -2   0   0  439.83   11.68
  -2   0  -1   52.16    2.06
  -2   0  -1   29.04    1.64
   2   0   2  492.53   13.41
  -2   0  -2  490.40   13.35
  -2   0  -3    0.82    0.58
   2   0   3    0.55    0.65
   2   0   4  358.28   10.92
   2   0   5    0.88    0.56
   2   0   5   -0.43    1.11
   2   0   6   50.72    3.60
   2   0   6   44.95    3.10
   2   0   7    0.15    0.43
   2   0   7    0.07    0.37
   2   0   7   -0.17    0.34
   2   0   7    1.00    1.19
   2   0   8   24.30    0.85
   2   0   8   23.33    0.86
   2   0   9    0.11    0.46
   2   0   9   -0.05    0.46
   2   0  10   49.06    1.55
   2   0  10   49.68    1.55
   2   0  11    0.03    0.55
   2   0  11   -0.07    0.56
   2   0  12    0.66    0.56
   2   0  12    0.35    0.56
   2   0  13   -0.24    0.49
   2   0  14    1.50    0.44
  -2   0 -15   -0.02    0.29
  -2  -1  17   -0.05    0.27
  -2  -1  16    1.66    0.41
  -2   1  16    0.80    0.37
  -2   1  15    7.73    0.54
  -2  -1  15    7.41    0.59
  -2  -1  14   24.04    0.97
  -2   1  14   23.83    0.92
  -2   1  13    1.32    0.52
  -2  -1  13    1.04    0.57
  -2  -1  12   -0.25    0.55
  -2  -1  12    0.31    0.52
  -2   1  12    0.51    0.50
  -2  -1  11   67.01    1.99
  -2  -1  11   66.22    1.97
  -2   1  11   69.07    1.96
  -2   1  10    0.49    0.41
  -2  -1  10    0.05    0.38
  -2  -1  10    0.43    0.42
  -2  -1  10    0.71    0.41
  -2  -1   9   -0.39    0.35
  -2   1   9   -0.15    0.38
  -2  -1   9    0.01    0.35
  -2   1   9    0.45    0.38
  -2  -1   8  208.59    8.02
  -2   1   8  198.41    6.34
  -2   1   8  185.48    7.69
  -2   1   7   17.25    2.01
  -2   1   7   18.66    1.39
  -2  -1   7   12.78    0.99
  -2  -1   7   17.47    2.07
  -2  -1   7   11.85    0.83
  -2   1   6   38.14    2.49
  -2  -1   6   32.67    1.56
  -2  -1   6   33.63    2.44
   2  -1  -6   32.62    2.56
  -2  -1   6   30.35    1.34
  -2  -1   5   22.62    0.91
  -2   1   5   25.83    1.94
  -2  -1   5   24.43    1.91
   2  -1  -5   22.26    1.85
   2  -1  -4  149.22    4.55
   2  -1  -4  151.61    4.72
   2  -1  -4  149.62    5.23
  -2  -1   4  159.31    5.19
  -2  -1   3 3533.76   91.87
   2  -1  -3 3575.88   92.18
   2  -1  -3 3599.03   92.43
  -2  -1   3 3586.49   92.47
   2  -1  -3 3618.99   92.77
   2  -1  -2 2732.38   70.95
   2   1  -2 2721.55   70.40
   2  -1  -2 2725.22   70.89
   2  -1  -2 2713.78   70.80
  -2  -1   2 2734.18   70.45
   2  -1  -1 3666.16   94.89
   2  -1  -1 3685.09   95.02
   2  -1  -1 3680.11   94.96
   2   1  -1 3634.63   94.75
   2   1   0 2897.92   76.00
   2  -1   0 2898.86   76.02
  -2   1   0 2978.14   76.01
   2  -1   0 2941.49   75.90
   2   1   0 2909.23   75.55
   2   1   1  103.70    3.09
  -2  -1  -1   99.36    3.16
   2   1   2  293.11    8.66
   2   1   2  313.10    9.53
   2  -1   2  299.69    9.03
   2   1   3  118.12    4.75
   2   1   3  110.02    3.98
   2   1   3  112.67    3.50
  -2  -1  -4   46.74    1.89
   2   1   4   48.98    2.99
   2   1   4   50.59    2.54
   2   1   5  203.85    6.97
   2  -1   5  188.30    6.37
   2   1   6    6.27    1.37
   2   1   6    6.36    1.72
   2  -1   6    5.34    1.68
   2  -1   7   18.31    0.72
   2  -1   7   18.89    0.69
   2   1   7   15.88    0.68
   2   1   7   16.78    0.69
   2  -1   8    2.45    0.42
   2  -1   8    2.02    0.43
   2  -1   8    2.64    0.50
   2   1   8    2.03    0.43
   2   1   8    2.24    0.45
   2  -1   9    6.94    0.56
   2  -1   9    6.93    0.67
   2   1   9    6.72    0.58
   2   1   9    7.34    0.59
   2  -1   9    6.63    0.57
   2   1  10  189.16    5.03
   2  -1  10  191.42    5.02
   2   1  10  180.17    5.03
   2  -1  10  186.05    5.02
   2   1  11   29.17    1.11
   2  -1  11   30.23    1.08
   2  -1  11   29.32    1.08
   2   1  11   29.13    1.10
   2  -1  12    3.76    0.57
   2   1  12    4.19    0.60
   2  -1  12    3.84    0.55
   2   1  13    0.50    0.50
   2  -1  13    1.02    0.48
  -2   1 -14    9.33    0.50
   2  -1  14    9.08    0.55
  -2  -1 -14   10.84    0.57
  -2  -1 -15    0.20    0.30
  -2   1 -15    0.33    0.23
  -2  -2  17    2.38    0.26
  -2  -2  16    1.18    0.36
  -2  -2  16    1.37    0.37
  -2   2  15    0.48    0.40
  -2  -2  15    0.62    0.45
  -2   2  15    0.21    0.49
  -2  -2  15    0.52    0.46
  -2   2  14    3.80    0.50
  -2  -2  14    4.03    0.55
  -2   2  14    3.61    0.56
  -2  -2  14    4.71    0.56
  -2  -2  13   30.02    1.11
  -2   2  13   31.17    1.13
  -2  -2  13   30.69    1.12
  -2  -2  13   30.53    1.17
  -2   2  13   31.58    1.07
  -2   2  12    1.98    0.54
  -2   2  12    2.02    0.50
  -2  -2  12    2.16    0.54
  -2  -2  12    2.60    0.55
  -2  -2  12    2.34    0.57
  -2   2  11   31.34    1.05
  -2  -2  11   33.15    1.09
  -2  -2  11   30.02    1.10
  -2  -2  11   30.19    1.09
  -2  -2  11   30.43    1.07
  -2   2  11   31.77    1.08
  -2   2  10    0.79    0.44
  -2  -2  10    0.85    0.43
  -2   2  10    1.30    0.40
  -2  -2  10    1.49    0.39
  -2  -2  10    0.56    0.42
  -2  -2   9    1.81    0.39
  -2   2   9    1.22    0.37
  -2   2   9    1.37    0.40
  -2  -2   9    1.94    0.39
  -2  -2   9    2.43    0.40
  -2  -2   8   49.39    1.44
  -2   2   8   50.15    1.46
  -2  -2   8   50.39    3.59
  -2  -2   7  178.42    7.16
   2   2  -7  179.60    6.63
  -2  -2   7  185.27    5.67
   2   2  -6  109.90    4.44
  -2  -2   6  102.28    4.68
  -2  -2   6  101.56    3.43
   2  -2  -6  104.46    4.74
   2   2  -5  265.28    8.49
  -2  -2   5  272.01    7.65
   2  -2  -5  268.49    8.16
   2  -2  -5  264.11    7.90
   2  -2  -5  253.68    8.72
   2  -2  -5  260.73    7.97
  -2  -2   5  278.79    8.80
  -2  -2   4  249.06    7.31
   2  -2  -4  255.28    7.71
   2  -2  -4  261.53    7.66
   2  -2  -4  246.25    8.20
   2  -2  -4  260.68    7.74
   2  -2  -3   26.90    1.77
   2  -2  -3   27.40    1.68
   2  -2  -3   28.22    1.62
   2  -2  -3   26.64    1.63
   2  -2  -3   24.51    1.56
   2  -2  -2 2297.56   60.29
  -2  -2   2 2313.17   60.06
   2  -2  -2 2295.32   60.23
   2  -2  -2 2293.32   60.32
   2  -2  -1  940.78   25.07
  -2   2   1  913.92   25.06
  -2  -2   1  968.90   25.12
   2  -2  -1  938.72   25.23
   2   2  -1  901.28   24.93
  -2  -2   0   16.93    0.93
  -2   2   0   19.13    1.49
   2  -2   0   19.43    1.42
   2  -2   0   18.76    1.59
  -2   2   0   18.24    1.32
   2   2   0   17.38    1.43
  -2   2  -1   49.57    2.24
  -2  -2  -1   44.25    1.84
  -2   2  -2   64.82    2.87
   2   2   2   69.45    3.31
  -2   2  -3   17.92    1.44
   2   2   3   15.06    1.77
   2  -2   3   18.14    1.29
   2  -2   4   -0.56    0.99
   2   2   4    0.38    1.26
   2   2   4    0.08    0.28
   2   2   4   -0.28    0.32
  -2   2  -4    0.83    0.81
   2  -2   4   -0.17    0.72
   2   2   5   97.25    4.16
   2  -2   5   97.07    4.29
   2   2   6   96.89    5.16
   2  -2   7   62.72    1.76
   2   2   7   61.19    1.78
   2  -2   7   61.79    1.79
   2   2   7   61.99    1.78
   2  -2   8    0.15    0.42
   2   2   8    0.31    0.44
   2   2   8    0.11    0.45
   2  -2   8    0.32    0.46
   2  -2   9   20.24    0.82
   2   2   9   18.54    0.83
   2  -2   9   19.24    0.87
   2   2   9   18.81    0.83
   2  -2  10    1.26    0.65
   2  -2  10    2.03    0.54
   2   2  10    0.32    0.57
   2   2  11    3.15    0.60
   2  -2  11    3.96    0.57
   2  -2  12   16.73    0.77
   2   2  12   16.39    0.81
   2  -2  13    0.43    0.46
  -2   2 -14    0.19    0.27
  -2  -2 -14   -0.09    0.40
   2  -2  14    0.20    0.36
  -2  -2 -15    0.67    0.27
  -2  -3  17    1.27    0.18
  -2  -3  16   -0.24    0.30
  -2  -3  16    0.53    0.32
  -2  -3  15    3.50    0.43
  -2  -3  15    3.31    0.45
  -2  -3  14    1.22    0.48
  -2  -3  14    2.17    0.56
  -2   3  14    1.27    0.49
  -2  -3  14    1.51    0.50
  -2   3  14    1.19    0.40
  -2  -3  13   10.94    0.68
  -2  -3  13   11.17    0.74
  -2  -3  13   12.18    0.66
  -2   3  13   10.43    0.59
  -2   3  13   12.74    0.69
  -2   3  12    0.63    0.51
  -2  -3  12    0.93    0.50
  -2  -3  12    0.95    0.53
  -2  -3  12    1.12    0.55
  -2   3  12    1.19    0.43
  -2  -3  12    1.28    0.53
  -2  -3  11   14.21    0.74
  -2  -3  11   15.28    0.72
  -2  -3  11   14.19    0.73
  -2   3  11   11.28    0.62
  -2   3  11   11.79    0.67
  -2   3  10    4.37    0.44
  -2  -3  10    5.18    0.53
  -2   3  10    4.29    0.49
  -2  -3  10    5.64    0.54
  -2  -3  10    4.82    0.49
  -2  -3   9   93.17    2.57
  -2   3   9   92.09    2.54
  -2  -3   9   90.17    2.56
  -2  -3   9   94.00    2.58
  -2   3   8   18.07    0.67
  -2  -3   8   20.01    0.71
  -2  -3   8   17.97    0.69
   2   3  -7   -0.28    1.23
  -2  -3   7   -0.80    1.41
   2  -3  -6   41.23    2.55
  -2  -3   6   37.72    2.13
   2   3  -6   38.38    2.71
   2  -3  -5   82.20    3.72
   2  -3  -5   81.26    4.18
   2  -3  -5   82.95    3.86
   2  -3  -5   89.33    3.72
  -2  -3   5   80.56    3.34
   2   3  -5   87.66    4.10
  -2  -3   4    4.65    1.27
   2  -3  -4    6.25    1.39
   2  -3  -4    2.62    1.29
   2  -3  -4    4.11    1.23
   2   3  -4    7.41    1.51
   2  -3  -4    1.42    1.34
   2  -3  -3   91.74    3.67
   2  -3  -3   85.94    3.71
   2   3  -3   92.44    3.97
   2  -3  -3   83.79    3.88
   2  -3  -3   86.18    3.77
  -2  -3   2  456.82   13.18
   2  -3  -2  440.58   13.19
   2   3  -2  453.34   13.35
  -2   3   1   80.76    3.38
  -2  -3   1   82.17    3.65
  -2   3   0   98.89    3.96
  -2  -3   0   98.05    4.25
   2   3   0  101.95    4.05
   2   3   0   99.13    4.04
  -2   3  -1   76.58    3.39
  -2  -3  -1   78.69    2.98
   2   3   1   77.03    3.36
   2   3   1   76.54    3.56
   2  -3   2  100.94    3.91
  -2   3  -2   92.04    3.97
  -2  -3  -2   99.73    4.64
   2   3   2   96.04    3.78
  -2  -3  -2   93.04    3.56
   2   3   2   94.31    4.23
  -2  -3  -3  331.51   10.54
  -2   3  -3  352.74   11.01
   2  -3   3  373.33   11.36
   2  -3   3  398.46   10.80
   2   3   3  329.97   10.28
   2   3   3  351.77   11.37
   2   3   4    0.84    1.29
  -2   3  -4    1.36    1.01
   2  -3   4   -0.48    0.81
   2  -3   4    0.62    1.07
   2  -3   5   64.14    2.93
   2   3   5   65.26    4.07
   2  -3   6    0.27    0.35
   2  -3   6    0.33    0.38
   2  -3   7   38.40    1.21
   2  -3   7   37.59    1.23
   2  -3   8   22.11    0.88
   2  -3   9    6.21    0.55
   2  -3   9    5.92    0.62
   2  -3  10   85.24    2.42
   2  -3  10   83.85    2.49
   2  -3  11   21.44    1.00
   2  -3  11   22.23    0.88
   2  -3  12    4.78    0.52
   2  -3  13    2.10    0.41
  -2  -3 -13    2.32    0.46
  -2  -3 -14    2.04    0.35
   2  -3  14    2.26    0.33
   2   3  15    0.07    0.20
  -2  -3 -15    0.01    0.19
  -2  -4  16    1.25    0.26
  -2  -4  15    0.09    0.31
  -2  -4  15    0.88    0.37
  -2   4  15    0.58    0.25
  -2   4  14   17.41    0.68
  -2  -4  14   18.58    0.80
  -2  -4  14   18.46    0.74
  -2  -4  14   18.31    0.70
  -2  -4  13    4.85    0.50
  -2  -4  13    5.05    0.61
  -2  -4  13    5.39    0.54
  -2  -4  12    3.42    0.59
  -2  -4  12    3.71    0.55
  -2  -4  12    3.78    0.50
  -2  -4  12    3.17    0.56
  -2   4  12    2.95    0.48
  -2  -4  11    5.68    0.60
  -2   4  11    4.71    0.51
  -2  -4  11    5.27    0.57
  -2  -4  11    5.64    0.61
  -2  -4  10   56.43    1.71
  -2   4  10   56.18    1.65
  -2  -4  10   56.20    1.69
  -2   4   9   22.66    0.81
  -2  -4   9   23.36    0.88
  -2  -4   9   22.25    0.85
   2   4  -8   94.35    2.62
  -2  -4   8   95.41    2.66
  -2  -4   8  100.12    2.67
  -2  -4   7    1.67    0.34
   2   4  -7    1.59    0.26
  -2  -4   7    1.74    0.35
  -2  -4   6    0.49    0.29
   2   4  -5   59.75    3.75
  -2  -4   5   54.16    3.03
   2   4  -4    1.84    1.25
  -2  -4   4    2.94    1.15
   2  -4  -4    4.74    1.45
   2  -4  -4    3.85    1.06
   2   4  -3   71.32    3.82
   2  -4  -3   66.17    3.67
   2  -4  -3   63.00    3.56
   2  -4  -3   70.25    3.53
   2  -4  -2    1.07    1.26
  -2  -4   2    0.11    1.24
  -2   4   2    0.10    0.91
   2  -4  -2    2.10    1.21
  -2  -4   1   82.75    4.07
   2  -4  -1   81.15    3.98
   2   4  -1   83.63    4.05
   2  -4  -1   76.08    3.97
   2   4   0    9.94    1.56
  -2  -4   0   10.67    1.88
  -2   4   0   10.79    1.49
  -2   4   0   11.34    1.58
   2  -4   0    8.71    1.65
   2   4   1   10.46    1.64
   2   4   1    8.71    1.45
  -2   4  -1    6.92    1.47
  -2   4  -1    9.52    1.58
  -2  -4  -1    8.85    1.20
   2  -4   1    8.98    1.67
   2   4   2   22.34    2.27
  -2  -4  -2   20.96    1.73
  -2   4  -2   17.80    1.96
   2  -4   2   18.43    1.83
  -2   4  -2   24.07    2.28
  -2   4  -3   88.75    4.41
  -2  -4  -3   78.66    3.76
   2  -4   3   90.97    4.10
   2   4   3   93.63    4.70
  -2  -4  -4    4.31    1.28
  -2   4  -4    3.12    1.27
   2  -4   5   89.98    2.48
   2  -4   5   88.87    2.46
  -2   4  -5   90.61    2.47
   2  -4   6   18.42    0.72
   2  -4   6   18.45    0.74
   2  -4   7   25.07    0.91
   2  -4   7   24.98    0.94
   2  -4   8   15.72    0.78
   2  -4   8   16.68    0.77
   2  -4   9    0.55    0.57
   2  -4  10    4.80    0.64
  -2  -4 -11    0.48    0.49
   2  -4  11   -0.22    0.61
  -2  -4 -12    1.04    0.44
  -2  -4 -13    1.89    0.37
   2   4  14    2.25    0.31
  -2  -4 -14    1.97    0.25
  -2  -5  15    0.12    0.28
  -2  -5  14    0.31    0.36
  -2   5  14    0.23    0.26
  -2  -5  14    0.56    0.42
  -2   5  13    0.53    0.36
  -2  -5  13   -0.07    0.49
  -2  -5  13    0.47    0.43
  -2   5  12    0.35    0.40
  -2  -5  12    0.29    0.45
  -2  -5  11    7.60    0.58
  -2   5  11    7.75    0.55
  -2   5  10    9.13    0.57
   2   5  -9   10.63    0.52
  -2   5   9   10.26    0.58
  -2  -5   9    9.98    0.57
   2   5  -8    3.93    0.38
  -2   5   8    3.85    0.44
  -2  -5   8    3.74    0.42
   2   5  -7    0.44    0.30
  -2   5   7    0.49    0.35
  -2  -5   7    0.75    0.35
  -2  -5   7    1.09    0.38
   2   5  -6   59.76    1.70
  -2   5   6   59.56    1.70
  -2  -5   6   58.84    1.71
  -2   5   5    7.90    0.42
   2   5  -5    7.19    0.41
  -2  -5   5    6.49    0.42
   2   5  -4    8.67    0.44
  -2  -5   4    7.43    0.43
   2   5  -3  120.39    3.25
  -2   5   2    0.63    1.01
  -2   5   1  125.73    5.49
  -2  -5   0  181.27    6.47
   2   5   1   70.21    1.96
  -2   5  -2   10.04    0.45
   2   5   2    9.86    0.49
   2   5   3    8.96    0.50
  -2   5  -3    9.76    0.45
   2   5   4   45.23    1.38
   2  -5   4   45.31    1.34
   2  -5   5    1.24    0.38
   2  -5   5    1.22    0.42
  -2   5  -6    1.95    0.40
   2  -5   6    1.78    0.46
   2  -5   6    1.45    0.43
   2  -5   7   -0.18    0.45
   2  -5   7    0.41    0.48
   2  -5   8   18.07    0.84
   2  -5   8   18.02    0.81
   2  -5   9    9.75    0.67
   2  -5  10   12.13    0.73
  -2  -5 -10   10.90    0.60
   2   5  11   -0.18    0.51
  -2  -5 -11   -0.40    0.38
   2  -5  11   -0.01    0.51
   2   5  12    3.05    0.46
   2   5  13    0.33    0.31
   2   5  14    0.06    0.16
  -2  -6  14    2.00    0.28
  -2  -6  14    1.83    0.34
  -2   6  13   -0.32    0.26
  -2  -6  13    0.79    0.35
  -2  -6  12    4.91    0.44
  -2   6  12    4.17    0.38
  -2  -6  12    3.95    0.54
  -2  -6  11    4.50    0.48
  -2  -6  11    4.50    0.57
  -2   6  11    4.81    0.43
  -2   6  10   15.94    0.69
  -2  -6  10   15.94    0.79
  -2  -6  10   17.62    0.81
   2   6  -9   30.19    1.00
  -2   6   9   29.83    1.04
  -2  -6   9   30.86    1.10
   2   6  -8   45.33    1.38
  -2   6   8   45.73    1.40
  -2  -6   8   45.78    1.46
  -2  -6   7    0.10    0.41
   2   6  -7    0.32    0.36
  -2   6   7    0.42    0.38
  -2  -6   6   24.09    0.88
   2   6  -6   25.46    0.86
  -2   6   6   24.32    0.86
   2   6  -5   22.27    0.80
  -2   6   5   21.99    0.78
  -2  -6   5   21.47    0.80
  -2   6   4    8.92    0.46
   2   6  -4    7.80    0.48
  -2  -6   4    7.76    0.46
  -2   6   3   86.79    2.33
  -2   6   3   80.94    2.32
   2   6  -3   87.30    2.37
  -2  -6   3   84.28    2.34
  -2   6   2    3.03    0.32
   2   6  -2    4.03    0.39
  -2   6   2    3.06    0.35
   2   6  -2    3.66    0.40
  -2   6   1   63.13    1.78
   2   6  -1   63.43    1.84
   2   6  -1   62.83    1.80
  -2   6   0    3.84    0.34
   2   6   0    3.71    0.40
  -2   6  -1   18.32    0.67
   2   6   1   18.31    0.72
  -2   6  -2    8.15    0.45
   2   6   2    7.29    0.50
   2   6   3    5.95    0.50
  -2   6  -3    5.83    0.43
   2   6   4   28.91    1.03
   2  -6   4   28.92    0.97
   2   6   5   37.31    1.24
   2  -6   5   35.22    1.17
   2  -6   5   36.24    1.20
  -2   6  -6    4.24    0.48
   2  -6   6    5.04    0.50
   2   6   6    4.98    0.58
   2  -6   6    4.40    0.53
   2   6   7   37.18    1.26
   2  -6   7   35.87    1.20
   2  -6   7   34.92    1.22
   2   6   8    0.49    0.55
   2  -6   8    0.91    0.48
   2  -6   8    0.98    0.48
   2   6   9    1.93    0.55
   2  -6   9    1.48    0.50
   2   6  10   11.20    0.67
   2  -6  10   11.08    0.63
   2   6  11    0.65    0.43
   2  -6  11    0.91    0.43
   2   6  12    0.70    0.31
   2   6  13    0.52    0.19
  -2  -7  12   -0.11    0.39
  -2  -7  12    0.72    0.37
  -2   7  11    1.66    0.31
  -2  -7  11    2.23    0.46
  -2  -7  11    2.25    0.45
  -2   7  10    0.34    0.33
  -2  -7  10    0.84    0.47
   2   7  -9    0.33    0.35
  -2   7   9    0.22    0.35
  -2  -7   9    0.25    0.50
  -2  -7   9   -0.33    0.52
   2   7  -8   10.26    0.54
  -2   7   8    9.67    0.54
  -2  -7   8   10.08    0.66
   2   7  -7   27.43    0.94
  -2   7   7   26.00    0.93
   2   7  -6    0.37    0.39
  -2   7   6    0.38    0.38
  -2  -7   6   -0.02    0.41
   2   7  -5    0.20    0.39
  -2   7   5    0.62    0.38
  -2  -7   5    0.40    0.39
  -2   7   4    3.45    0.35
   2   7  -4    3.26    0.44
  -2   7   4    3.35    0.41
  -2  -7   4    3.14    0.41
  -2   7   3   35.01    1.11
   2   7  -3   36.92    1.18
  -2   7   3   35.37    1.12
  -2   7   2   34.16    1.09
   2   7  -2   35.82    1.16
  -2   7   1    0.65    0.33
   2   7  -1    1.44    0.44
   2   7  -1    1.89    0.43
   2   7   0    6.74    0.53
   2   7   0    7.01    0.51
  -2   7  -1    3.63    0.39
   2   7   1    3.95    0.48
   2   7   1    3.64    0.47
   2   7   2  145.08    3.86
  -2   7  -2  138.56    3.82
  -2   7  -3   13.01    0.62
   2   7   3   13.69    0.70
  -2   7  -4  181.71    4.82
   2   7   4  181.12    4.86
   2  -7   4  177.28    4.81
   2   7   5   15.79    0.79
   2  -7   5   16.43    0.71
   2   7   6    9.21    0.66
   2  -7   6    8.34    0.56
   2  -7   6    9.24    0.59
   2  -7   7   22.70    0.88
   2   7   7   22.72    0.94
   2  -7   7   24.21    0.89
   2   7   8    6.09    0.59
   2  -7   8    6.63    0.52
   2   7   9    0.07    0.44
   2  -7   9    0.26    0.41
   2   7  10    0.47    0.38
   2  -7  10    0.22    0.37
   2   7  11    0.48    0.28
   2   7  12   -0.16    0.17
  -2  -8  12    1.11    0.26
  -2  -8  11   -0.11    0.32
  -2  -8  11    0.11    0.33
  -2   8  10   -0.10    0.22
  -2  -8  10    0.05    0.39
  -2  -8  10    0.09    0.39
  -2   8   9    0.09    0.29
  -2  -8   9   -0.02    0.43
  -2  -8   9    0.09    0.43
   2   8  -8    5.53    0.42
  -2   8   8    5.17    0.40
  -2  -8   8    6.55    0.55
  -2   8   7   -0.03    0.34
  -2  -8   7   -0.51    0.54
   2   8  -7    0.25    0.38
   2   8  -6   15.86    0.69
  -2   8   6   16.04    0.66
  -2   8   5    4.00    0.43
   2   8  -5    4.58    0.48
   2   8  -4    0.18    0.42
  -2   8   4    0.09    0.29
   2   8  -3   12.75    0.64
  -2   8   3   10.56    0.52
  -2   8   2    7.01    0.43
   2   8  -2    6.85    0.56
  -2   8   1    3.87    0.38
   2   8  -1    3.83    0.51
  -2   8   0    0.10    0.33
   2   8   0    0.36    0.46
   2   8   1   20.58    0.88
   2   8   1   21.41    0.85
  -2   8  -1   21.07    0.78
  -2   8  -2    0.41    0.36
   2   8   2    0.37    0.48
  -2   8  -3   21.68    0.83
   2   8   3   23.86    0.92
   2   8   4   25.76    0.97
  -2   8  -4   24.99    0.89
   2   8   5    4.50    0.50
   2   8   5    4.26    0.53
   2   8   6    0.09    0.46
   2   8   6    0.13    0.40
   2  -8   6   -0.10    0.38
   2   8   7    0.64    0.37
   2   8   7    1.53    0.44
   2  -8   7    1.34    0.38
   2   8   8    0.49    0.30
   2   8   8   -0.14    0.37
   2  -8   8   -0.31    0.34
   2   8   9    0.93    0.24
   2   8   9    1.58    0.32
   2  -8   9    1.22    0.30
   2   8  10   -0.16    0.23
  -2  -9  10    1.86    0.27
  -2  -9  10    1.68    0.27
  -2  -9   9    3.53    0.36
  -2  -9   9    3.50    0.36
  -2  -9   8    8.18    0.49
  -2  -9   8    8.20    0.49
   2   9  -7    3.90    0.35
  -2  -9   7    3.89    0.45
  -2  -9   7    4.20    0.46
  -2  -9   6    2.55    0.46
   2   9  -6    1.90    0.36
   2   9  -5    8.47    0.49
   2   9  -4    1.19    0.39
   2   9  -3    4.01    0.46
  -2   9   3    3.04    0.30
   2   9  -2    7.05    0.52
  -2   9   2    5.53    0.37
  -2   9   1    0.32    0.29
   2   9  -1    0.24    0.43
  -2   9   0    9.07    0.47
   2   9   0   10.80    0.59
  -2   9  -1    0.60    0.32
   2   9   1    0.99    0.44
  -2   9  -2    0.01    0.32
  -2   9  -3    0.56    0.31
   2   9   3    1.15    0.43
   2   9   4    1.34    0.42
  -2   9  -4    1.61    0.33
   2   9   4    1.06    0.37
   2   9   5    1.12    0.34
   2   9   5    1.29    0.39
   2   9   6    0.77    0.29
   2   9   6    0.75    0.35
   2   9   7    0.10    0.29
   2   9   7    0.13    0.22
   2   9   8    2.76    0.26
  -2 -10   8    1.82    0.21
  -2 -10   7    0.34    0.23
  -2 -10   7    0.66    0.25
   2  10  -6    8.07    0.36
  -2 -10   6    8.46    0.42
  -2 -10   6    8.54    0.41
   2  10  -5    4.16    0.32
  -2 -10   5    4.72    0.38
  -2 -10   5    4.15    0.34
   2  10  -4    3.16    0.32
   2  10  -3    1.52    0.31
   2  10  -2    0.31    0.30
  -2  10   1    4.31    0.27
   2  10  -1    5.30    0.38
  -2  10   0    2.59    0.25
   2  10   0    3.19    0.35
  -2  10  -1    0.45    0.22
   2  10   3    0.18    0.25
   2  10   4    1.59    0.24
   2  10   5    2.64    0.21
   2  11  -3   -0.03    0.13
   2  11  -2    0.52    0.15
  -2 -11   2    0.44    0.16
  -2 -11   1    0.63    0.17
   2  11   1    0.69    0.13
  -3   0  17    5.08    0.38
  -3   0  17    4.67    0.33
  -3   0  16    0.07    0.43
  -3   0  16   -0.11    0.38
  -3   0  15   32.38    1.13
  -3   0  15   31.92    1.08
  -3   0  14   -0.51    0.56
  -3   0  14    0.05    0.49
  -3   0  13   16.69    0.77
  -3   0  13   15.98    0.82
  -3   0  12    0.37    0.50
  -3   0  11   28.74    0.99
  -3   0  11   27.60    0.95
  -3   0  10    3.22    0.49
  -3   0  10    1.32    0.41
  -3   0   9  284.48    7.46
  -3   0   9  284.18    7.44
  -3   0   8    1.92    1.31
  -3   0   7   20.30    1.99
  -3   0   6   -0.12    0.67
  -3   0   6    0.09    0.91
  -3   0   5   39.31    2.29
  -3   0   5   39.79    2.06
  -3   0   4   34.85    2.05
   3   0  -4   28.06    2.04
   3   0  -3  335.87    8.91
   3   0  -3  331.17    9.47
  -3   0   2    3.62    0.99
   3   0  -2    2.68    0.75
  -3   0   1  400.51   11.51
  -3   0   0    0.57    0.83
  -3   0  -1  268.63    8.20
  -3   0  -1  280.45    8.21
   3   0   2    6.24    1.04
  -3   0  -2    5.93    1.01
  -3   0  -2    4.79    1.12
  -3   0  -3   75.60    3.02
   3   0   3   81.46    3.25
   3   0   3   72.19    3.36
   3   0   4    0.67    1.07
   3   0   5    4.72    1.65
   3   0   6   -0.47    0.37
   3   0   6   -0.17    0.37
   3   0   7   -0.77    0.45
   3   0   7   -0.30    0.44
   3   0   8   -0.10    0.46
   3   0   8   -0.31    0.46
   3   0   9  341.77    8.95
   3   0   9  339.11    8.95
   3   0  10   -0.18    0.55
   3   0  11   69.21    2.06
   3   0  12   -0.10    0.50
  -3   0 -13   19.08    0.77
  -3   0 -14   -0.34    0.31
  -3  -1  17    0.14    0.29
  -3  -1  17    0.52    0.28
  -3   1  16    0.40    0.37
  -3  -1  16    0.49    0.39
  -3  -1  16    1.07    0.42
  -3  -1  15    7.51    0.61
  -3   1  15    7.29    0.53
  -3  -1  14   20.32    0.89
  -3   1  14   20.41    0.82
  -3  -1  13    0.63    0.55
  -3   1  13    0.31    0.48
  -3   1  12   17.15    0.82
  -3  -1  12   18.57    0.83
  -3  -1  12   17.89    0.77
  -3  -1  12   19.27    0.82
  -3   1  12   16.75    0.76
  -3  -1  11   28.57    1.02
  -3   1  11   29.78    0.99
  -3   1  11   28.14    1.01
  -3  -1  11   28.77    1.00
  -3  -1  11   27.36    0.97
  -3   1  10    4.94    0.46
  -3   1  10    4.08    0.47
  -3  -1  10    3.97    0.44
  -3   1  10    4.48    0.37
  -3  -1  10    3.80    0.43
  -3  -1  10    3.69    0.43
  -3   1   9   90.49    2.47
  -3   1   9   92.47    2.52
  -3  -1   9   89.59    2.49
  -3  -1   8   15.05    2.03
  -3   1   8   15.99    0.61
  -3  -1   7   21.81    2.19
  -3  -1   7   22.43    1.51
  -3  -1   6   11.50    1.18
   3  -1  -6   11.70    1.58
  -3  -1   6   10.45    1.47
  -3  -1   5   86.12    3.42
   3  -1  -5   78.41    3.69
  -3  -1   5   88.82    3.65
   3  -1  -4  225.80    7.14
  -3  -1   4  217.71    6.74
   3  -1  -3 1383.33   36.21
   3  -1  -3 1364.37   35.98
  -3  -1   3 1339.15   35.39
   3  -1  -3 1345.26   35.98
  -3   1   2 1839.77   48.36
   3  -1  -2 1834.06   48.31
   3  -1  -2 1823.73   48.38
   3   1  -1   21.26    1.51
   3   1  -1   21.55    1.33
   3  -1  -1   24.18    1.68
  -3   1   1   21.67    1.63
   3  -1  -1   23.22    1.68
   3  -1   0   24.43    1.83
  -3   1   0   25.83    1.81
   3   1   0   27.72    1.89
   3  -1   0   24.07    1.77
  -3   1   0   26.99    1.73
   3   1   1    2.73    1.17
   3   1   1    1.70    0.38
  -3   1  -1    4.23    0.99
   3  -1   2    6.60    1.17
  -3  -1  -2    5.26    1.08
   3   1   2    4.32    1.57
  -3   1  -2    6.40    1.41
   3   1   2    3.77    0.85
  -3  -1  -2    3.77    0.91
   3   1   3   39.47    2.81
  -3  -1  -3   34.56    1.83
   3   1   3   36.12    1.83
   3  -1   3   39.77    2.25
  -3  -1  -3   33.61    1.87
   3   1   3   34.32    1.92
   3   1   4  121.24    5.41
   3   1   4  103.34    3.65
   3   1   5    7.03    1.82
   3  -1   5    5.88    1.17
   3  -1   6   77.18    2.12
   3   1   6   74.37    2.13
   3   1   6   77.22    2.13
   3  -1   6   76.44    2.15
   3   1   7    0.85    0.43
   3  -1   7    0.92    0.40
   3  -1   7    0.61    0.47
   3  -1   8   97.19    2.85
   3   1   8  102.41    2.79
   3  -1   8   99.83    2.78
   3  -1   9   16.10    0.75
   3  -1   9   15.55    0.76
   3   1   9   14.55    0.78
   3   1  10    2.00    0.57
   3  -1  10    2.72    0.57
   3   1  11    2.14    0.57
   3  -1  11    2.83    0.56
  -3   1 -12    0.54    0.46
   3  -1  12   -0.40    0.48
  -3   1 -13    0.45    0.37
  -3  -1 -13    0.13    0.46
  -3   1 -14    0.18    0.25
  -3  -2  17    0.32    0.26
  -3   2  16    0.56    0.38
  -3  -2  16    1.06    0.38
  -3   2  15    0.74    0.38
  -3  -2  15    1.55    0.48
  -3   2  15    1.78    0.47
  -3   2  14   12.92    0.69
  -3  -2  14   13.42    0.71
  -3  -2  13    8.34    0.65
  -3  -2  13    7.56    0.64
  -3  -2  13    7.42    0.63
  -3   2  13    6.26    0.53
  -3   2  13    6.78    0.61
  -3   2  12    3.46    0.53
  -3   2  12    3.04    0.46
  -3  -2  12    3.33    0.55
  -3  -2  12    3.22    0.58
  -3   2  11   12.10    0.61
  -3   2  11   12.73    0.66
  -3  -2  11   12.69    0.65
  -3  -2  11   11.93    0.64
  -3   2  10    7.81    0.49
  -3  -2  10    7.22    0.51
  -3   2  10    8.19    0.52
  -3  -2  10    8.36    0.51
  -3  -2  10    7.41    0.51
  -3  -2   9   44.88    1.34
  -3  -2   9   45.42    1.36
  -3  -2   9   45.91    1.36
  -3  -2   9   46.10    1.34
  -3   2   9   45.10    1.35
  -3  -2   8    1.13    1.22
  -3  -2   7   16.36    1.51
  -3  -2   7   16.20    1.97
   3   2  -7   16.84    1.88
   3  -2  -6    6.01    1.55
  -3  -2   6    6.10    1.81
   3  -2  -5   30.50    2.14
   3  -2  -5   29.33    1.90
   3  -2  -5   28.73    1.86
  -3  -2   5   33.86    2.17
   3  -2  -5   26.54    2.13
   3  -2  -4   49.16    2.73
   3  -2  -4   50.07    2.54
   3  -2  -4   43.24    2.42
  -3  -2   4   39.93    2.32
   3  -2  -4   44.92    2.20
   3  -2  -4   45.72    2.67
  -3  -2   3  625.22   17.12
   3  -2  -3  641.61   18.08
   3  -2  -3  657.68   18.04
   3  -2  -3  642.40   17.56
   3  -2  -3  643.95   18.02
   3  -2  -3  627.24   17.81
   3   2  -2   58.27    2.48
   3  -2  -2   60.56    2.74
   3  -2  -2   59.95    2.90
   3  -2  -2   60.78    2.94
   3   2  -1   37.00    1.64
   3  -2  -1   36.91    2.21
   3   2  -1   34.53    2.09
   3  -2  -1   37.78    2.48
   3  -2   0   87.91    3.82
  -3   2   0   85.19    3.69
   3   2   1  187.70    6.54
  -3   2  -1  174.91    6.33
   3  -2   1  186.88    6.11
   3   2   2  295.89    9.82
  -3   2  -2  296.00    9.64
   3  -2   2  305.01    9.19
   3   2   3   36.04    2.75
   3  -2   3   33.82    2.07
   3   2   4  310.72    8.92
   3   2   4  332.57   11.10
   3  -2   5   95.40    4.85
   3   2   5  109.99    2.96
   3   2   6    1.92    0.43
   3  -2   6    3.43    0.42
   3  -2   7    6.60    0.55
   3   2   7    6.78    0.54
   3  -2   8   37.50    1.30
   3  -2   8   38.36    1.24
   3   2   8   38.91    1.25
   3  -2   9   95.34    2.83
   3  -2   9  100.77    2.76
   3   2   9   97.79    2.77
   3  -2  10    0.14    0.51
   3  -2  11    1.51    0.51
  -3   2 -12    3.05    0.40
   3  -2  12    3.54    0.49
  -3  -2 -12    2.60    0.55
  -3  -2 -13    3.15    0.46
   3  -2  13    2.64    0.40
  -3   2 -13    2.83    0.31
  -3  -2 -14    1.13    0.31
  -3  -3  17    0.92    0.20
  -3  -3  16    0.01    0.31
  -3  -3  16   -0.18    0.34
  -3  -3  15    4.84    0.48
  -3  -3  15    4.68    0.47
  -3  -3  14    0.60    0.48
  -3  -3  14    0.32    0.48
  -3   3  14    0.40    0.45
  -3  -3  14    0.85    0.49
  -3   3  13    0.95    0.47
  -3  -3  13    0.50    0.52
  -3  -3  13    1.13    0.52
  -3  -3  13    1.29    0.54
  -3   3  12    4.39    0.51
  -3  -3  12    3.57    0.52
  -3  -3  12    3.89    0.56
  -3  -3  12    3.90    0.57
  -3  -3  12    4.45    0.55
  -3   3  11    0.32    0.43
  -3  -3  11    1.22    0.48
  -3  -3  11    0.79    0.47
  -3  -3  11    0.76    0.44
  -3   3  10    9.29    0.54
  -3  -3  10    9.19    0.57
  -3  -3  10    8.99    0.57
  -3  -3  10    8.47    0.56
  -3   3   9   41.84    1.39
  -3  -3   9   48.07    1.39
  -3  -3   9   44.64    1.39
  -3  -3   9   48.56    1.39
  -3   3   9   45.48    1.35
  -3   3   8    2.74    0.37
  -3  -3   8    2.39    0.37
  -3  -3   8    2.65    0.34
  -3   3   7   72.61    1.99
   3   3  -7   65.86    3.94
   3   3  -6    0.57    1.17
   3  -3  -6    0.25    1.00
  -3  -3   6    1.95    1.05
  -3  -3   5  450.31   12.62
   3  -3  -5  449.10   13.54
   3  -3  -5  439.09   13.34
  -3  -3   5  438.92   13.21
   3   3  -5  433.63   13.86
  -3  -3   4  145.53    5.03
   3  -3  -4  157.07    5.67
   3  -3  -4  145.01    5.45
   3  -3  -4  138.19    5.67
  -3  -3   4  129.69    5.01
   3  -3  -4  141.98    5.27
   3  -3  -4  140.33    5.47
   3  -3  -3  305.43   10.04
  -3  -3   3  311.95    9.60
   3  -3  -3  300.69    9.77
   3  -3  -3  324.13   10.02
   3  -3  -3  309.26    9.70
   3  -3  -2  118.55    4.80
  -3  -3   2  121.82    4.87
   3  -3  -2  109.99    4.58
  -3  -3   1  113.76    4.31
   3   3  -1  106.19    3.79
   3  -3  -1  108.72    3.96
   3   3   0  197.44    6.87
  -3   3  -1   36.44    2.62
   3  -3   1   39.56    2.40
   3   3   1   34.15    2.55
   3   3   2    3.01    1.11
   3   3   2    4.33    1.39
   3  -3   2    4.13    1.01
  -3   3  -2    5.08    1.42
   3   3   3    1.44    1.20
   3  -3   3    3.01    0.95
   3   3   3    2.42    0.97
   3  -3   4   61.09    3.07
   3  -3   5    2.70    0.40
   3  -3   6    7.32    0.49
   3  -3   7    8.68    0.58
   3  -3   8    9.76    0.67
   3  -3   9   28.71    1.14
  -3   3 -10    5.58    0.44
   3  -3  10    5.86    0.69
  -3  -3 -11   11.25    0.69
  -3  -3 -12    0.69    0.47
  -3  -3 -13    0.71    0.37
   3   3  14    0.09    0.23
  -3  -3 -14    0.44    0.24
  -3  -4  16    1.72    0.24
  -3  -4  16    1.66    0.29
  -3  -4  15    0.15    0.34
  -3  -4  15    0.24    0.36
  -3  -4  14    5.57    0.50
  -3  -4  14    5.47    0.49
  -3  -4  14    5.72    0.52
  -3  -4  13    0.54    0.46
  -3   4  13   -0.05    0.35
  -3  -4  13    0.51    0.50
  -3  -4  13   -0.01    0.50
  -3   4  12   24.53    0.89
  -3  -4  12   26.52    0.98
  -3  -4  12   25.16    0.98
  -3  -4  12   24.59    0.98
  -3   4  11    2.41    0.42
  -3  -4  11    2.86    0.52
  -3  -4  11    2.29    0.51
  -3  -4  11    3.12    0.49
  -3  -4  10   24.09    0.91
  -3  -4  10   24.07    0.93
  -3  -4  10   23.28    0.90
  -3  -4   9    2.77    0.46
  -3  -4   9    2.65    0.44
  -3   4   8   -0.07    0.34
  -3  -4   8    0.25    0.36
  -3  -4   8   -0.39    0.36
  -3  -4   7    0.80    0.34
  -3   4   7    1.00    0.33
  -3  -4   6   63.94    3.97
  -3  -4   6   87.85    2.38
  -3  -4   5    2.31    0.33
  -3  -4   4  192.72    6.95
   3   4  -4  201.19    7.83
  -3  -4   3   85.20    4.13
   3  -4  -3   85.23    4.27
   3   4  -3   87.72    4.53
  -3  -4   2   71.80    3.83
   3  -4  -2   67.73    3.75
   3   4  -1   65.32    3.83
  -3  -4   1   61.77    2.44
  -3  -4   0   17.87    1.19
   3   4   0   17.10    1.97
  -3  -4   0   19.87    2.50
   3   4   0   21.18    2.15
   3   4   1   -1.60    1.25
   3   4   1    0.14    1.17
  -3  -4  -1   -0.10    0.63
   3   4   2   20.90    2.34
   3   4   2   20.15    1.95
  -3   4  -3    2.35    0.30
  -3   4  -4   74.84    2.09
  -3  -4  -5    0.59    0.37
   3  -4   5    0.01    0.40
   3  -4   6   11.75    0.60
   3  -4   6   11.28    0.62
  -3  -4  -6   11.78    0.59
   3  -4   7    9.89    0.62
  -3  -4  -7    9.92    0.60
   3  -4   8   51.61    1.65
  -3  -4  -8   53.84    1.63
  -3  -4  -9    3.72    0.56
   3  -4   9    3.85    0.60
   3  -4  10   53.97    1.74
  -3  -4 -10   56.49    1.69
  -3  -4 -11    1.09    0.45
  -3  -4 -12    2.98    0.42
  -3  -4 -13    0.88    0.29
   3   4  13    0.79    0.31
  -3  -5  15    3.73    0.34
  -3  -5  14    0.06    0.38
  -3  -5  14    0.78    0.38
  -3  -5  13    9.76    0.58
  -3  -5  13   10.45    0.53
  -3  -5  13    9.88    0.60
  -3  -5  13    9.86    0.58
  -3  -5  12    1.22    0.44
  -3  -5  12    1.02    0.49
  -3  -5  12    0.33    0.47
  -3  -5  12    0.69    0.49
  -3   5  11    2.50    0.39
  -3  -5  11    3.60    0.53
  -3  -5  11    2.95    0.53
  -3   5  10   54.39    1.65
  -3  -5  10   58.37    1.73
  -3  -5  10   57.83    1.72
  -3  -5  10   58.68    1.76
  -3  -5   9   65.26    1.87
  -3  -5   9   63.63    1.84
  -3  -5   9   65.68    1.86
  -3  -5   8   75.56    2.19
  -3  -5   8   77.25    2.18
   3   5  -7   25.60    0.84
  -3   5   7   23.68    0.84
  -3  -5   7   26.17    0.88
  -3  -5   7   26.29    0.90
  -3  -5   6    0.44    0.34
   3   5  -6    0.08    0.28
  -3  -5   5    2.50    0.37
   3   5  -5    2.11    0.33
  -3  -5   4    0.67    0.32
   3   5  -4    0.91    0.29
  -3  -5   3    4.85    0.42
   3   5  -3    4.87    0.38
  -3  -5   3    4.69    0.39
   3   5  -2   79.97    2.19
   3   5  -2   78.93    2.17
  -3  -5   2   77.47    2.18
   3   5  -1    2.87    0.33
  -3  -5   1    3.32    0.37
   3   5   0   16.53    0.64
  -3  -5   0   17.16    0.64
  -3   5  -1    9.59    0.43
   3   5   1    9.49    0.50
  -3   5  -2   47.61    1.38
   3   5   2   46.93    1.42
  -3   5  -3   38.58    1.17
   3   5   3   38.55    1.21
  -3   5  -4   14.86    0.63
   3   5   4   16.21    0.70
   3   5   5   21.33    0.85
   3  -5   6   32.44    1.13
   3  -5   6   35.55    1.16
   3  -5   7   -0.14    0.48
   3  -5   8    3.79    0.55
  -3  -5  -8    3.80    0.49
  -3  -5  -9    0.48    0.44
   3   5   9    0.89    0.54
   3  -5   9    0.88    0.52
  -3  -5 -10    1.13    0.42
   3   5  10    1.33    0.51
   3  -5  10    1.63    0.50
   3   5  11    0.35    0.42
  -3  -5 -11   -0.03    0.36
   3   5  12   -0.35    0.34
   3   5  13    1.66    0.22
  -3  -6  14    0.07    0.29
  -3  -6  14    0.06    0.29
  -3  -6  13   -0.29    0.37
  -3  -6  13    0.15    0.36
  -3  -6  12    2.92    0.46
  -3  -6  12    3.53    0.45
  -3  -6  11   -0.06    0.46
  -3  -6  10    5.35    0.54
   3   6  -9    0.61    0.32
  -3   6   9    0.64    0.33
  -3  -6   9    1.34    0.40
  -3  -6   8    0.13    0.44
   3   6  -8    0.38    0.32
  -3   6   8   -0.03    0.33
   3   6  -7   26.18    0.86
  -3  -6   7   26.25    0.92
   3   6  -6   12.62    0.57
  -3   6   6   12.17    0.53
  -3  -6   6   12.45    0.62
   3   6  -5   12.67    0.57
  -3  -6   5   12.74    0.60
   3   6  -4   52.06    1.47
  -3  -6   4   49.92    1.46
  -3  -6   3    0.68    0.36
   3   6  -3    1.15    0.38
  -3   6   3    1.06    0.28
  -3  -6   2    2.43    0.36
   3   6  -2    1.79    0.38
   3   6  -2    1.90    0.37
  -3  -6   2    1.71    0.38
  -3   6   1   28.69    0.89
   3   6  -1   28.76    0.98
   3   6  -1   28.07    0.94
  -3   6   0   16.05    0.60
   3   6   0   15.92    0.66
   3   6   1   26.29    0.91
  -3   6  -1   25.86    0.86
  -3   6  -2    1.69    0.33
   3   6   2    1.60    0.42
  -3   6  -3  103.83    2.84
   3   6   3  102.46    2.87
  -3   6  -4   14.10    0.64
   3   6   4   14.47    0.71
   3   6   5    3.37    0.53
   3   6   6   -0.50    0.52
   3   6   7    0.15    0.53
   3  -6   7   -0.43    0.46
   3   6   8    0.56    0.52
   3  -6   8    0.34    0.46
   3   6   9    0.13    0.50
   3  -6   9   -0.17    0.44
   3   6  10    1.95    0.44
   3  -6  10    1.44    0.42
   3   6  11    2.06    0.35
   3   6  12    0.52    0.22
  -3  -7  13    0.13    0.28
  -3  -7  12    1.43    0.36
  -3  -7  12    1.86    0.33
  -3  -7  11   -0.13    0.37
  -3  -7  11   -0.34    0.44
  -3  -7  10   -0.34    0.49
   3   7  -9    0.51    0.32
   3   7  -8    1.88    0.37
   3   7  -7   19.28    0.72
  -3  -7   7   20.28    0.79
   3   7  -6   26.31    0.93
  -3   7   6   25.53    0.87
  -3  -7   6   28.52    0.98
   3   7  -5    0.04    0.39
  -3   7   5    0.90    0.32
  -3  -7   5    0.73    0.41
   3   7  -4   19.31    0.78
  -3  -7   4   19.82    0.77
   3   7  -3   20.14    0.79
  -3  -7   3   18.75    0.75
  -3   7   2   27.27    0.88
   3   7  -2   27.61    1.00
  -3  -7   2   27.11    0.93
  -3   7   1    6.97    0.42
   3   7  -1    7.68    0.55
   3   7  -1    7.07    0.52
  -3   7   0   33.30    1.06
   3   7   0   34.96    1.17
   3   7   0   33.87    1.13
  -3   7  -1    1.87    0.36
   3   7   1    1.71    0.47
  -3   7  -2   49.90    1.50
   3   7   2   50.75    1.56
  -3   7  -3   19.29    0.75
   3   7   3   19.15    0.83
  -3   7  -4    1.47    0.41
   3   7   4    1.20    0.49
   3   7   5   11.25    0.67
   3   7   6   44.62    1.43
   3   7   7    1.38    0.49
   3   7   8    0.73    0.44
   3   7   9    0.83    0.38
   3   7  10    1.49    0.31
   3   7  11    0.55    0.19
  -3  -8  12    1.28    0.24
  -3  -8  11   -0.08    0.32
  -3  -8  10    1.98    0.40
  -3  -8   9    0.07    0.42
  -3  -8   9    0.74    0.44
   3   8  -8    0.48    0.31
  -3  -8   8    0.83    0.46
   3   8  -7    9.35    0.50
   3   8  -6    0.10    0.36
   3   8  -5    3.64    0.45
  -3  -8   5    3.29    0.43
   3   8  -4   13.76    0.66
  -3  -8   4   13.90    0.62
   3   8  -3   13.01    0.66
  -3   8   2    3.59    0.34
   3   8  -2    4.69    0.51
  -3   8   1    1.21    0.30
   3   8  -1    2.01    0.47
  -3   8   0    1.22    0.33
   3   8   0    0.99    0.47
   3   8   1    4.44    0.54
  -3   8  -1    3.58    0.38
   3   8   1    4.59    0.51
  -3   8  -2    8.77    0.49
   3   8   2    8.73    0.63
   3   8   2    9.38    0.60
  -3   8  -3   10.45    0.53
   3   8   3   10.34    0.64
   3   8   3    9.60    0.61
   3   8   4    8.09    0.61
   3   8   4    8.43    0.58
   3   8   5    2.90    0.47
   3   8   6    4.73    0.47
   3   8   7    0.88    0.33
   3   8   7    0.93    0.38
   3   8   8    1.46    0.32
   3   8   8    1.21    0.28
   3   8   9    0.99    0.20
   3   8   9    1.30    0.25
  -3  -9  10    2.09    0.26
  -3  -9   9    5.67    0.37
  -3  -9   9    5.21    0.38
   3   9  -8    4.92    0.31
  -3  -9   8    4.99    0.41
  -3  -9   8    5.78    0.43
   3   9  -7    3.70    0.32
  -3  -9   7    4.34    0.45
   3   9  -6    1.42    0.32
   3   9  -5    6.86    0.43
   3   9  -4    0.14    0.35
   3   9  -3    5.66    0.46
   3   9  -2    3.72    0.44
  -3   9   1    2.65    0.28
   3   9  -1    3.33    0.45
  -3   9   0    0.91    0.26
   3   9   0    1.50    0.42
  -3   9  -1    0.85    0.27
   3   9   1    1.44    0.42
   3   9   2    1.47    0.41
   3   9   3    0.91    0.40
   3   9   4    0.22    0.35
   3   9   5    1.38    0.33
   3   9   6    0.19    0.25
   3   9   6   -0.30    0.28
   3   9   7    0.36    0.19
   3   9   7    0.77    0.23
  -3 -10   8    6.38    0.27
  -3 -10   7    0.50    0.23
  -3 -10   7    0.46    0.23
   3  10  -6    0.62    0.20
  -3 -10   6    1.02    0.29
  -3 -10   6    1.27    0.28
   3  10  -5   -0.07    0.22
  -3 -10   5    0.34    0.31
   3  10  -4    0.06    0.24
   3  10  -3    0.51    0.26
   3  10  -2    1.00    0.28
   3  10  -1    0.52    0.28
   3  10   0   13.91    0.54
   3  10   1    0.31    0.27
   3  10   2    9.05    0.42
   3  10   4    1.64    0.21
  -4   0  17    0.10    0.23
  -4   0  16    2.54    0.38
  -4   0  15   -0.50    0.44
  -4   0  14   31.50    1.07
  -4   0  13    0.28    0.48
  -4   0  12   10.00    0.61
  -4   0  12   10.13    0.56
  -4   0  11    2.39    0.51
  -4   0  11    1.39    0.43
  -4   0  10   36.52    1.19
  -4   0  10   37.45    1.15
  -4   0   9   -0.01    0.33
  -4   0   8   38.06    1.15
  -4   0   7    9.24    1.50
  -4   0   6   69.07    3.19
  -4   0   5    1.85    0.92
   4   0  -4    3.06    0.95
  -4   0   4    2.95    1.04
   4   0  -3   27.83    1.42
  -4   0   3   24.71    1.83
  -4   0   2    2.73    0.98
   4   0  -2    3.51    0.63
   4   0  -2    2.27    0.92
  -4   0   1  132.32    4.40
   4   0  -1   68.42    2.62
  -4   0   0  720.37   20.15
   4   0   1    2.44    1.11
  -4   0  -1    3.19    1.02
  -4   0  -2  309.52    9.87
   4   0   2  334.62   10.04
  -4   0  -2  318.90    9.84
   4   0   3   -0.28    0.95
   4   0   4   14.14    1.48
   4   0   5   -0.14    0.37
   4   0   6  242.17    6.39
   4   0   7   -0.50    0.47
   4   0   8   11.01    0.72
   4   0   9   -0.34    0.53
  -4   0 -10    3.22    0.60
   4   0  10    2.89    0.57
  -4   0 -11    0.29    0.49
  -4   0 -12    0.88    0.43
  -4   0 -13    0.04    0.31
  -4   1  17    0.81    0.28
  -4  -1  17    1.24    0.30
  -4  -1  17    1.25    0.27
  -4  -1  16    5.18    0.43
  -4   1  16    4.39    0.44
  -4  -1  16    4.39    0.46
  -4   1  16    4.12    0.35
  -4   1  15    1.58    0.47
  -4   1  15    1.17    0.40
  -4  -1  15    2.23    0.50
  -4  -1  15    1.42    0.47
  -4   1  14    0.13    0.51
  -4  -1  14    0.48    0.55
  -4   1  14    0.45    0.44
  -4  -1  14   -0.09    0.50
  -4   1  13    0.47    0.53
  -4  -1  13    1.49    0.57
  -4   1  13    0.65    0.46
  -4  -1  13    0.65    0.52
  -4  -1  13    1.00    0.45
  -4  -1  12    1.09    0.51
  -4   1  12    0.15    0.50
  -4   1  12    0.69    0.45
  -4  -1  12    0.25    0.42
  -4   1  11    5.33    0.49
  -4   1  11    5.09    0.51
  -4   1  11    4.58    0.41
  -4  -1  11    4.17    0.47
  -4   1  10   38.13    1.19
  -4   1  10   39.24    1.25
  -4   1  10   36.80    1.18
  -4  -1   9    7.88    0.41
  -4  -1   9    7.93    0.47
  -4   1   9    8.04    0.50
  -4   1   9    9.18    0.45
  -4  -1   8   10.71    0.48
  -4   1   8   10.75    0.51
  -4  -1   8    9.65    1.62
  -4  -1   7   96.66    4.44
  -4  -1   7   98.84    4.18
  -4  -1   6   42.49    2.47
   4  -1  -6   39.11    2.69
  -4  -1   6   43.65    2.53
  -4  -1   5   21.13    1.81
   4  -1  -5   17.38    1.82
   4  -1  -4  146.87    5.61
   4  -1  -4  144.55    5.23
  -4  -1   4  144.70    5.40
  -4   1   4  152.77    5.44
  -4   1   3    5.06    1.17
   4   1  -3    6.06    0.75
  -4  -1   3    6.04    1.26
   4  -1  -3    7.22    1.08
   4  -1  -3    7.89    1.31
   4   1  -2  512.21   14.43
   4   1  -2  554.43   14.73
  -4   1   2  495.82   14.94
   4  -1  -2  497.57   14.49
   4  -1  -2  488.08   15.04
  -4  -1   2  559.43   15.20
   4  -1  -2  523.71   15.10
   4   1  -1    7.11    1.24
   4  -1  -1    7.22    1.35
  -4  -1   1    8.45    1.29
  -4   1   1    7.86    1.34
   4   1   0   40.08    2.53
  -4  -1   0   38.73    2.34
  -4   1  -1  270.43    8.83
   4   1   1  267.60    9.08
   4  -1   1  282.67    8.93
  -4  -1  -1  262.66    8.53
   4  -1   2   56.78    3.17
   4   1   2   58.72    3.52
  -4   1  -2   56.73    3.10
  -4  -1  -2   54.60    2.78
   4   1   3  101.83    4.08
   4   1   3  115.05    5.46
  -4   1  -3   95.60    4.60
   4  -1   3  112.18    4.69
  -4  -1  -4    3.79    0.38
   4   1   5   44.69    1.35
   4   1   6    0.69    0.45
   4  -1   7   28.05    1.04
   4   1   7   31.77    1.06
   4  -1   8  122.18    3.33
   4   1   8  119.65    3.34
  -4   1  -9    0.60    0.51
  -4  -1  -9    0.18    0.57
   4  -1   9   -0.17    0.52
   4  -1  10   14.44    0.75
  -4   1 -10   14.97    0.73
  -4  -1 -10   15.55    0.80
  -4   1 -11    0.97    0.44
  -4  -1 -11   -0.08    0.54
  -4   1 -12   16.25    0.65
  -4   1 -13    0.16    0.25
  -4  -2  17    0.35    0.25
  -4  -2  17    0.38    0.24
  -4   2  16    2.96    0.37
  -4  -2  16    3.33    0.41
  -4  -2  16    2.88    0.40
  -4   2  15    4.06    0.47
  -4  -2  15    3.76    0.50
  -4   2  14    4.77    0.52
  -4  -2  14    4.72    0.58
  -4   2  13    0.43    0.48
  -4  -2  13    0.69    0.44
  -4   2  12    6.91    0.56
  -4  -2  12    7.99    0.55
  -4   2  11    1.60    0.45
  -4  -2  11    0.58    0.41
  -4  -2  11    1.24    0.42
  -4   2  10    0.11    0.38
  -4   2  10    0.25    0.42
  -4  -2  10   -0.04    0.40
  -4  -2  10    0.35    0.35
  -4  -2  10    0.38    0.36
  -4   2   9    3.62    0.38
  -4  -2   9    3.78    0.36
  -4   2   9    3.41    0.41
  -4  -2   8    0.72    0.28
  -4  -2   8   -0.86    1.02
  -4  -2   7   80.48    3.84
  -4  -2   7   87.36    2.37
  -4  -2   6   88.08    4.03
   4  -2  -6   85.79    4.33
  -4  -2   6   88.00    3.78
   4  -2  -5  119.64    5.17
   4  -2  -5  132.67    5.41
   4  -2  -5  122.30    5.02
  -4  -2   5  129.39    4.41
   4  -2  -4  455.59   13.89
   4  -2  -4  475.00   14.11
   4  -2  -4  447.70   13.71
   4  -2  -4  471.12   13.94
   4  -2  -3 1033.44   28.01
   4  -2  -3 1012.89   28.06
   4  -2  -3  975.64   27.70
   4  -2  -3 1004.31   27.69
   4  -2  -2   12.55    1.64
   4   2  -2   12.22    1.18
   4  -2  -2   16.39    1.60
   4   2  -2   12.31    1.30
   4  -2  -1  105.78    4.52
   4  -2  -1  122.68    5.03
   4   2   0   41.69    2.88
  -4   2   0   40.84    3.19
   4  -2   1    7.35    1.45
   4   2   1    6.48    1.54
  -4   2  -1    8.92    1.53
   4  -2   1    8.72    1.30
   4   2   2   48.67    3.27
   4   2   3    7.67    1.83
  -4  -2  -4    2.32    0.38
  -4   2  -5   17.60    0.65
  -4  -2  -5   15.99    0.68
  -4   2  -6    0.01    0.36
  -4  -2  -6    0.28    0.42
   4  -2   6   -0.24    0.44
  -4   2  -7    0.78    0.42
  -4  -2  -7    0.48    0.48
   4  -2   7    1.54    0.53
  -4   2  -8    9.19    0.56
  -4  -2  -8    6.36    0.63
  -4   2  -9    0.10    0.44
  -4  -2  -9    0.01    0.54
  -4   2 -10   23.68    0.88
  -4  -2 -10   25.15    1.00
   4  -2  10   25.25    0.94
  -4   2 -11   -0.14    0.35
  -4  -2 -11    0.03    0.53
  -4  -2 -12    0.22    0.43
  -4   2 -12    0.16    0.27
  -4  -2 -13   -0.13    0.32
  -4  -3  17    0.13    0.18
  -4  -3  16    6.15    0.41
  -4  -3  15    0.23    0.41
  -4  -3  15   -0.04    0.43
  -4   3  14    1.14    0.42
  -4  -3  14    1.47    0.50
  -4  -3  14    1.20    0.41
  -4  -3  14    1.19    0.48
  -4   3  13    1.97    0.44
  -4  -3  13    2.06    0.47
  -4  -3  13    1.71    0.53
  -4  -3  13    2.22    0.49
  -4   3  12   31.91    1.07
  -4  -3  12   31.95    1.09
  -4  -3  12   32.44    1.12
  -4  -3  12   32.70    1.10
  -4   3  11   48.82    1.45
  -4  -3  11   47.88    1.48
  -4  -3  11   48.83    1.52
  -4  -3  11   48.44    1.49
  -4   3  10   17.34    0.69
  -4   3  10   16.45    0.78
  -4  -3  10   18.30    0.72
  -4  -3  10   19.55    0.76
  -4  -3  10   18.78    0.72
  -4  -3  10   18.89    0.77
  -4   3   9    5.40    0.45
  -4  -3   9    5.58    0.43
  -4  -3   9    5.41    0.42
  -4  -3   8    1.31    0.33
  -4   3   8    0.93    0.35
  -4  -3   8    1.03    0.35
  -4  -3   7    0.64    0.31
  -4   3   7    0.68    0.31
  -4  -3   6   64.07    1.84
  -4  -3   6   66.12    1.84
   4  -3  -5   31.30    2.57
  -4  -3   5   24.83    1.72
  -4  -3   4  224.28    6.40
   4  -3  -3   -0.13    0.91
   4   3  -2   52.27    2.21
   4   3  -1  144.77    5.63
   4   3   0    7.99    1.54
   4   3   1  123.25    5.50
   4   3   2    0.15    1.39
  -4  -3  -3  207.23    5.47
  -4  -3  -4   61.05    1.76
  -4  -3  -5   10.51    0.57
  -4  -3  -6    3.73    0.49
   4  -3   7   16.30    0.78
  -4  -3  -7   15.93    0.76
   4  -3   8   47.47    1.57
  -4  -3  -8   49.83    1.54
  -4  -3  -9   53.27    1.66
  -4  -3 -10   -0.05    0.52
  -4  -3 -11   -0.06    0.46
  -4  -3 -12    1.82    0.40
   4   3  13    0.63    0.24
  -4  -3 -13    0.85    0.27
  -4  -4  16    5.44    0.33
  -4  -4  16    4.78    0.30
  -4  -4  15    0.31    0.34
  -4  -4  15    0.01    0.36
  -4  -4  14    0.95    0.43
  -4  -4  14    0.03    0.38
  -4  -4  14    0.96    0.44
  -4  -4  13    0.71    0.44
  -4  -4  13    1.82    0.51
  -4  -4  13    1.10    0.43
  -4  -4  12    0.75    0.45
  -4  -4  12    0.22    0.47
  -4  -4  12    0.75    0.46
  -4  -4  11   33.12    1.14
  -4  -4  11   35.84    1.17
  -4  -4  11   34.07    1.16
  -4  -4  10    2.63    0.45
  -4  -4  10    2.30    0.48
  -4  -4  10    2.71    0.45
  -4   4   9   15.60    0.70
  -4  -4   9   15.02    0.69
  -4  -4   9   15.62    0.69
  -4   4   8    8.61    0.50
  -4   4   7   19.79    0.72
  -4  -4   6    1.65    0.36
  -4   4   6    2.16    0.33
  -4  -4   6    1.93    0.32
  -4   4   5   37.34    1.14
  -4  -4   5   37.88    1.15
  -4  -4   5   38.24    1.16
  -4  -4   4   48.79    1.39
  -4  -4   4   45.96    1.39
  -4  -4   3   42.60    1.28
   4   4  -2    5.60    1.70
  -4  -4   2    8.08    0.46
   4   4  -1   89.64    5.00
  -4  -4   1  105.37    2.84
   4   4   0    0.59    1.26
   4   4   1   48.56    3.23
   4   4   2   48.69    1.41
  -4  -4  -2   46.75    1.41
   4   4   3    5.46    0.43
  -4  -4  -3    5.84    0.45
  -4  -4  -4   62.61    1.82
  -4  -4  -5    0.85    0.44
  -4  -4  -6   11.37    0.64
  -4  -4  -7    2.69    0.53
  -4  -4  -8    3.52    0.55
   4  -4   8    3.44    0.58
  -4  -4  -9    0.85    0.51
  -4  -4 -10    8.11    0.59
  -4  -4 -11    0.77    0.41
   4   4  11    0.35    0.40
  -4  -4 -12    1.68    0.31
   4   4  12    1.80    0.31
  -4  -5  15    1.79    0.26
  -4  -5  15    1.91    0.31
  -4  -5  14    1.73    0.36
  -4  -5  14    2.32    0.35
  -4  -5  14    2.17    0.39
  -4  -5  13   -0.20    0.40
  -4  -5  13    0.45    0.39
  -4  -5  13   -0.10    0.44
  -4  -5  13   -0.02    0.39
  -4  -5  12    1.36    0.43
  -4  -5  12    1.13    0.45
  -4  -5  11    0.38    0.45
  -4  -5  11    0.24    0.43
  -4  -5  11   -0.05    0.47
  -4  -5  10   13.93    0.67
  -4  -5  10   13.27    0.68
  -4  -5   9    1.34    0.46
  -4  -5   9    1.88    0.45
  -4  -5   9    2.27    0.44
  -4  -5   8   -0.02    0.40
  -4   5   8    0.29    0.37
  -4  -5   8    0.03    0.40
  -4   5   7    6.04    0.42
  -4  -5   7    5.02    0.48
  -4   5   6    6.22    0.41
  -4  -5   6    7.13    0.49
  -4  -5   5    0.20    0.36
  -4   5   5    0.57    0.29
   4   5  -4   42.09    1.28
  -4  -5   4   42.90    1.31
   4   5  -3   36.47    1.12
  -4  -5   3   35.35    1.15
  -4  -5   2    2.18    0.40
   4   5  -1   19.46    0.71
  -4  -5   1   19.77    0.75
   4   5   0   23.35    0.82
  -4  -5   0   23.86    0.84
  -4   5  -1    0.42    0.25
   4   5   1    0.26    0.34
   4   5   2   19.17    0.75
   4   5   3    2.75    0.45
   4   5   4   12.58    0.64
   4   5   5    1.91    0.47
  -4  -5  -5    1.34    0.45
   4   5   6    6.79    0.58
  -4  -5  -6    5.90    0.54
   4   5   7   12.68    0.68
  -4  -5  -7   10.12    0.63
  -4  -5  -8    0.23    0.45
   4   5   8    0.42    0.50
   4   5   9    1.84    0.48
  -4  -5  -9    1.40    0.43
  -4  -5 -10    2.42    0.39
   4   5  10    3.17    0.44
  -4  -5 -11    0.25    0.28
   4   5  11    0.12    0.32
   4   5  12    0.60    0.20
  -4  -6  14    1.98    0.25
  -4  -6  14    2.47    0.31
  -4  -6  13    0.03    0.32
  -4  -6  13    0.03    0.36
  -4  -6  13   -0.01    0.34
  -4  -6  12    0.28    0.37
  -4  -6  12    0.51    0.38
  -4  -6  12    0.57    0.41
  -4  -6  12    0.34    0.39
  -4  -6  11    0.06    0.40
  -4  -6  11    0.20    0.45
  -4  -6  10    6.49    0.52
  -4  -6  10    6.50    0.49
  -4  -6   9    1.44    0.46
  -4  -6   9    0.93    0.46
  -4  -6   9    1.26    0.40
  -4  -6   8    1.24    0.46
  -4  -6   8    1.54    0.40
  -4  -6   7   24.38    0.93
   4   6  -6   18.28    0.69
  -4  -6   6   17.87    0.77
   4   6  -5    9.67    0.51
  -4  -6   5    8.74    0.56
   4   6  -4   26.17    0.91
  -4  -6   4   25.96    0.94
   4   6  -3   21.16    0.81
  -4  -6   3   20.46    0.81
   4   6  -2    5.64    0.47
   4   6  -2    5.96    0.45
  -4  -6   2    6.53    0.51
   4   6  -1   44.03    1.34
  -4  -6   1   43.19    1.36
  -4   6   0    3.19    0.31
   4   6   0    3.25    0.43
  -4  -6   0    2.79    0.46
  -4   6  -1  126.80    3.39
   4   6   1  126.69    3.43
  -4  -6  -1  123.31    3.43
   4   6   2    2.33    0.46
  -4  -6  -2    1.53    0.46
  -4  -6  -3    3.55    0.47
   4   6   3    3.23    0.48
   4   6   4    2.16    0.48
   4   6   5   18.66    0.81
   4   6   6    0.59    0.48
   4   6   7   11.61    0.66
   4   6   8    2.50    0.47
   4   6   9    0.13    0.39
   4   6  10    0.19    0.31
   4   6  11    2.32    0.23
  -4  -7  13    0.01    0.23
  -4  -7  13   -0.12    0.25
  -4  -7  12    0.31    0.31
  -4  -7  12    0.41    0.35
  -4  -7  12    0.64    0.32
  -4  -7  11   -0.21    0.36
  -4  -7  11    0.14    0.38
  -4  -7  10    1.15    0.41
  -4  -7   9    5.57    0.50
   4   7  -8    0.15    0.31
  -4  -7   8   -0.08    0.43
  -4  -7   7    1.30    0.44
   4   7  -7    1.55    0.34
  -4  -7   6   -0.29    0.41
   4   7  -6    0.03    0.34
   4   7  -5   12.35    0.61
  -4  -7   5   13.52    0.66
   4   7  -4   28.10    0.99
  -4  -7   4   28.17    1.00
   4   7  -3    5.36    0.49
  -4  -7   3    5.51    0.48
   4   7  -2    8.45    0.57
  -4  -7   2    7.79    0.52
  -4  -7   1   21.96    0.85
   4   7  -1   22.14    0.89
   4   7  -1   23.43    0.85
  -4  -7   1   21.87    0.83
  -4   7   0   59.36    1.73
   4   7   0   62.79    1.85
   4   7   0   63.89    1.80
  -4  -7   0   59.21    1.80
  -4   7  -1    1.48    0.34
   4   7   1    1.11    0.46
  -4  -7  -1    1.00    0.45
   4   7   2  104.27    2.79
  -4  -7  -2   95.94    2.77
   4   7   3    0.16    0.44
   4   7   4   12.00    0.64
   4   7   5   -0.25    0.46
   4   7   6    0.53    0.43
   4   7   7    1.21    0.41
   4   7   8    1.12    0.35
   4   7   9    2.01    0.30
   4   7  10   -0.11    0.15
   4   7  10    0.23    0.17
  -4  -8  11    0.36    0.28
  -4  -8  10   11.36    0.49
  -4  -8  10   13.06    0.53
  -4  -8   9   -0.12    0.38
  -4  -8   9    0.42    0.41
   4   8  -8    5.89    0.36
   4   8  -7    2.99    0.34
  -4  -8   6    1.14    0.41
   4   8  -6    0.34    0.33
  -4  -8   5    0.94    0.40
   4   8  -5    1.27    0.37
  -4  -8   4    1.83    0.39
   4   8  -4    1.60    0.40
  -4  -8   3    0.33    0.35
   4   8  -3    0.14    0.40
   4   8  -2    0.01    0.42
   4   8  -1    0.48    0.44
   4   8   0    8.81    0.60
   4   8   1    0.55    0.47
   4   8   1    1.59    0.42
   4   8   2   -0.72    0.46
   4   8   2   -0.60    0.41
   4   8   3   29.40    1.07
   4   8   3   29.64    1.01
   4   8   4    0.85    0.43
   4   8   4    0.73    0.40
   4   8   5    6.34    0.49
   4   8   5    6.40    0.46
   4   8   6    0.07    0.34
   4   8   6   -0.09    0.34
   4   8   7    0.46    0.28
   4   8   8    0.30    0.21
   4   8   8    0.58    0.22
  -4  -9  10    0.46    0.18
  -4  -9  10    0.14    0.21
  -4  -9   9    1.79    0.30
  -4  -9   8    4.10    0.38
   4   9  -7    0.12    0.22
   4   9  -6    5.32    0.34
   4   9  -5    0.71    0.29
   4   9  -4    0.24    0.31
   4   9  -3    0.12    0.32
   4   9  -2    0.15    0.34
   4   9  -1    1.08    0.36
   4   9   0    0.23    0.36
   4   9   1    0.61    0.37
   4   9   2    2.83    0.39
   4   9   3   -0.01    0.33
   4   9   4    5.04    0.38
   4   9   5    0.40    0.26
  -4 -10   7    0.61    0.19
   4  10  -6    1.41    0.15
  -4 -10   6    1.39    0.24
  -4 -10   6    1.85    0.24
   4  10  -5    1.11    0.18
  -4 -10   5    1.14    0.27
   4  10  -4    0.32    0.20
   4  10  -3    1.25    0.22
   4  10  -2    0.76    0.23
   4  10  -1    1.81    0.25
   4  10   0    0.68    0.23
   4  10   1    0.04    0.22
   4  10   2    4.34    0.27
   4  10   3    3.16    0.22
  -5   0  17    1.65    0.29
  -5   0  16    0.06    0.38
  -5   0  16   -0.49    0.31
  -5   0  15    0.26    0.46
  -5   0  15   -0.14    0.41
  -5   0  14   -0.19    0.51
  -5   0  14   -0.01    0.43
  -5   0  13    3.24    0.55
  -5   0  13    3.70    0.48
  -5   0  13    3.45    0.44
  -5   0  12    1.33    0.48
  -5   0  12    0.97    0.43
  -5   0  11   31.66    1.05
  -5   0  11   33.34    1.12
  -5   0  11   30.93    1.05
  -5   0  10    0.29    0.40
  -5   0   9   11.47    0.55
  -5   0   8    1.61    0.34
  -5   0   8    1.16    0.30
  -5   0   7    1.86    0.96
  -5   0   7    2.26    0.30
  -5   0   6   11.32    1.63
   5   0  -5   43.51    2.91
  -5   0   5   47.60    2.89
   5   0  -4    0.95    1.09
   5   0  -3   31.85    2.35
  -5   0   3   34.72    2.41
  -5   0   2    2.85    1.18
   5   0  -1   -0.43    1.16
  -5   0   1   -1.25    0.98
   5   0   0    0.92    1.33
  -5   0   0    0.11    0.90
   5   0   1   55.86    3.69
  -5   0  -1   58.47    3.20
   5   0   2   -0.37    1.55
  -5   0  -3   30.98    0.99
  -5   0  -4    0.11    0.38
  -5   0  -5    9.98    0.59
  -5   0  -6    0.53    0.48
  -5   0  -7  262.87    6.97
  -5   0  -8   -0.02    0.52
  -5   0  -9   22.30    0.92
  -5   0 -10   -0.64    0.49
  -5   0 -11    9.40    0.55
  -5   0 -12   -0.47    0.30
  -5   1  17    0.76    0.23
  -5   1  16    0.01    0.36
  -5  -1  16    0.12    0.33
  -5   1  15    1.20    0.44
  -5  -1  15    0.82    0.42
  -5   1  14    2.03    0.49
  -5   1  14    1.48    0.40
  -5  -1  14    1.53    0.48
  -5  -1  13    1.17    0.43
  -5   1  13    1.08    0.51
  -5   1  13    1.23    0.42
  -5  -1  13    1.52    0.51
  -5   1  12    1.37    0.49
  -5   1  12    1.33    0.42
  -5   1  12    1.46    0.37
  -5  -1  12    1.67    0.51
  -5  -1  12    2.10    0.46
  -5   1  11   17.18    0.80
  -5   1  11   18.06    0.70
  -5  -1  11   18.67    0.76
  -5  -1  10    1.80    0.41
  -5   1  10    1.01    0.43
  -5   1  10    0.42    0.33
  -5  -1   9   10.15    0.52
  -5   1   9    8.56    0.52
  -5  -1   8    2.21    0.33
  -5   1   8    2.15    0.35
  -5  -1   8    1.51    0.33
  -5  -1   7   11.31    0.51
  -5  -1   7   12.42    1.69
  -5  -1   6   14.18    1.75
  -5   1   6   16.75    0.63
   5  -1  -5   48.64    3.21
  -5  -1   5   52.71    3.05
   5   1  -4  207.60    7.32
   5   1  -3   35.77    2.33
  -5  -1   3   32.28    2.35
  -5  -1   2    7.88    1.37
  -5   1   2    8.61    1.45
  -5  -1   1  103.55    4.56
  -5   1   1  106.70    4.64
   5   1   0   17.06    2.04
  -5  -1   0   12.23    1.72
   5   1   1   97.57    4.77
  -5  -1  -1   85.55    4.10
   5   1   2   57.94    3.95
  -5  -1  -2   61.53    1.75
  -5  -1  -3    0.65    0.38
  -5   1  -3    1.33    0.35
  -5   1  -4   15.40    0.65
  -5   1  -5    4.02    0.47
  -5   1  -6    5.71    0.54
  -5   1  -7   56.58    1.71
  -5   1  -8   25.44    0.97
  -5   1  -9   15.58    0.74
  -5   1 -10    3.18    0.46
  -5   1 -11    2.07    0.39
  -5   1 -12    0.83    0.24
  -5  -1 -13    0.14    0.17
  -5  -2  17    0.04    0.23
  -5   2  16    1.77    0.29
  -5  -2  16    1.62    0.37
  -5  -2  16    1.35    0.34
  -5   2  15    2.26    0.39
  -5  -2  15    2.11    0.47
  -5  -2  15    1.98    0.43
  -5   2  14    1.68    0.45
  -5  -2  14    1.97    0.53
  -5  -2  14    0.98    0.47
  -5  -2  13   10.89    0.66
  -5   2  13   10.58    0.60
  -5   2  12    1.78    0.45
  -5   2  11   33.67    1.11
  -5   2  11   35.40    1.20
  -5   2  10    5.16    0.46
  -5   2  10    5.52    0.50
  -5  -2  10    5.34    0.41
  -5  -2   9    1.24    0.33
  -5   2   9    2.11    0.42
  -5  -2   8   11.56    0.55
  -5   2   8   11.66    0.56
  -5  -2   8   12.58    0.53
  -5  -2   7    2.14    0.34
  -5  -2   7    2.73    0.33
  -5   2   6   25.11    0.89
  -5  -2   6   28.14    0.89
  -5  -2   5  413.23   14.14
  -5   2   5  461.59   11.94
   5   2  -4   44.99    2.65
  -5  -2   4   42.15    2.91
   5  -2  -4   40.07    3.02
   5   2  -3  210.69    7.17
  -5  -2   3  228.91    8.05
  -5  -2   2   35.39    2.75
  -5  -2   1   46.59    2.99
  -5  -2   0    6.59    1.31
   5   2   1   19.44    2.37
  -5  -2  -1   21.44    2.12
  -5  -2  -1   26.13    0.88
  -5  -2  -2  112.03    3.05
  -5   2  -3   11.48    0.51
  -5  -2  -3   11.00    0.57
  -5   2  -4   10.22    0.51
  -5  -2  -4    9.50    0.56
  -5   2  -5    1.52    0.39
  -5  -2  -5    0.52    0.45
  -5   2  -6   36.77    1.17
  -5  -2  -6   36.21    1.23
  -5   2  -7   73.93    2.11
  -5  -2  -7   74.19    2.17
  -5   2  -8    1.66    0.43
  -5  -2  -8    0.91    0.55
  -5   2  -9    2.09    0.41
  -5  -2  -9    2.15    0.58
  -5   2 -10    0.27    0.33
  -5  -2 -10    0.60    0.50
  -5  -2 -11    3.15    0.46
  -5  -2 -12   -0.31    0.32
  -5  -3  16    2.41    0.33
  -5  -3  16    1.83    0.32
  -5  -3  15    1.84    0.41
  -5  -3  14    5.86    0.56
  -5   3  13    5.97    0.45
  -5  -3  13    6.77    0.55
  -5  -3  12   12.69    0.68
  -5  -3  12   12.02    0.59
  -5  -3  11    0.53    0.48
  -5  -3  11    1.28    0.40
  -5  -3  10    1.30    0.38
  -5  -3  10    0.93    0.38
  -5  -3   9    2.25    0.38
  -5   3   8    4.45    0.44
  -5  -3   8    3.96    0.40
  -5  -3   7   72.46    2.09
  -5  -3   7   74.14    2.07
  -5  -3   6   67.93    2.01
  -5   3   6   73.68    2.03
  -5  -3   6   69.83    1.99
  -5   3   5  218.78    5.72
  -5  -3   5  213.01    5.71
  -5  -3   4   82.21    2.32
  -5   3   4   89.37    2.34
  -5  -3   4   81.78    2.33
  -5  -3   3  112.84    2.97
  -5  -3   3  105.92    2.97
  -5  -3   2   29.57    0.98
  -5  -3   2   30.28    0.96
  -5  -3   1    7.52    0.46
  -5  -3   0   15.72    0.65
  -5  -3  -1   16.47    0.68
  -5  -3  -2    0.37    0.40
  -5  -3  -3    8.56    0.56
  -5  -3  -4   20.91    0.82
  -5  -3  -5    7.64    0.58
  -5  -3  -6    4.54    0.56
  -5  -3  -7    3.32    0.56
  -5  -3  -8    0.35    0.55
  -5  -3  -9    0.70    0.52
  -5  -3 -10    1.12    0.47
  -5  -3 -11    0.93    0.39
   5   3  11    0.95    0.30
  -5  -3 -12    2.07    0.28
  -5  -4  16    0.03    0.22
  -5  -4  15    1.37    0.35
  -5  -4  15    1.69    0.36
  -5  -4  14    1.16    0.42
  -5  -4  14    0.73    0.42
  -5  -4  13    1.28    0.44
  -5  -4  13    1.80    0.48
  -5  -4  12    2.08    0.40
  -5  -4  12    2.39    0.49
  -5  -4  12    1.88    0.42
  -5  -4  11   13.57    0.63
  -5  -4  11   13.74    0.66
  -5  -4  11   15.10    0.72
  -5  -4  10    1.39    0.42
  -5   4  10    1.82    0.47
  -5  -4  10    1.35    0.39
  -5  -4  10    1.74    0.47
  -5  -4   9    9.41    0.54
  -5  -4   9   10.00    0.58
  -5   4   8    3.38    0.44
  -5   4   7    0.72    0.36
  -5  -4   6    0.06    0.33
  -5  -4   5   89.78    2.55
  -5   4   5   93.31    2.55
  -5  -4   4   10.22    0.58
  -5   4   4   10.20    0.49
  -5  -4   4    9.30    0.51
  -5  -4   3   11.22    0.56
  -5   4   3   11.08    0.50
  -5  -4   3    9.94    0.55
  -5  -4   2    6.20    0.50
  -5  -4   2    5.11    0.48
  -5  -4   1   90.75    2.50
  -5  -4   1   89.21    2.50
  -5  -4   0   12.83    0.61
  -5  -4  -1   55.31    1.63
  -5  -4  -2    3.90    0.47
  -5  -4  -3   -0.23    0.45
  -5  -4  -4   16.73    0.75
  -5  -4  -5    3.05    0.52
   5   4   5    2.84    0.44
   5   4   6   10.10    0.60
  -5  -4  -6   10.35    0.65
  -5  -4  -7    0.28    0.51
   5   4   7    0.81    0.43
   5   4   8   27.79    1.00
  -5  -4  -8   29.29    1.03
   5   4   9    1.18    0.41
  -5  -4  -9    1.57    0.48
   5   4  10    1.55    0.35
  -5  -4 -10    1.69    0.42
  -5  -4 -11    1.62    0.31
   5   4  11    1.69    0.25
  -5  -5  15    4.30    0.31
  -5  -5  15    4.33    0.28
  -5  -5  14    0.07    0.33
  -5  -5  14   -0.15    0.35
  -5  -5  13    0.95    0.31
  -5  -5  13    1.10    0.42
  -5  -5  13    1.13    0.33
  -5  -5  12   11.85    0.55
  -5  -5  12   12.62    0.61
  -5  -5  12   10.90    0.58
  -5  -5  11    1.95    0.40
  -5  -5  11    2.19    0.44
  -5  -5  11    2.92    0.47
  -5  -5  10    0.48    0.39
  -5  -5  10    1.06    0.45
  -5   5   9    7.85    0.54
  -5  -5   9    8.78    0.53
  -5  -5   9    9.06    0.57
  -5   5   8   10.12    0.56
  -5  -5   8   11.89    0.62
  -5   5   7   12.29    0.60
  -5  -5   7   13.91    0.67
  -5  -5   6   -0.40    0.41
  -5   5   6   -0.01    0.33
  -5  -5   5    5.54    0.42
  -5  -5   5    5.56    0.49
  -5   5   4    2.19    0.31
  -5  -5   3    4.36    0.50
  -5   5   3    2.98    0.32
  -5  -5   2   20.79    0.79
  -5   5   2   16.66    0.66
  -5  -5   1    0.02    0.44
  -5   5   1    0.01    0.27
  -5  -5   0   35.46    1.17
  -5  -5  -1    2.01    0.47
  -5  -5  -2   -0.28    0.43
  -5  -5  -3    0.24    0.44
   5   5   3    0.10    0.39
   5   5   4    4.68    0.47
  -5  -5  -4    4.84    0.51
  -5  -5  -5    2.93    0.50
   5   5   5    3.76    0.47
  -5  -5  -6   -0.42    0.46
   5   5   6   -0.07    0.43
  -5  -5  -7    3.64    0.50
   5   5   7    3.82    0.47
   5   5   8    8.31    0.52
  -5  -5  -8    7.94    0.54
  -5  -5  -9    0.69    0.37
   5   5   9    0.80    0.34
   5   5  10    0.33    0.25
  -5  -5 -10    0.11    0.27
  -5  -5 -11    0.25    0.16
  -5  -6  14    0.04    0.26
  -5  -6  13    0.02    0.29
  -5  -6  13   -0.22    0.26
  -5  -6  13    0.31    0.34
  -5  -6  12    0.74    0.32
  -5  -6  12    0.68    0.34
  -5  -6  11    0.67    0.36
  -5  -6  11    0.17    0.37
  -5  -6  11    0.39    0.39
  -5  -6  10    9.88    0.54
  -5  -6  10   10.71    0.56
  -5  -6   9    3.11    0.48
  -5  -6   9    3.19    0.44
  -5  -6   9    2.80    0.43
  -5  -6   8    5.77    0.48
  -5  -6   8    6.23    0.54
  -5  -6   7    6.16    0.54
  -5  -6   6    1.73    0.46
  -5  -6   5    0.85    0.44
  -5  -6   4    1.44    0.46
   5   6  -4    1.53    0.35
  -5  -6   3    3.08    0.48
   5   6  -3    3.09    0.41
   5   6  -2   39.50    1.29
  -5  -6   2   40.51    1.32
  -5  -6   1    1.19    0.49
  -5  -6   0   63.67    1.90
   5   6   1   61.88    1.81
  -5  -6  -1   62.16    1.86
   5   6   2    7.36    0.53
  -5  -6  -2    7.56    0.60
   5   6   3    3.13    0.44
  -5  -6  -3    2.82    0.50
   5   6   4    2.80    0.45
  -5  -6  -4    3.05    0.49
  -5  -6  -5    4.06    0.50
   5   6   5    3.47    0.45
   5   6   6    0.05    0.39
  -5  -6  -6    0.28    0.42
   5   6   7    1.97    0.39
  -5  -6  -7    1.62    0.40
   5   6   8    1.43    0.34
  -5  -6  -8    1.22    0.34
   5   6   9    0.09    0.24
  -5  -6  -9    0.40    0.24
  -5  -7  13    1.14    0.23
  -5  -7  12    1.16    0.24
  -5  -7  12    1.05    0.31
  -5  -7  12    0.70    0.28
  -5  -7  11    1.53    0.35
  -5  -7  11    1.59    0.31
  -5  -7  10    3.21    0.38
  -5  -7  10    2.96    0.42
  -5  -7   9    0.35    0.38
  -5  -7   8    0.34    0.43
  -5  -7   7    3.44    0.47
  -5  -7   6    1.69    0.46
   5   7  -5   30.45    1.02
  -5  -7   5   32.34    1.09
  -5  -7   4    1.09    0.44
   5   7  -4    1.15    0.39
  -5  -7   3    1.20    0.44
   5   7  -3    1.10    0.40
  -5  -7   2    3.20    0.46
   5   7  -2    3.12    0.46
  -5  -7   1    1.42    0.41
   5   7  -1    1.92    0.45
  -5  -7   1    1.77    0.49
  -5  -7   0    3.05    0.42
   5   7   0    2.21    0.47
   5   7   0    2.74    0.42
  -5  -7   0    2.87    0.50
   5   7   1    2.17    0.41
  -5  -7  -1    3.10    0.49
   5   7   2    5.73    0.47
  -5  -7  -2    5.54    0.52
   5   7   3   -0.05    0.39
  -5  -7  -3   -0.16    0.42
   5   7   4   20.79    0.74
  -5  -7  -4   17.26    0.75
   5   7   5    1.44    0.37
  -5  -7  -5    1.15    0.37
   5   7   6   -0.12    0.32
  -5  -7  -6   -0.03    0.32
   5   7   7   -0.50    0.29
   5   7   8    0.85    0.22
  -5  -8  11    0.85    0.20
  -5  -8  11    0.97    0.24
  -5  -8  11    1.12    0.24
  -5  -8  10    0.58    0.26
  -5  -8  10    0.02    0.31
  -5  -8   9    0.27    0.31
  -5  -8   8    0.90    0.37
  -5  -8   7    0.02    0.37
   5   8  -6    2.72    0.32
  -5  -8   6    4.53    0.43
  -5  -8   5    2.36    0.41
   5   8  -5    2.61    0.35
  -5  -8   4   -0.07    0.36
   5   8  -4    0.32    0.32
  -5  -8   3    1.87    0.38
   5   8  -3    1.36    0.37
  -5  -8   2   -0.07    0.34
   5   8  -2    0.55    0.38
  -5  -8   1    0.25    0.32
   5   8  -1    0.56    0.39
   5   8   0    1.96    0.42
   5   8   1    3.40    0.46
   5   8   2    0.24    0.40
   5   8   3    9.33    0.55
   5   8   3    9.27    0.47
   5   8   4    0.20    0.35
   5   8   4    0.29    0.30
   5   8   5    1.64    0.33
   5   8   5    1.22    0.27
   5   8   6    2.10    0.29
   5   8   6    2.38    0.25
   5   8   7    0.14    0.19
  -5  -9   9    0.11    0.17
  -5  -9   8    1.34    0.25
  -5  -9   8    1.30    0.29
  -5  -9   7    1.29    0.29
   5   9  -5    2.39    0.26
  -5  -9   4    0.15    0.25
   5   9  -4    0.55    0.26
   5   9  -3    0.13    0.26
   5   9  -2    0.39    0.28
   5   9  -1    0.12    0.29
   5   9   0    2.86    0.34
   5   9   1    5.77    0.39
   5   9   2    0.46    0.28
   5   9   3    2.72    0.29
   5   9   4    0.31    0.21
   5   9   5    0.71    0.16
  -5 -10   6    0.02    0.15
  -5 -10   5   -0.49    0.18
   5  10  -3    0.90    0.15
   5  10  -2    0.81    0.16
   5  10  -1    0.44    0.16
   5  10   0    2.65    0.19
   5  10   1    0.18    0.13
  -6   0  16    0.60    0.33
  -6   0  15    0.50    0.42
  -6   0  14    0.02    0.47
  -6   0  14   -0.29    0.36
  -6   0  13    0.91    0.51
  -6   0  13    0.48    0.42
  -6   0  13    0.44    0.39
  -6   0  12    3.32    0.45
  -6   0  12    3.63    0.44
  -6   0  11    1.05    0.45
  -6   0  11    0.31    0.41
  -6   0  11    0.45    0.39
  -6   0  10    6.83    0.53
  -6   0   9   -0.01    0.37
  -6   0   8   39.24    1.22
  -6   0   8   38.42    1.21
  -6   0   7    1.20    0.34
  -6   0   7    0.80    0.32
  -6   0   6   57.87    1.68
  -6   0   6   58.88    1.69
  -6   0   5    2.72    0.31
  -6   0   4    4.46    0.34
  -6   0   4    4.83    0.46
  -6   0   3   18.14    0.72
  -6   0   2   19.74    0.73
  -6   0   1    3.31    0.44
  -6   0   0  412.72   10.76
  -6   0  -1    0.18    0.37
  -6   0  -2    7.66    0.50
  -6   0  -3    1.57    0.49
  -6   0  -4  193.72    5.18
  -6   0  -5    0.26    0.50
  -6   0  -6   90.17    2.58
  -6   0  -7    0.05    0.53
  -6   0  -8   11.87    0.69
  -6   0  -9    0.02    0.46
  -6   0 -10    1.07    0.38
  -6   0 -11   -0.17    0.28
  -6  -1  17    1.13    0.21
  -6   1  16    0.12    0.28
  -6  -1  16    0.44    0.27
  -6   1  15    0.96    0.38
  -6  -1  15    0.93    0.38
  -6   1  14    2.15    0.45
  -6  -1  14    2.52    0.44
  -6  -1  14    2.09    0.40
  -6  -1  13    9.21    0.56
  -6   1  13    8.61    0.58
  -6   1  13    7.33    0.45
  -6  -1  13    8.31    0.54
  -6   1  12    1.96    0.48
  -6  -1  12    2.74    0.48
  -6   1  12    1.82    0.37
  -6  -1  12    2.39    0.45
  -6  -1  11   14.56    0.68
  -6   1  11   13.39    0.69
  -6   1  11   12.65    0.59
  -6  -1  10    3.99    0.45
  -6   1  10    3.74    0.48
  -6  -1   9    7.42    0.48
  -6   1   9    7.58    0.53
  -6  -1   8    5.41    0.40
  -6   1   8    4.52    0.42
  -6   1   8    4.46    0.36
  -6  -1   8    3.87    0.41
  -6   1   7    4.32    0.35
  -6   1   7    4.14    0.39
  -6  -1   7    4.37    0.34
  -6   1   6   37.25    1.09
  -6  -1   6   33.23    1.08
  -6   1   6   35.72    1.12
  -6  -1   5    1.13    0.27
  -6   1   5    0.86    0.29
   6   1  -4   21.39    2.29
  -6  -1   4   23.97    0.83
  -6  -1   4   22.03    0.73
  -6   1   4   19.17    0.75
  -6  -1   3  117.55    3.06
  -6   1   3  106.47    3.04
  -6   1   2   45.76    1.38
  -6  -1   2   46.39    1.40
  -6   1   1   85.41    2.37
  -6   1   0    0.85    0.37
  -6   1  -1    0.50    0.37
  -6   1  -2   20.23    0.76
  -6   1  -3    4.65    0.47
  -6   1  -4    1.04    0.44
  -6   1  -5    8.83    0.60
  -6   1  -6   14.23    0.72
  -6   1  -7    0.15    0.48
  -6   1  -8    5.74    0.53
  -6   1  -9    0.85    0.40
  -6   1 -10    3.73    0.36
  -6  -1 -11   -0.70    0.32
  -6   1 -11   -0.07    0.19
  -6  -2  16   -0.27    0.31
  -6  -2  16   -0.26    0.26
  -6  -2  15    5.02    0.41
  -6  -2  15    4.48    0.47
  -6   2  14    0.28    0.35
  -6  -2  14   -0.55    0.49
  -6  -2  14    0.51    0.42
  -6  -2  14    0.05    0.39
  -6   2  13    3.79    0.43
  -6  -2  13    4.73    0.51
  -6   2  12    5.43    0.46
  -6   2  11    5.39    0.45
  -6   2  11    5.38    0.55
  -6  -2  10    1.70    0.34
  -6   2  10    1.31    0.46
  -6   2   9    4.62    0.47
  -6  -2   9    4.90    0.39
  -6  -2   8    1.39    0.34
  -6   2   8    0.56    0.40
  -6  -2   8    1.48    0.39
  -6  -2   7   21.02    0.79
  -6   2   7   18.88    0.77
  -6  -2   7   20.13    0.73
  -6  -2   6    2.22    0.37
  -6   2   6    2.37    0.36
  -6  -2   5   31.05    1.03
  -6   2   5   32.55    1.04
  -6  -2   4   78.26    2.20
  -6   2   4   78.76    2.23
  -6  -2   4   79.19    2.24
  -6  -2   3   22.34    0.78
  -6  -2   3   21.21    0.82
  -6  -2   2   25.66    0.88
  -6  -2   2   27.14    0.92
  -6  -2   1   29.38    1.00
  -6  -2   0   16.98    0.72
  -6   2   0   16.75    0.65
  -6   2  -1   18.63    0.70
  -6  -2  -1   17.46    0.77
  -6   2  -2    7.87    0.48
  -6  -2  -2    7.67    0.55
  -6   2  -3    3.39    0.42
  -6  -2  -3    3.68    0.51
  -6   2  -4    0.42    0.41
  -6  -2  -4    0.34    0.49
  -6   2  -5    2.76    0.43
  -6  -2  -5    1.36    0.53
  -6   2  -6    3.66    0.46
  -6  -2  -6    2.28    0.58
  -6   2  -7    0.04    0.39
  -6  -2  -7    0.21    0.54
  -6   2  -8    2.58    0.39
  -6  -2  -8    3.38    0.57
  -6   2  -9    0.35    0.29
  -6  -2  -9    0.73    0.48
  -6  -2 -10    1.46    0.41
  -6  -2 -11    1.97    0.31
  -6  -3  16    1.60    0.27
  -6  -3  16    1.57    0.25
  -6  -3  15    0.93    0.37
  -6  -3  15    0.34    0.35
  -6  -3  14   14.27    0.65
  -6  -3  14   15.79    0.69
  -6  -3  14   14.78    0.65
  -6  -3  13    2.03    0.45
  -6  -3  13    1.92    0.49
  -6  -3  12   22.46    0.89
  -6  -3  11    0.63    0.47
  -6  -3  10    6.68    0.49
  -6  -3   9    0.95    0.37
  -6  -3   8    3.56    0.40
  -6  -3   8    3.59    0.46
  -6  -3   7    3.61    0.42
  -6  -3   7    4.15    0.45
  -6  -3   6  170.79    4.61
  -6  -3   5    2.49    0.39
  -6   3   5    2.46    0.38
  -6   3   4   85.26    2.39
  -6  -3   4   83.24    2.39
  -6  -3   3    1.84    0.45
  -6  -3   2    7.33    0.55
  -6  -3   1   12.07    0.64
  -6  -3   0   10.88    0.61
  -6  -3  -1    5.22    0.52
  -6  -3  -2   29.99    1.06
  -6  -3  -3   24.42    0.94
  -6  -3  -4    1.12    0.52
  -6  -3  -5   12.94    0.72
  -6  -3  -6   29.68    1.09
  -6  -3  -7   26.53    1.01
  -6  -3  -8    0.35    0.49
  -6  -3  -9    0.57    0.44
  -6  -3 -10    0.78    0.36
  -6  -3 -11    0.82    0.24
  -6  -4  16    0.09    0.17
  -6  -4  15    0.38    0.30
  -6  -4  14    0.52    0.38
  -6  -4  13    0.53    0.39
  -6  -4  12    3.73    0.49
  -6  -4  11    1.13    0.47
  -6  -4  11    1.07    0.36
  -6  -4  10    0.09    0.39
  -6   4  10    0.61    0.45
  -6  -4   9    0.59    0.41
  -6   4   9    0.83    0.44
  -6  -4   8    0.59    0.41
  -6   4   8    0.63    0.41
  -6   4   7   92.28    2.61
  -6  -4   7   93.13    2.62
  -6  -4   6    2.42    0.43
  -6   4   6    2.51    0.42
  -6   4   5   68.20    1.97
  -6  -4   5   66.06    1.96
  -6  -4   4    4.74    0.51
  -6   4   4    4.52    0.41
  -6  -4   4    4.87    0.44
  -6  -4   3    0.66    0.46
  -6   4   3    0.79    0.35
  -6  -4   3    0.48    0.47
  -6  -4   2    7.21    0.56
  -6  -4   2    7.44    0.57
  -6  -4   1   84.44    2.39
  -6  -4   1   82.91    2.39
  -6  -4   0   20.49    0.84
  -6  -4   0   21.10    0.85
  -6  -4  -1    4.72    0.55
  -6  -4  -2    6.19    0.58
  -6  -4  -3   22.28    0.92
  -6  -4  -4    2.73    0.53
  -6  -4  -5   -0.10    0.51
  -6  -4  -6    1.23    0.50
  -6  -4  -7    7.83    0.59
  -6  -4  -8    5.55    0.50
  -6  -4  -9    1.43    0.37
  -6  -4 -10    0.15    0.27
  -6  -5  15    0.30    0.19
  -6  -5  15   -0.29    0.22
  -6  -5  14    0.70    0.30
  -6  -5  14    0.36    0.31
  -6  -5  13    0.40    0.37
  -6  -5  12    0.04    0.38
  -6  -5  12   -0.14    0.30
  -6  -5  11    0.91    0.43
  -6  -5  11    0.45    0.35
  -6  -5  10   -0.37    0.41
  -6   5  10    0.15    0.43
  -6  -5  10   -0.24    0.32
  -6  -5  10    0.22    0.42
  -6   5   9    4.06    0.46
  -6  -5   9    3.08    0.37
  -6   5   8    7.14    0.52
  -6   5   7   12.28    0.61
  -6  -5   7   12.37    0.65
  -6  -5   6    0.14    0.44
  -6   5   6    0.53    0.37
  -6  -5   6    0.51    0.39
  -6  -5   5    9.88    0.56
  -6   5   5   10.68    0.54
  -6  -5   5   10.06    0.62
  -6  -5   4   20.67    0.86
  -6  -5   4   19.77    0.78
  -6   5   4   19.72    0.77
  -6  -5   3    0.76    0.51
  -6  -5   3    0.44    0.36
  -6   5   3    0.67    0.32
  -6   5   2   26.21    0.99
  -6  -5   2   30.11    1.06
  -6  -5   1   23.56    0.94
  -6   5   1   21.95    0.85
  -6  -5   1   24.63    0.92
  -6  -5   0   28.40    1.04
  -6  -5   0   26.93    1.00
  -6  -5  -1   66.58    1.95
  -6  -5  -1   63.32    1.92
  -6  -5  -2    5.31    0.58
  -6  -5  -2    4.28    0.53
  -6  -5  -3    4.12    0.53
  -6  -5  -4    6.69    0.57
  -6  -5  -5    0.38    0.47
  -6  -5  -6    0.59    0.44
  -6  -5  -7    4.54    0.46
  -6  -5  -8    0.15    0.35
  -6  -5  -9   -0.30    0.26
  -6  -5  -9    0.28    0.25
  -6  -6  14    0.64    0.21
  -6  -6  13   -0.17    0.27
  -6  -6  13    0.39    0.30
  -6  -6  12    3.21    0.31
  -6  -6  11    0.03    0.34
  -6  -6  11    0.15    0.32
  -6  -6  10   -0.24    0.31
  -6  -6  10   -0.29    0.38
  -6  -6   9    4.48    0.39
  -6  -6   9    4.63    0.48
  -6  -6   9    5.04    0.45
  -6  -6   8    3.07    0.48
  -6   6   8    3.07    0.37
  -6  -6   8    3.20    0.43
  -6  -6   7    0.44    0.46
  -6   6   7    0.63    0.33
  -6   6   6   10.58    0.51
  -6  -6   6   10.05    0.63
  -6  -6   5    1.79    0.48
  -6   6   5    1.46    0.33
  -6  -6   4    2.83    0.49
  -6   6   3    3.45    0.33
   6   6  -2   25.07    0.89
  -6  -6   2   27.00    0.98
   6   6  -1   25.50    0.89
  -6  -6   1   26.29    0.97
  -6  -6   0    6.81    0.61
  -6   6   0    5.44    0.37
  -6  -6  -1    8.94    0.62
  -6   6  -1    6.38    0.40
  -6   6  -2   -0.20    0.26
  -6  -6  -2    0.02    0.48
  -6  -6  -3    2.56    0.50
  -6  -6  -4    0.79    0.45
  -6  -6  -5    0.87    0.43
  -6  -6  -6    0.76    0.38
  -6  -6  -7    0.21    0.31
  -6  -6  -8    0.40    0.23
  -6  -7  12    0.64    0.27
  -6  -7  11   -0.22    0.26
  -6  -7  10    3.31    0.30
  -6  -7  10    3.41    0.36
  -6  -7   9    0.16    0.35
  -6  -7   9    0.10    0.30
  -6  -7   8    2.56    0.42
  -6  -7   8    2.02    0.36
  -6  -7   7    2.98    0.45
  -6  -7   6    0.77    0.44
  -6  -7   5    2.29    0.46
  -6  -7   4    5.60    0.51
   6   7  -3    9.42    0.52
  -6  -7   3   10.76    0.60
  -6  -7   2    3.40    0.47
   6   7  -2    3.31    0.42
  -6  -7   1    1.35    0.41
   6   7  -1    0.95    0.39
  -6  -7   1    1.10    0.48
  -6  -7   0    1.56    0.40
   6   7   0    1.40    0.40
  -6  -7   0    1.13    0.47
   6   7   1    0.26    0.40
  -6  -7  -1   -0.29    0.46
   6   7   2    1.20    0.41
  -6  -7  -2    0.81    0.44
  -6  -7  -3    1.15    0.41
  -6  -7  -4    0.17    0.36
  -6  -7  -5    1.21    0.33
  -6  -7  -6    1.09    0.26
   6   7   7    0.20    0.20
  -6  -8  10    0.53    0.22
  -6  -8   9    0.62    0.22
  -6  -8   9    0.13    0.28
  -6  -8   8    0.41    0.27
  -6  -8   7    1.00    0.34
  -6  -8   7    0.57    0.30
  -6  -8   6    0.25    0.33
  -6  -8   5    1.83    0.36
   6   8  -4    5.70    0.37
  -6  -8   4    6.59    0.44
  -6  -8   3    0.19    0.33
   6   8  -3   -0.15    0.29
  -6  -8   2    0.33    0.32
   6   8  -2    0.70    0.31
  -6  -8   1    1.26    0.31
   6   8  -1    1.19    0.33
   6   8   0    2.38    0.36
   6   8   1    3.65    0.38
   6   8   2    1.70    0.34
   6   8   3    0.12    0.29
   6   8   4    0.71    0.26
   6   8   5    0.33    0.21
  -6  -9   8    0.53    0.19
  -6  -9   7    0.70    0.18
  -6  -9   6   -0.10    0.22
  -6  -9   4    0.19    0.21
   6   9  -3    0.13    0.19
   6   9  -2    1.73    0.22
   6   9  -1    1.51    0.23
   6   9   0    3.55    0.26
   6   9   1    2.00    0.23
   6   9   2    1.94    0.21
   6   9   3    1.10    0.15
  -7   0  16    0.12    0.24
  -7   0  15    0.91    0.34
  -7   0  14    0.07    0.40
  -7   0  13   10.05    0.58
  -7   0  13    9.22    0.50
  -7   0  12   -0.30    0.39
  -7   0  11    4.41    0.50
  -7   0  10    0.12    0.42
  -7   0   9   15.21    0.68
  -7   0   9   14.61    0.66
  -7   0   8    7.45    0.52
  -7   0   7   26.82    0.94
  -7   0   7   26.35    0.94
  -7   0   6    0.05    0.31
  -7   0   5    0.44    0.31
  -7   0   4    1.29    0.33
  -7   0   3   36.54    1.21
  -7   0   2    0.11    0.44
  -7   0   1   14.40    0.58
  -7   0   1   15.92    0.70
  -7   0   0    0.16    0.44
  -7   0  -1    2.95    0.49
  -7   0  -2    0.54    0.47
  -7   0  -3    3.00    0.53
  -7   0  -4    0.93    0.56
  -7   0  -5    5.68    0.60
  -7   0  -6   -0.34    0.50
  -7   0  -7    4.80    0.53
  -7   0  -8   -0.02    0.42
  -7   0  -9    3.30    0.37
  -7   0 -10   -0.15    0.21
  -7  -1  16    1.65    0.27
  -7   1  15    0.18    0.29
  -7  -1  15    0.12    0.36
  -7   1  14    1.12    0.38
  -7  -1  14    1.48    0.43
  -7  -1  14    1.28    0.34
  -7  -1  14    0.93    0.35
  -7   1  13    3.30    0.43
  -7  -1  13    2.68    0.42
  -7  -1  13    3.57    0.43
  -7   1  12    0.03    0.40
  -7   1  12    0.36    0.48
  -7  -1  12    0.14    0.41
  -7   1  12    0.22    0.34
  -7  -1  12    0.30    0.42
  -7  -1  11    7.28    0.53
  -7   1  11    7.80    0.58
  -7   1  11    7.23    0.46
  -7  -1  10    0.42    0.39
  -7   1  10    0.06    0.44
  -7  -1   9    2.74    0.42
  -7   1   9    1.62    0.45
  -7  -1   9    2.12    0.43
  -7  -1   8    3.04    0.40
  -7   1   8    1.93    0.35
  -7  -1   8    2.20    0.44
  -7   1   7   10.39    0.52
  -7   1   7    9.75    0.55
  -7  -1   7    9.45    0.46
  -7   1   6   24.11    0.84
  -7  -1   6   22.52    0.82
  -7   1   6   24.46    0.86
  -7  -1   5    6.10    0.41
  -7   1   5    6.09    0.44
  -7  -1   4    5.32    0.44
  -7  -1   4    5.56    0.39
  -7   1   4    5.89    0.45
  -7  -1   4    6.21    0.57
  -7  -1   3    2.65    0.39
  -7   1   3    2.42    0.48
  -7  -1   2    3.39    0.39
  -7   1   2    4.23    0.49
  -7  -1   1   33.85    1.08
  -7   1   1   34.69    1.13
  -7   1   0    1.17    0.43
  -7   1  -1    6.42    0.52
  -7   1  -2    7.22    0.55
  -7   1  -3    4.43    0.51
  -7   1  -4    1.18    0.49
  -7   1  -5   48.06    1.49
  -7   1  -6    2.24    0.49
  -7   1  -7   15.37    0.68
  -7   1  -8    0.05    0.35
  -7   1  -9    1.68    0.27
  -7  -1  -9    2.05    0.38
  -7  -1 -10    1.13    0.25
  -7  -2  15    5.01    0.33
  -7  -2  14    0.23    0.36
  -7  -2  14    0.35    0.34
  -7  -2  13   11.54    0.58
  -7   2  12    0.39    0.50
  -7   2  11    0.40    0.48
  -7  -2  10    0.85    0.33
  -7   2  10    1.24    0.49
  -7  -2   9    3.21    0.37
  -7   2   9    2.46    0.49
  -7  -2   9    3.64    0.47
  -7  -2   8   20.51    0.83
  -7  -2   8   19.43    0.73
  -7   2   7   25.09    0.88
  -7  -2   7   27.89    0.98
  -7   2   7   27.26    0.98
  -7  -2   7   26.80    0.90
  -7   2   6   31.89    1.07
  -7  -2   6   30.15    1.06
  -7   2   6   30.29    0.99
  -7   2   5   19.30    0.78
  -7  -2   4   17.00    0.71
  -7  -2   4   17.49    0.80
  -7  -2   3   16.90    0.71
  -7  -2   3   17.03    0.79
  -7  -2   2    5.31    0.49
  -7  -2   2    4.89    0.57
  -7  -2   1    7.30    0.53
  -7   2   1    9.09    0.53
  -7  -2   1    7.97    0.61
  -7   2   0    2.42    0.41
  -7  -2   0    2.23    0.52
  -7   2  -1    0.49    0.39
  -7  -2  -1   -0.15    0.50
  -7   2  -2    0.55    0.40
  -7  -2  -2    0.31    0.52
  -7  -2  -3    0.12    0.52
  -7   2  -3    0.40    0.39
  -7  -2  -4    1.77    0.55
  -7   2  -4    1.02    0.42
  -7   2  -5   36.72    1.19
  -7  -2  -5   40.19    1.30
  -7   2  -6    7.20    0.48
  -7  -2  -6    9.82    0.65
  -7  -2  -7    2.94    0.52
  -7  -2  -8    0.76    0.43
  -7  -2  -9   -0.12    0.35
  -7  -3  16   -0.19    0.19
  -7  -3  15    0.21    0.30
  -7  -3  15   -0.01    0.27
  -7  -3  14    2.02    0.38
  -7  -3  13    1.82    0.43
  -7  -3  13    1.87    0.41
  -7  -3  12    0.26    0.43
  -7   3  11    0.56    0.48
  -7  -3  11    0.16    0.33
  -7  -3  10    0.70    0.35
  -7  -3   9    0.57    0.37
  -7  -3   8   35.82    1.22
  -7  -3   8   36.12    1.16
  -7  -3   7    0.29    0.39
  -7  -3   7    0.70    0.45
  -7  -3   6    8.17    0.56
  -7  -3   5   53.43    1.64
  -7  -3   4    3.68    0.51
  -7  -3   3    2.83    0.49
  -7  -3   3    4.53    0.58
  -7  -3   2   19.58    0.81
  -7  -3   2   18.58    0.85
  -7  -3   1   26.72    1.03
  -7  -3   0    2.93    0.55
  -7  -3  -1   12.06    0.71
  -7  -3  -2   12.28    0.71
  -7  -3  -3    0.89    0.55
  -7  -3  -4    0.36    0.54
  -7  -3  -5    1.09    0.54
  -7  -3  -6    0.73    0.51
  -7  -3  -7    3.54    0.49
  -7  -3  -8    0.16    0.39
  -7  -3  -9    0.09    0.30
  -7  -3 -10    0.75    0.17
  -7  -4  15    0.11    0.23
  -7  -4  15    0.18    0.21
  -7  -4  14   -0.27    0.33
  -7  -4  14   -0.22    0.31
  -7  -4  13    0.10    0.38
  -7  -4  13   -0.06    0.35
  -7  -4  12    2.48    0.44
  -7   4  11    0.60    0.46
  -7  -4  11    0.68    0.44
  -7  -4  11    0.63    0.34
  -7   4  10    4.28    0.51
  -7  -4  10    5.31    0.44
  -7  -4   9    2.32    0.42
  -7   4   9    3.05    0.49
  -7   4   8    9.09    0.59
  -7  -4   8    8.44    0.55
  -7  -4   7   81.05    2.27
  -7  -4   7   75.14    2.24
  -7  -4   6   20.23    0.85
  -7   4   6   19.54    0.83
  -7  -4   5   12.05    0.67
  -7   4   5   13.33    0.67
  -7  -4   4   29.62    1.05
  -7  -4   4   28.55    1.02
  -7  -4   3   50.83    1.64
  -7   4   3   53.15    1.62
  -7  -4   3   54.22    1.67
  -7  -4   2   15.98    0.77
  -7   4   2   13.24    0.69
  -7  -4   2   14.86    0.80
  -7  -4   1    9.59    0.65
  -7  -4   1   10.02    0.69
  -7  -4   0    7.45    0.61
  -7  -4   0    8.42    0.67
  -7  -4  -1    0.74    0.49
  -7  -4  -1    0.33    0.55
  -7  -4  -2    6.09    0.58
  -7  -4  -2    7.06    0.62
  -7  -4  -3    0.65    0.51
  -7  -4  -4    1.63    0.52
  -7  -4  -5    1.10    0.50
  -7  -4  -6    2.06    0.47
  -7  -4  -7    0.24    0.39
  -7  -4  -8    0.68    0.30
  -7  -4  -8    0.92    0.33
  -7  -4  -9   -0.08    0.20
  -7  -4  -9   -0.07    0.22
  -7  -5  14    0.54    0.24
  -7  -5  13    0.11    0.29
  -7  -5  12   -0.16    0.34
  -7  -5  11   -0.22    0.38
  -7   5  10    4.46    0.47
  -7  -5  10    3.96    0.36
  -7  -5  10    5.68    0.48
  -7  -5  10    4.84    0.44
  -7  -5   9    0.09    0.40
  -7   5   9    0.81    0.41
  -7   5   8    9.07    0.55
  -7   5   7    4.16    0.46
  -7  -5   6    6.17    0.50
  -7  -5   6    6.75    0.56
  -7  -5   5    2.52    0.50
  -7  -5   5    2.08    0.41
  -7   5   5    1.26    0.39
  -7  -5   4    0.60    0.40
  -7   5   4    1.38    0.39
  -7  -5   3   12.14    0.72
  -7  -5   3   11.05    0.60
  -7   5   3   11.61    0.59
  -7  -5   2    4.16    0.60
  -7  -5   2    4.02    0.44
  -7   5   2    4.17    0.44
  -7  -5   1   15.42    0.81
  -7   5   1   15.69    0.70
  -7  -5   1   16.70    0.80
  -7  -5   0    3.33    0.57
  -7   5   0    2.99    0.41
  -7  -5   0    2.70    0.55
  -7  -5  -1    1.32    0.53
  -7  -5  -1    1.13    0.50
  -7  -5  -2    1.69    0.52
  -7  -5  -2    1.97    0.51
  -7  -5  -3    1.45    0.51
  -7  -5  -3    3.38    0.51
  -7  -5  -4    0.46    0.45
  -7  -5  -4    0.41    0.46
  -7  -5  -5    1.99    0.44
  -7  -5  -5    1.99    0.43
  -7  -5  -6    1.30    0.38
  -7  -5  -6    1.44    0.38
  -7  -5  -7   -0.38    0.31
  -7  -5  -7   -0.20    0.30
  -7  -5  -8   -0.04    0.22
  -7  -5  -8   -0.02    0.20
  -7  -6  13   -0.25    0.22
  -7  -6  13    0.35    0.23
  -7  -6  11    1.35    0.31
  -7  -6  10    0.14    0.33
  -7  -6  10    0.03    0.28
  -7  -6   9    0.77    0.36
  -7  -6   8    3.11    0.44
  -7   6   8    2.41    0.35
  -7  -6   8    2.45    0.39
  -7  -6   7    0.23    0.42
  -7   6   7    0.15    0.31
  -7   6   6    5.57    0.40
  -7  -6   6    4.73    0.52
  -7  -6   5    0.80    0.46
  -7   6   5    0.56    0.32
  -7  -6   4    2.95    0.49
  -7  -6   3    0.53    0.45
  -7   6   3    0.17    0.28
  -7  -6   2   21.99    0.87
  -7   6   2   17.48    0.69
  -7  -6   1    7.60    0.62
  -7   6   1    6.53    0.40
   7   6   0   -0.35    0.36
  -7  -6   0    0.12    0.50
  -7   6   0    0.30    0.26
  -7  -6  -1    0.01    0.48
  -7   6  -1    0.11    0.24
  -7  -6  -2    0.86    0.47
  -7   6  -2    0.73    0.23
  -7  -6  -3    2.16    0.44
  -7   6  -3    0.56    0.21
  -7  -6  -4    0.26    0.39
  -7  -6  -5    2.76    0.37
  -7  -6  -6    0.55    0.28
  -7  -6  -7    0.63    0.20
  -7  -7  12   -0.08    0.17
  -7  -7  10   -0.05    0.22
  -7  -7   9    2.15    0.33
  -7  -7   8    0.52    0.34
  -7  -7   7    5.13    0.33
  -7  -7   7    6.09    0.45
  -7  -7   6   -0.23    0.38
  -7  -7   5    1.66    0.40
  -7  -7   4    1.52    0.41
  -7  -7   3    3.69    0.44
  -7  -7   2    1.61    0.40
   7   7  -1    4.22    0.38
  -7  -7   1    6.15    0.45
  -7  -7   0    2.01    0.37
   7   7   0    1.74    0.33
  -7  -7  -1    0.34    0.31
   7   7   1    0.47    0.31
  -7  -7  -1    0.18    0.38
  -7  -7  -2    0.41    0.27
   7   7   2    0.07    0.29
  -7  -7  -2    0.55    0.37
   7   7   3   -0.17    0.27
  -7  -7  -3    0.21    0.33
   7   7   4   -0.01    0.24
  -7  -7  -4    0.30    0.28
   7   7   5    0.11    0.20
  -7  -7  -5    0.10    0.21
  -7  -8   7    0.66    0.27
  -7  -8   6    0.49    0.28
  -7  -8   6    0.67    0.21
  -7  -8   5    0.39    0.29
  -7  -8   4    0.22    0.29
  -7  -8   3    0.29    0.28
  -7  -8   2   -0.05    0.27
  -7  -8   1    5.66    0.34
   7   8   0    0.96    0.22
   7   8   1    4.61    0.29
   7   8   2    1.53    0.20
   7   8   3    0.35    0.16
  -8   0  14    0.25    0.29
  -8   0  13    0.19    0.36
  -8   0  13    0.19    0.31
  -8   0  12    0.55    0.35
  -8   0  11    0.20    0.41
  -8   0  10    4.29    0.47
  -8   0   9    0.26    0.40
  -8   0   9    0.80    0.39
  -8   0   8    0.27    0.40
  -8   0   8    0.27    0.39
  -8   0   7    0.90    0.40
  -8   0   7    0.83    0.39
  -8   0   6    8.37    0.54
  -8   0   6    8.88    0.53
  -8   0   5    1.40    0.38
  -8   0   4   34.84    1.16
  -8   0   3    5.83    0.52
  -8   0   3    9.20    0.67
  -8   0   2   35.08    1.22
  -8   0   1    0.21    0.50
  -8   0   0    2.02    0.36
  -8   0   0    2.75    0.55
  -8   0  -1    1.35    0.37
  -8   0  -1    1.13    0.56
  -8   0  -2    4.21    0.59
  -8   0  -3    0.90    0.54
  -8   0  -4   14.35    0.74
  -8   0  -5    0.29    0.48
  -8   0  -6    2.43    0.45
  -8   0  -7   -0.02    0.35
  -8   0  -8    0.22    0.24
  -8  -1  15    0.10    0.25
  -8  -1  14    3.42    0.36
  -8  -1  14    2.58    0.31
  -8  -1  13   -0.20    0.34
  -8   1  12    0.28    0.43
  -8   1  12    1.05    0.30
  -8  -1  12    1.16    0.39
  -8  -1  11   -0.14    0.39
  -8   1  11    0.15    0.43
  -8   1  11    0.19    0.33
  -8  -1  10   10.45    0.57
  -8   1  10   11.14    0.63
  -8  -1   9    7.23    0.50
  -8   1   9    7.01    0.54
  -8  -1   9    6.93    0.53
  -8  -1   8   30.86    1.06
  -8   1   8   32.80    1.07
  -8  -1   8   32.72    1.12
  -8   1   7   17.24    0.70
  -8   1   7   17.77    0.76
  -8  -1   7   15.48    0.62
  -8   1   6    0.82    0.37
  -8  -1   6    1.03    0.36
  -8   1   6    0.86    0.41
  -8  -1   5    5.38    0.44
  -8   1   5    5.42    0.48
  -8  -1   4    1.87    0.36
  -8   1   4    1.49    0.40
  -8  -1   3    6.86    0.48
  -8  -1   3    6.32    0.46
  -8   1   3    6.96    0.52
  -8  -1   2   21.37    0.83
  -8   1   2   26.69    0.95
  -8  -1   1    3.73    0.43
  -8   1   1    4.74    0.53
  -8  -1   0    1.20    0.39
  -8   1   0    2.35    0.48
  -8  -1  -1    3.39    0.43
  -8   1  -1    4.26    0.53
  -8   1  -2    0.29    0.48
  -8   1  -3   19.75    0.82
  -8   1  -4    0.93    0.46
  -8   1  -5    7.50    0.52
  -8   1  -6    1.28    0.38
  -8  -1  -6    1.24    0.46
  -8   1  -7    0.13    0.28
  -8  -1  -7   -0.23    0.37
  -8  -1  -8    0.20    0.21
  -8  -1  -8    0.31    0.30
  -8  -2  15    2.84    0.29
  -8  -2  14    7.17    0.43
  -8  -2  14    6.53    0.39
  -8  -2  13    6.22    0.39
  -8  -2  13    5.68    0.44
  -8   2  12    0.56    0.43
  -8   2  11    0.55    0.46
  -8   2  10    0.49    0.45
  -8  -2   9    0.53    0.29
  -8   2   9    0.44    0.45
  -8  -2   9   -0.06    0.44
  -8  -2   8    2.20    0.36
  -8  -2   8    1.88    0.47
  -8  -2   7    2.94    0.38
  -8   2   7    2.99    0.36
  -8  -2   7    3.01    0.50
  -8   2   7    2.75    0.48
  -8   2   6   26.50    0.93
  -8  -2   6   29.43    1.05
  -8   2   6   28.02    1.02
  -8   2   5    2.25    0.44
  -8  -2   4   13.97    0.65
  -8   2   4    9.90    0.64
  -8  -2   3    2.11    0.45
  -8   2   3    1.07    0.43
  -8  -2   3    2.29    0.61
  -8  -2   2    8.91    0.57
  -8  -2   2    9.47    0.71
  -8  -2   1    3.11    0.46
  -8  -2   1    3.11    0.60
  -8  -2   0    2.00    0.46
  -8   2   0    2.32    0.44
  -8  -2   0    2.99    0.60
  -8  -2  -1    0.28    0.43
  -8   2  -1    0.29    0.41
  -8  -2  -1    0.06    0.55
  -8  -2  -2    4.67    0.49
  -8   2  -2    4.90    0.46
  -8   2  -3    1.89    0.40
  -8  -2  -3    1.88    0.56
  -8  -2  -4    5.31    0.59
  -8  -2  -5    1.50    0.50
  -8  -2  -6    3.94    0.47
  -8  -2  -7   -0.03    0.29
  -8  -2  -7    0.15    0.38
  -8  -2  -8    0.57    0.22
  -8  -3  14    0.16    0.24
  -8  -3  13    0.34    0.33
  -8  -3  12    0.53    0.39
  -8   3  11    1.35    0.47
  -8   3  10    5.26    0.51
  -8  -3  10    4.81    0.37
  -8  -3   9    1.10    0.35
  -8   3   9    0.67    0.47
  -8  -3   8    1.02    0.37
  -8   3   8    1.16    0.46
  -8  -3   8    0.51    0.45
  -8  -3   7    2.90    0.42
  -8  -3   7    3.93    0.52
  -8  -3   6    0.22    0.46
  -8   3   6    1.15    0.45
  -8  -3   5   44.99    1.41
  -8   3   5   39.91    1.38
  -8  -3   4   21.21    0.88
  -8   3   4   21.42    0.87
  -8  -3   3    7.60    0.61
  -8  -3   3    9.26    0.74
  -8  -3   2    8.48    0.62
  -8  -3   2   10.24    0.74
  -8  -3   1    0.24    0.47
  -8  -3   1   -0.08    0.57
  -8  -3   0   -0.21    0.47
  -8  -3   0   -0.12    0.57
  -8  -3  -1    1.47    0.48
  -8  -3  -1    1.64    0.58
  -8  -3  -2    2.10    0.47
  -8  -3  -2    1.95    0.57
  -8  -3  -3    1.62    0.45
  -8  -3  -3    1.81    0.54
  -8  -3  -4   11.64    0.68
  -8  -3  -5    4.15    0.50
  -8  -3  -6    0.89    0.40
  -8  -3  -7    0.43    0.33
  -8  -3  -8    0.25    0.19
  -8  -3  -8    0.05    0.22
  -8  -4  14    2.17    0.26
  -8  -4  14    1.78    0.22
  -8  -4  13    0.73    0.30
  -8  -4  13    0.23    0.29
  -8  -4  12    0.22    0.35
  -8   4  11   -0.07    0.41
  -8  -4  11    0.14    0.39
  -8   4  10    4.76    0.49
  -8  -4  10    4.50    0.39
  -8   4   9   11.62    0.62
  -8  -4   9    9.18    0.53
  -8   4   8    5.51    0.52
  -8  -4   8    4.78    0.46
  -8  -4   7   22.12    0.88
  -8  -4   7   22.38    0.85
  -8  -4   6    0.98    0.44
  -8  -4   6    0.52    0.44
  -8   4   6    0.41    0.42
  -8  -4   5    2.39    0.49
  -8   4   5    2.55    0.45
  -8  -4   4    5.37    0.51
  -8   4   4    4.44    0.48
  -8  -4   3    4.28    0.50
  -8   4   3    4.51    0.49
  -8   4   2    7.36    0.54
  -8  -4   2    7.64    0.70
  -8   4   1    0.50    0.43
  -8  -4   1   -0.18    0.58
  -8  -4   0    6.87    0.65
  -8  -4  -1    3.11    0.56
  -8  -4  -2    0.13    0.52
  -8  -4  -3    0.29    0.43
  -8  -4  -3    0.99    0.48
  -8  -4  -4    3.21    0.43
  -8  -4  -4    4.26    0.48
  -8  -4  -5   -0.12    0.35
  -8  -4  -5    0.07    0.39
  -8  -4  -6    0.40    0.30
  -8  -4  -6    1.08    0.34
  -8  -4  -7   -0.40    0.24
  -8  -4  -7    0.02    0.24
  -8  -5  13   -0.12    0.23
  -8  -5  12    0.05    0.27
  -8  -5  11    0.82    0.32
  -8  -5  10    1.74    0.33
  -8   5  10    2.66    0.39
  -8  -5  10    2.59    0.39
  -8  -5   9    0.15    0.35
  -8   5   9    0.44    0.37
  -8  -5   8    2.81    0.41
  -8   5   8    2.87    0.41
  -8   5   7    5.91    0.47
  -8   5   6    2.35    0.41
  -8  -5   6    2.21    0.41
  -8  -5   5    3.57    0.49
  -8  -5   5    3.97    0.43
  -8  -5   4    1.26    0.39
  -8   5   4    2.20    0.39
  -8  -5   3   16.30    0.70
  -8   5   3   16.25    0.70
  -8  -5   2    3.86    0.56
  -8  -5   2    3.26    0.40
  -8   5   2    3.45    0.41
  -8  -5   1   15.77    0.79
  -8  -5   1   14.71    0.65
  -8   5   1   17.13    0.69
  -8  -5   0    3.01    0.53
  -8   5   0    2.25    0.37
  -8  -5   0    3.24    0.53
  -8  -5  -1    4.21    0.53
  -8   5  -1    5.03    0.40
  -8  -5  -1    4.67    0.53
  -8  -5  -2    0.83    0.44
  -8   5  -2    0.72    0.30
  -8  -5  -2    0.24    0.45
  -8  -5  -3    0.87    0.40
  -8   5  -3    0.26    0.26
  -8  -5  -3    0.83    0.41
  -8  -5  -4    0.20    0.36
  -8   5  -4    0.35    0.23
  -8  -5  -4    0.77    0.37
  -8  -5  -5    1.50    0.31
  -8  -5  -5    1.40    0.32
  -8  -5  -6    1.00    0.24
  -8  -5  -6    0.42    0.24
  -8  -6  11    2.16    0.24
  -8  -6  10    0.16    0.27
  -8  -6   9    6.17    0.39
  -8   6   8    6.88    0.39
  -8  -6   8    7.05    0.43
  -8  -6   7    0.70    0.38
  -8   6   7    0.87    0.30
  -8  -6   6    1.09    0.39
  -8   6   6    0.45    0.30
  -8  -6   5    2.40    0.43
  -8   6   5    2.47    0.32
  -8  -6   4    2.70    0.44
  -8   6   4    2.30    0.32
  -8  -6   3    0.07    0.41
  -8   6   2    0.34    0.26
  -8  -6   1    3.19    0.49
  -8   6   1    2.90    0.29
  -8  -6   0    0.35    0.43
  -8   6   0   -0.07    0.22
  -8  -6  -1    1.00    0.39
  -8   6  -1    1.25    0.22
  -8  -6  -2   -0.04    0.36
  -8  -6  -3    0.41    0.32
   8   6   4    0.19    0.19
  -8  -6  -4    1.06    0.28
  -8  -6  -5    0.30    0.20
  -8  -7   8    0.31    0.26
  -8  -7   7    0.68    0.29
  -8  -7   6    0.39    0.31
  -8  -7   5    1.09    0.33
  -8  -7   4    1.54    0.33
  -8  -7   3    0.30    0.32
  -8  -7   2   -0.09    0.31
  -8  -7   1    0.74    0.29
  -8  -7   0    0.27    0.27
  -8  -7  -1    0.28    0.23
  -8  -7  -2    0.20    0.18
  -8  -8   6    0.38    0.19
  -8  -8   5    0.01    0.19
  -8  -8   4    0.22    0.20
  -8  -8   3    0.13    0.19
  -8  -8   2    0.38    0.18
  -9   0  13    0.24    0.22
  -9   0  12    0.22    0.30
  -9   0  11    5.68    0.46
  -9   0  10    1.20    0.39
  -9   0   9    3.02    0.42
  -9   0   9    3.39    0.40
  -9   0   8   -0.02    0.38
  -9   0   8    0.40    0.38
  -9   0   7    2.92    0.43
  -9   0   6   -0.04    0.40
  -9   0   6    0.10    0.36
  -9   0   5    2.81    0.41
  -9   0   4    1.18    0.39
  -9   0   3    5.12    0.47
  -9   0   2   -0.29    0.38
  -9   0   1    6.44    0.62
  -9   0   0   -0.35    0.53
  -9   0  -1    0.86    0.51
  -9   0  -2    0.16    0.49
  -9   0  -3    1.27    0.46
  -9   0  -4    0.16    0.41
  -9   0  -5    1.76    0.36
  -9   0  -6   -0.33    0.25
  -9  -1  13    0.43    0.26
  -9  -1  13    0.61    0.27
  -9   1  12    0.65    0.38
  -9  -1  12    0.44    0.33
  -9  -1  11    0.34    0.34
  -9   1  11    0.74    0.39
  -9   1  11    0.23    0.29
  -9  -1  10    0.40    0.36
  -9   1  10   -0.04    0.39
  -9  -1   9    2.40    0.39
  -9   1   9    2.42    0.42
  -9  -1   9    2.64    0.42
  -9  -1   8    3.53    0.41
  -9   1   8    3.55    0.46
  -9   1   8    4.09    0.39
  -9  -1   8    3.86    0.48
  -9   1   7   -0.32    0.36
  -9  -1   6    0.84    0.29
  -9   1   6    1.14    0.38
  -9  -1   6    1.18    0.36
  -9   1   6    1.06    0.42
  -9  -1   5    0.28    0.35
  -9   1   5    1.21    0.42
  -9   1   4    4.26    0.47
  -9  -1   4    3.38    0.40
  -9  -1   3    5.65    0.44
  -9   1   3    7.50    0.52
  -9  -1   2    0.55    0.37
  -9  -1   2    1.21    0.34
  -9   1   2    1.69    0.41
  -9  -1   1    0.09    0.35
  -9  -1   1   -0.63    0.35
  -9  -1   0    0.70    0.36
  -9   1   0    1.03    0.49
  -9  -1  -1    3.14    0.39
  -9   1  -1    4.39    0.52
  -9  -1  -2    2.93    0.38
  -9   1  -2    4.16    0.48
  -9  -1  -3    2.37    0.35
  -9   1  -3    2.15    0.42
  -9  -1  -3    2.23    0.50
  -9  -1  -4    1.65    0.31
  -9   1  -4    2.61    0.37
  -9  -1  -4    2.35    0.45
  -9  -1  -5    1.85    0.26
  -9   1  -5    1.70    0.28
  -9  -1  -5    2.24    0.39
  -9  -1  -6    0.31    0.29
  -9  -2  14    0.08    0.21
  -9  -2  14    0.01    0.20
  -9  -2  13    0.35    0.27
  -9   2  12    0.58    0.38
  -9  -2  12   -0.01    0.34
  -9   2  11    0.48    0.39
  -9   2  10    2.27    0.43
  -9   2   9    0.85    0.44
  -9  -2   8   -0.34    0.29
  -9   2   8    0.05    0.43
  -9  -2   8    0.37    0.44
  -9  -2   7    1.19    0.33
  -9   2   7    0.73    0.30
  -9  -2   7    1.18    0.47
  -9   2   6    4.39    0.40
  -9  -2   6    5.11    0.56
  -9   2   6    3.67    0.49
  -9   2   5    1.63    0.35
  -9  -2   5    2.71    0.51
  -9   2   5    2.35    0.45
  -9   2   4    6.07    0.53
  -9  -2   3    0.47    0.40
  -9   2   3    0.15    0.42
  -9  -2   2    0.25    0.41
  -9   2   2    0.50    0.43
  -9  -2   2    0.85    0.61
  -9  -2   1    1.48    0.42
  -9  -2   1    2.29    0.60
  -9  -2   0    0.04    0.40
  -9  -2   0    1.02    0.57
  -9  -2  -1   -0.01    0.38
  -9  -2  -1   -0.44    0.54
  -9  -2  -2    2.82    0.40
  -9  -2  -2    2.71    0.54
  -9  -2  -3    0.60    0.34
  -9  -2  -3    0.20    0.48
  -9  -2  -4    0.89    0.31
  -9  -2  -5    0.34    0.25
  -9  -2  -6   -0.13    0.19
  -9  -3  14    0.01    0.18
  -9  -3  12    0.26    0.25
  -9  -3  12    0.31    0.33
  -9   3  11    1.87    0.39
  -9  -3  11    1.78    0.38
  -9  -3  10    1.40    0.25
  -9   3  10    1.49    0.40
  -9   3   9    4.78    0.47
  -9  -3   9    3.73    0.33
  -9  -3   8    0.92    0.32
  -9   3   8    0.71    0.43
  -9  -3   8    1.29    0.45
  -9  -3   7    0.89    0.36
  -9  -3   7    0.94    0.46
  -9  -3   6    5.53    0.55
  -9   3   6    4.11    0.49
  -9  -3   6    5.23    0.45
  -9  -3   5    9.03    0.62
  -9   3   5    9.33    0.59
  -9  -3   4    5.51    0.57
  -9   3   4    4.85    0.53
  -9   3   3   16.93    0.76
  -9  -3   2    0.20    0.43
  -9   3   2    0.25    0.41
  -9  -3   1    0.64    0.44
  -9   3   1   -0.22    0.41
  -9  -3   1    0.43    0.59
  -9  -3   0    0.27    0.41
  -9   3   0    0.65    0.43
  -9  -3   0    0.85    0.56
  -9  -3  -1    3.07    0.43
  -9  -3  -1    3.78    0.55
  -9  -3  -2   -0.07    0.36
  -9  -3  -2    0.36    0.46
  -9  -3  -3    3.79    0.38
  -9  -3  -3    4.66    0.47
  -9  -3  -4    0.00    0.30
  -9  -3  -4   -0.07    0.37
  -9  -3  -5    2.18    0.28
  -9  -3  -5    3.21    0.34
  -9  -3  -6   -0.05    0.22
  -9  -4  13   -0.17    0.19
  -9  -4  12    0.01    0.25
  -9  -4  12    0.02    0.27
  -9  -4  11    0.81    0.32
  -9  -4  10    0.70    0.26
  -9  -4   9    4.31    0.35
  -9  -4   8    8.88    0.47
  -9  -4   7   -0.29    0.36
  -9  -4   7   -0.06    0.39
  -9  -4   6    6.14    0.50
  -9  -4   6    6.23    0.48
  -9  -4   5    0.27    0.40
  -9  -4   5    0.29    0.42
  -9   4   5    0.01    0.40
  -9  -4   4    5.71    0.50
  -9   4   4    5.18    0.48
  -9  -4   3    2.27    0.43
  -9   4   3    2.09    0.41
  -9  -4   2    2.78    0.48
  -9  -4   2    3.31    0.42
  -9   4   2    3.23    0.44
  -9  -4   1    0.23    0.43
  -9  -4   1    0.67    0.35
  -9   4   1    0.11    0.36
  -9   4   0    2.77    0.39
  -9  -4   0    3.15    0.53
  -9   4  -1   -0.15    0.32
  -9  -4  -1   -0.15    0.45
  -9   4  -2    0.19    0.30
  -9  -4  -2    0.20    0.41
  -9   4  -3    0.18    0.26
  -9  -4  -3    0.05    0.36
  -9   4  -4    1.02    0.23
  -9  -4  -4    1.54    0.32
  -9  -4  -5    0.06    0.20
  -9   4  -5    0.10    0.13
  -9  -5  12    0.02    0.17
  -9  -5  11    0.12    0.23
  -9  -5  10   10.60    0.46
  -9   5   9    8.36    0.44
  -9  -5   9    8.10    0.44
  -9  -5   9    7.04    0.39
  -9   5   8    9.35    0.47
  -9  -5   8    8.51    0.45
  -9   5   7    4.49    0.39
  -9  -5   7    3.99    0.39
  -9   5   6    2.60    0.37
  -9  -5   5    1.40    0.34
  -9  -5   4    2.04    0.41
  -9  -5   4    1.89    0.34
  -9  -5   3    0.58    0.31
  -9   5   3    0.39    0.31
  -9  -5   2    3.38    0.35
  -9   5   2    3.79    0.37
  -9   5   1    0.04    0.28
  -9  -5   0    0.87    0.38
  -9   5   0    0.55    0.26
  -9  -5  -1    0.26    0.34
  -9   5  -1   -0.07    0.23
  -9  -5  -2    0.13    0.31
  -9   5  -2    0.39    0.20
  -9  -5  -3    0.59    0.26
  -9   5  -3    0.40    0.15
  -9  -5  -4   -0.31    0.20
  -9  -6   9    1.21    0.22
  -9  -6   9    0.95    0.21
  -9  -6   8    0.56    0.26
  -9  -6   8    0.77    0.23
  -9   6   7    0.35    0.21
  -9  -6   7    0.17    0.24
  -9  -6   6    0.08    0.29
  -9   6   6   -0.11    0.22
  -9  -6   5    2.49    0.33
  -9   6   5    2.27    0.25
  -9  -6   4    0.33    0.32
  -9   6   4    0.03    0.22
  -9  -6   3    1.84    0.33
  -9   6   3    1.01    0.23
  -9  -6   2    0.71    0.31
  -9  -6   1    0.93    0.29
  -9  -6   0    0.61    0.26
  -9  -6  -1    0.02    0.23
  -9  -6  -2   -0.03    0.17
  -9  -7   7   -0.14    0.17
  -9  -7   6    0.49    0.20
  -9  -7   5    0.32    0.21
  -9  -7   4   -0.18    0.21
  -9  -7   3    0.32    0.20
  -9  -7   2    0.04    0.19
  -9  -7   1   -0.03    0.16
 -10   0  11   -0.22    0.30
 -10   0  11   -0.11    0.24
 -10   0  10    2.86    0.35
 -10   0   9   -0.16    0.34
 -10   0   8    8.63    0.48
 -10   0   8    8.37    0.47
 -10   0   7    0.65    0.35
 -10   0   7    0.32    0.35
 -10   0   6    1.72    0.40
 -10   0   5    0.05    0.37
 -10   0   5   -0.13    0.34
 -10   0   4    0.13    0.32
 -10   0   3    0.29    0.33
 -10   0   2    0.40    0.32
 -10   0   1   -0.11    0.30
 -10   0   0    0.32    0.30
 -10   0  -1    0.08    0.27
 -10   0  -2    0.34    0.25
 -10   0  -3   -0.03    0.22
 -10   0  -4    0.10    0.16
 -10  -1  12    1.51    0.24
 -10   1  11    0.45    0.33
 -10  -1  11    0.51    0.28
 -10   1  10    1.07    0.34
 -10   1   9    0.11    0.35
 -10  -1   8   -0.51    0.32
 -10   1   8    0.26    0.36
 -10  -1   8    0.18    0.34
 -10  -1   7    1.36    0.32
 -10   1   7    1.16    0.32
 -10   1   6    0.84    0.34
 -10   1   6    0.76    0.38
 -10  -1   5    0.40    0.27
 -10   1   5    0.10    0.33
 -10  -1   5   -0.04    0.30
 -10   1   5    0.35    0.36
 -10  -1   4    1.98    0.33
 -10   1   4    2.76    0.40
 -10  -1   3   -0.21    0.29
 -10   1   3    0.20    0.35
 -10  -1   2    0.40    0.27
 -10   1   2    0.12    0.34
 -10  -1   1    0.41    0.27
 -10   1   1    0.87    0.34
 -10  -1   0    0.28    0.25
 -10   1   0    0.18    0.32
 -10  -1  -1    0.15    0.23
 -10   1  -1    0.38    0.31
 -10  -1  -2    0.21    0.20
 -10   1  -2    0.18    0.28
 -10   1  -3    0.04    0.25
 -10   1  -4    0.18    0.19
 -10  -2  12    0.34    0.24
 -10   2  11    4.70    0.37
 -10  -2  11    3.75    0.33
 -10   2  10    0.71    0.33
 -10   2   9    1.37    0.36
 -10   2   8    0.95    0.37
 -10  -2   8    0.87    0.38
 -10  -2   7    0.49    0.40
 -10   2   6    5.93    0.36
 -10  -2   6    6.59    0.38
 -10   2   5    2.65    0.33
 -10  -2   5    3.45    0.46
 -10   2   5    3.61    0.44
 -10  -2   5    2.94    0.34
 -10   2   4    7.48    0.44
 -10  -2   4    9.02    0.56
 -10   2   4    9.29    0.54
 -10  -2   3    1.27    0.42
 -10   2   3    1.22    0.38
 -10   2   2    0.17    0.36
 -10   2   1    1.04    0.36
 -10   2   0    2.55    0.37
 -10  -2  -1    0.75    0.27
 -10   2  -1    1.73    0.34
 -10   2  -2    3.35    0.34
 -10   2  -3    1.48    0.26
 -10   2  -4    0.26    0.17
 -10   3  11    0.18    0.28
 -10  -3  11    0.13    0.26
 -10   3  10    0.28    0.31
 -10   3   9    0.45    0.32
 -10  -3   8    0.02    0.22
 -10   3   8   -0.20    0.34
 -10   3   7    6.84    0.46
 -10  -3   7    6.52    0.45
 -10  -3   6    1.99    0.32
 -10  -3   6    1.94    0.40
 -10  -3   5    3.69    0.45
 -10   3   5    3.20    0.41
 -10  -3   5    3.75    0.36
 -10  -3   4    1.27    0.39
 -10   3   4    1.38    0.39
 -10  -3   3    2.05    0.39
 -10   3   3    1.49    0.36
 -10  -3   2    0.12    0.34
 -10   3   2    0.28    0.34
 -10  -3   1   -0.37    0.32
 -10   3   1    0.36    0.33
 -10   3   0   -0.37    0.32
 -10   3  -1    1.19    0.30
 -10   3  -2    0.06    0.24
 -10  -3  -3    1.24    0.17
 -10   3  -3    0.81    0.21
 -10  -4  11    0.63    0.21
 -10  -4  10    0.24    0.24
 -10  -4   9    0.32    0.17
 -10  -4   8    0.26    0.22
 -10  -4   7    3.51    0.30
 -10  -4   6    1.74    0.30
 -10  -4   6    1.15    0.32
 -10  -4   5    2.19    0.32
 -10  -4   5    2.29    0.34
 -10  -4   4    1.59    0.33
 -10  -4   4    2.56    0.34
 -10  -4   3   -0.01    0.31
 -10  -4   2    0.10    0.27
 -10  -4   1    0.49    0.26
 -10   4   1    0.83    0.28
 -10  -4   0    0.28    0.23
 -10   4   0    0.53    0.25
 -10  -4  -1    0.20    0.18
 -10   4  -1    0.44    0.22
 -10   4  -2    0.96    0.17
 -10  -5  10   -0.18    0.15
 -10  -5   9    1.57    0.21
 -10  -5   8    0.38    0.18
 -10   5   8    0.36    0.22
 -10  -5   8    0.32    0.23
 -10  -5   7    1.08    0.23
 -10   5   7    1.01    0.25
 -10  -5   6    0.07    0.23
 -10   5   6    0.13    0.24
 -10  -5   5   -0.17    0.25
 -10   5   5    0.11    0.25
 -10   5   4    0.00    0.24
 -10  -5   2   -0.08    0.25
 -10  -5   1    0.44    0.23
 -10  -5   0    0.19    0.20
 -10  -5  -1    0.14    0.15
 -10  -6   6   -0.02    0.16
 -10  -6   4   -0.18    0.17
 -10  -6   3    0.46    0.17
 -10  -6   2    0.20    0.14
 -11   0   9    0.53    0.23
 -11   0   8    0.16    0.23
 -11   0   7   -0.10    0.25
 -11   0   7   -0.14    0.24
 -11   0   6    0.13    0.26
 -11   0   6    0.28    0.26
 -11   0   5    0.71    0.28
 -11   0   4   -0.14    0.28
 -11   0   3    0.15    0.28
 -11   0   3    0.09    0.23
 -11   0   2   -0.24    0.27
 -11   0   2    0.02    0.21
 -11   0   1    0.37    0.20
 -11   0   0    0.11    0.17
 -11   0  -1    0.24    0.13
 -11   1  10    0.01    0.21
 -11  -1  10    0.01    0.20
 -11   1   9    0.42    0.24
 -11   1   8    0.35    0.26
 -11   1   7    1.48    0.28
 -11  -1   7    1.52    0.28
 -11   1   6    0.22    0.28
 -11   1   6    0.39    0.22
 -11   1   5    0.49    0.25
 -11   1   4    0.56    0.25
 -11   1   4    0.72    0.28
 -11   1   3    0.62    0.25
 -11  -1   3    0.31    0.29
 -11   1   3    0.63    0.26
 -11   1   2    0.23    0.24
 -11  -1   2    0.20    0.27
 -11   1   2   -0.13    0.23
 -11  -1   1    1.13    0.26
 -11   1   1    0.82    0.24
 -11   1   1    0.93    0.24
 -11  -1   0   -0.01    0.21
 -11   1   0    0.23    0.19
 -11  -1  -1    0.77    0.19
 -11   1  -1    0.07    0.16
 -11  -1  -2   -0.12    0.12
 -11   2  10    0.13    0.20
 -11  -2  10    0.05    0.19
 -11   2   9   -0.03    0.23
 -11   2   8    1.17    0.26
 -11   2   7    0.28    0.27
 -11  -2   7    0.25    0.26
 -11   2   6    1.50    0.29
 -11  -2   6    1.05    0.29
 -11  -2   5    2.20    0.31
 -11  -2   4    0.57    0.18
 -11  -2   4    0.69    0.29
 -11   2   4    0.11    0.27
 -11  -2   3    0.80    0.19
 -11   2   3    0.69    0.19
 -11  -2   3    0.90    0.28
 -11   2   3    1.04    0.27
 -11   2   2    0.17    0.17
 -11  -2   2    0.20    0.25
 -11   2   2    0.29    0.25
 -11   2   1    0.01    0.16
 -11  -2   1    0.19    0.23
 -11   2   1   -0.27    0.22
 -11  -2   0   -0.26    0.19
 -11   2   0   -0.18    0.19
 -11  -2  -1   -0.07    0.14
 -11   2  -1   -0.24    0.15
 -11   3   9   -0.22    0.20
 -11   3   8    1.62    0.24
 -11   3   7    1.78    0.27
 -11   3   6    1.44    0.27
 -11  -3   6    1.75    0.26
 -11   3   5    2.73    0.29
 -11  -3   5    2.51    0.27
 -11  -3   4    0.04    0.18
 -11  -3   4    0.45    0.23
 -11  -3   3   -0.17    0.18
 -11  -3   3    0.07    0.22
 -11  -3   2    0.24    0.18
 -11  -3   2    0.16    0.20
 -11   3   2    0.16    0.22
 -11  -3   1    0.98    0.18
 -11  -3   1    1.23    0.19
 -11   3   1    0.80    0.20
 -11  -3   0   -0.09    0.13
 -11   3   0   -0.06    0.15
 -11  -4   8    0.24    0.15
 -11  -4   4    0.33    0.14
 -11  -4   3    0.70    0.15
 -11   4   3    1.05    0.19
   0   0   0    0.00    0.00
;
_shelx_hkl_checksum     33189
_shelx_res_file
;
TITL 563752_3_a.res in P2(1)/n
    563752_3.res
    created by SHELXL-2019/3 at 09:48:16 on 14-Feb-2024
REM Old TITL 563752_3 in P2/n #13
REM SHELXT solution in P2(1)/n
REM R1 0.261, Rweak 0.405, Alpha 0.041, Orientation as input
REM Formula found by SHELXT: C13 N2
CELL 1.54184 9.533112 8.935751 14.02794 90 107.4904 90
ZERR 4 0.000657 0.000346 0.000709 0 0.007 0
LATT 1
SYMM 0.5-X,0.5+Y,0.5-Z
SFAC C H N O
UNIT 48 64 8 4
SIZE 0.37 0.16 0.04
L.S. 10
PLAN  20
CONF
BOND $H
LIST 4
fmap 2
ACTA
HTAB
HTAB O1 N2
HTAB N2B O1B
HTAB O1B N2B
EQIV $1 x-1/2, -y+3/2, z-1/2
HTAB N1 O1_$1
HTAB N1B O1B_$1
RTAB AAA O1 N2
RTAB BBB O1 H1
RTAB CCC H1 N2
RTAB DDD O1 H1 N2
RTAB AAA O1B N2B
RTAB BBB O1B H1
RTAB CCC H1 N2B
RTAB DDD O1B H1 N2B
SIMU 0.01 C1 > O1B
FLAT N1B > O1B C1B
WGHT    0.106200    0.313900
FVAR       0.73838   0.68909
H1    2    0.628812    0.548034    0.378662    11.00000    0.12032
PART 1 21
C1    1    0.604932    0.432056    0.196097    21.00000    0.10614    0.06695 =
         0.07202   -0.00405    0.04074    0.00356
AFIX  23
H1A   2    0.701941    0.477062    0.218344    21.00000   -1.20000
H1B   2    0.598839    0.374580    0.136326    21.00000   -1.20000
AFIX   0
C2    1    0.589115    0.324840    0.277242    21.00000    0.10528    0.05513 =
         0.08075   -0.00008    0.03279    0.00343
AFIX  23
H2A   2    0.485373    0.309139    0.268700    21.00000   -1.20000
H2B   2    0.631533    0.228959    0.268722    21.00000   -1.20000
AFIX   0
N2    3    0.660187    0.378963    0.379026    21.00000    0.07750    0.05896 =
         0.08006    0.00919    0.03376    0.01241
C3    1    0.821490    0.365666    0.411118    21.00000    0.07222    0.09712 =
         0.13363    0.01944    0.03936    0.02590
AFIX 137
H3A   2    0.848490    0.262228    0.410669    21.00000   -1.50000
H3B   2    0.860680    0.405160    0.477477    21.00000   -1.50000
H3C   2    0.860535    0.420937    0.366147    21.00000   -1.50000
AFIX   0
C4    1    0.600025    0.300778    0.449700    21.00000    0.10389    0.07592 =
         0.09390    0.01464    0.04456   -0.00221
AFIX 137
H4A   2    0.496721    0.321472    0.433727    21.00000   -1.50000
H4B   2    0.649220    0.334574    0.516344    21.00000   -1.50000
H4C   2    0.614668    0.195002    0.445389    21.00000   -1.50000
AFIX   0
N1    3    0.318969    0.694899    0.067715    21.00000    0.08447    0.07803 =
         0.04993   -0.00404    0.00988   -0.00745
AFIX  43
H1N   2    0.253727    0.724472    0.014198    21.00000   -1.50000
AFIX   0
C5    1    0.397388    0.567027    0.077188    21.00000    0.08378    0.07243 =
         0.05591   -0.01042    0.02775   -0.00792
AFIX  43
H5    2    0.387132    0.496668    0.026696    21.00000   -1.20000
AFIX   0
C6    1    0.491840    0.555467    0.169171    21.00000    0.08154    0.06176 =
         0.05567   -0.00541    0.02829   -0.00550
C7    1    0.469192    0.685158    0.224844    21.00000    0.06392    0.05369 =
         0.05224    0.00235    0.02158   -0.00655
C8    1    0.535302    0.740462    0.321563    21.00000    0.06429    0.05629 =
         0.05246    0.00339    0.01928   -0.00071
C9    1    0.490325    0.878068    0.346025    21.00000    0.08139    0.05980 =
         0.05876   -0.00281    0.02801    0.00101
AFIX  43
H9    2    0.533483    0.918116    0.409263    21.00000   -1.20000
AFIX   0
C10   1    0.379212    0.958049    0.275469    21.00000    0.07789    0.06265 =
         0.07201   -0.00400    0.03249    0.00908
AFIX  43
H10   2    0.346823    1.047946    0.294841    21.00000   -1.20000
AFIX   0
C11   1    0.317325    0.909506    0.180328    21.00000    0.06894    0.07010 =
         0.06555    0.00510    0.01987    0.01101
AFIX  43
H11   2    0.249568    0.967390    0.133219    21.00000   -1.20000
AFIX   0
C12   1    0.359915    0.770045    0.156972    21.00000    0.05932    0.06301 =
         0.04919    0.00295    0.01727   -0.00897
O1    4    0.645287    0.666786    0.390570    21.00000    0.08293    0.06108 =
         0.05848   -0.00415    0.00070    0.00450
PART 2 -21
SAME C1 > O1
C1B   1    0.501233    0.386677    0.208955   -21.00000    0.09517    0.06605 =
         0.07325   -0.01230    0.02612   -0.00353
AFIX  23
H1C   2    0.478936    0.323039    0.150278   -21.00000   -1.20000
H1D   2    0.446315    0.348423    0.251780   -21.00000   -1.20000
AFIX   0
C2B   1    0.664510    0.371476    0.264438   -21.00000    0.09577    0.07084 =
         0.07596   -0.00449    0.03453    0.01010
AFIX  23
H2C   2    0.696312    0.270113    0.257242   -21.00000   -1.20000
H2D   2    0.720114    0.439026    0.235409   -21.00000   -1.20000
AFIX   0
N2B   3    0.693918    0.406183    0.370574   -21.00000    0.08112    0.06464 =
         0.07794    0.00100    0.03248    0.00941
C3B   1    0.853862    0.442597    0.414107   -21.00000    0.06885    0.11319 =
         0.13108    0.00283    0.02602    0.01555
AFIX 137
H3D   2    0.911578    0.355453    0.411664   -21.00000   -1.50000
H3E   2    0.872839    0.473878    0.482286   -21.00000   -1.50000
H3F   2    0.879671    0.521794    0.376268   -21.00000   -1.50000
AFIX   0
C4B   1    0.654644    0.288922    0.428669   -21.00000    0.09897    0.08587 =
         0.10780    0.02344    0.04022    0.01219
AFIX 137
H4D   2    0.549796    0.276267    0.407503   -21.00000   -1.50000
H4E   2    0.687337    0.315529    0.498172   -21.00000   -1.50000
H4F   2    0.700690    0.197023    0.418951   -21.00000   -1.50000
AFIX   0
N1B   3    0.305579    0.721664    0.077359   -21.00000    0.08332    0.06404 =
         0.05287    0.00173    0.01374    0.00141
AFIX  43
H1NB  2    0.248617    0.762923    0.024437   -21.00000   -1.50000
AFIX   0
C5B   1    0.361080    0.582367    0.081453   -21.00000    0.07682    0.06774 =
         0.05351   -0.01250    0.02423   -0.00596
AFIX  43
H5B   2    0.343952    0.519523    0.026288   -21.00000   -1.20000
AFIX   0
C6B   1    0.445396    0.543312    0.175560   -21.00000    0.07674    0.06287 =
         0.06461   -0.00849    0.02597   -0.00126
C7B   1    0.446262    0.682207    0.232171   -21.00000    0.06494    0.05309 =
         0.05042   -0.00117    0.02113   -0.00019
C8B   1    0.496605    0.729051    0.332479   -21.00000    0.06727    0.05446 =
         0.04718    0.00072    0.01880   -0.00018
C9B   1    0.461250    0.868024    0.360304   -21.00000    0.07450    0.05441 =
         0.05213   -0.00068    0.02946   -0.00005
AFIX  43
H9B   2    0.499146    0.895479    0.427087   -21.00000   -1.20000
AFIX   0
C10B  1    0.373536    0.968479    0.295539   -21.00000    0.07263    0.05342 =
         0.06026   -0.00702    0.03383    0.00903
AFIX  43
H10B  2    0.357485    1.063956    0.316512   -21.00000   -1.20000
AFIX   0
C11B  1    0.311594    0.924461    0.200856   -21.00000    0.06354    0.06066 =
         0.05948   -0.00085    0.02950    0.01063
AFIX  43
H11B  2    0.241889    0.984553    0.156808   -21.00000   -1.20000
AFIX   0
C12B  1    0.352372    0.787749    0.168726   -21.00000    0.06487    0.06065 =
         0.05115   -0.00035    0.01929   -0.00617
O1B   4    0.573915    0.642049    0.406945   -21.00000    0.09768    0.06629 =
         0.05137   -0.00173    0.00547    0.01396
PART 0
HKLF 4
REM  563752_3_a.res in P2(1)/n
REM wR2 = 0.2207, GooF = S = 1.132, Restrained GooF = 1.096 for all data
REM R1 = 0.0645 for 1754 Fo > 4sig(Fo) and 0.0785 for all 2329 data
REM 280 parameters refined using 532 restraints
END
WGHT      0.1063      0.3142
REM Instructions for potential hydrogen bonds
HTAB O1 N2
HTAB N2B O1B
HTAB O1B N2B
HTAB N1 O1_$1
HTAB N1B O1B_$1
REM Highest difference peak  0.175,  deepest hole -0.162,  1-sigma level  0.040
Q1    1   0.2713  0.7483 -0.0041  11.00000  0.05    0.17
Q2    1   0.3942  0.6873  0.1546  11.00000  0.05    0.17
Q3    1   0.3197  0.5748 -0.0019  11.00000  0.05    0.16
Q4    1   0.2218  0.8115 -0.0411  11.00000  0.05    0.16
Q5    1   0.5843  0.9059  0.4280  11.00000  0.05    0.14
Q6    1   0.8653  0.4180  0.5061  11.00000  0.05    0.13
Q7    1   0.4161  0.7880  0.2316  11.00000  0.05    0.13
Q8    1   0.4195  0.8566  0.2696  11.00000  0.05    0.13
Q9    1   0.2534  0.9049  0.1096  11.00000  0.05    0.13
Q10   1   0.4400  1.0010  0.3737  11.00000  0.05    0.13
Q11   1   0.5925  0.6368  0.5012  11.00000  0.05    0.11
Q12   1   0.5165  0.3809  0.1127  11.00000  0.05    0.11
Q13   1   0.7423  0.3989  0.4972  11.00000  0.05    0.11
Q14   1   0.5209  0.6842  0.2982  11.00000  0.05    0.10
Q15   1   0.5789  0.6264  0.3067  11.00000  0.05    0.10
Q16   1   0.7812  0.3669  0.5140  11.00000  0.05    0.10
Q17   1   0.8009  0.4727  0.3109  11.00000  0.05    0.10
Q18   1   0.6018  0.7860  0.4216  11.00000  0.05    0.10
Q19   1   0.7414  0.2101  0.3401  11.00000  0.05    0.10
Q20   1   0.6966  0.1941  0.5041  11.00000  0.05    0.10
;
_shelx_res_checksum     99522
data_Form_I_150K
_audit_creation_method     'SHELXL-2019/3'
_chemical_name_systematic     ?
_chemical_name_common     ?
_chemical_formula_moiety     'C12 H16 N2 O'
_chemical_formula_sum     'C12 H16 N2 O'
_chemical_formula_weight     204.27
_chemical_melting_point     ?
_space_group_crystal_system     monoclinic
_space_group_name_H-M_alt     'P 21/c'
_space_group_name_Hall     '-P 2ybc'
loop_
    _space_group_symop_operation_xyz
    'x, y, z'
    '-x, y+1/2, -z+1/2'
    '-x, -y, -z'
    'x, -y-1/2, z-1/2'
_cell_length_a     10.4041(4)
_cell_length_b     8.5286(3)
_cell_length_c     12.4087(4)
_cell_angle_alpha     90
_cell_angle_beta     92.5663(19)
_cell_angle_gamma     90
_cell_volume     1099.95(7)
_cell_formula_units_Z     4
_cell_measurement_reflns_used     9931
_cell_measurement_theta_min     3.0899
_cell_measurement_theta_max     33.0609
_cell_measurement_temperature     150(2)
_exptl_crystal_description     plate
_exptl_crystal_colour     colourless
_exptl_crystal_size_max     0.430
_exptl_crystal_size_mid     0.290
_exptl_crystal_size_min     0.060
_exptl_crystal_density_diffrn     1.233
_exptl_crystal_density_meas     ?
_exptl_crystal_density_method     ?
_exptl_crystal_F_000     440
_exptl_absorpt_coefficient_mu     0.080
_exptl_absorpt_correction_type     multi-scan
_exptl_absorpt_process_details
;
(SADABS 2016/2; Krause <i>et al.</i>,  2015)
;
_exptl_absorpt_correction_T_min     0.6628
_exptl_absorpt_correction_T_max     0.7465
_diffrn_ambient_temperature     150(2)
_diffrn_source     'fine focus sealed tube X-ray source'
_diffrn_source_voltage     '50 kV'
_diffrn_source_current     '30 mA'
_diffrn_radiation_type     MoK\a
_diffrn_radiation_wavelength     0.71073
_diffrn_radiation_monochromator     'Triumph curved graphite crystal'
_diffrn_measurement_device_type     'Bruker AXS D8 Quest'
_diffrn_measurement_device     'three circle diffractometer'
_diffrn_measurement_method     'omega and phi scans'
_diffrn_detector_area_resol_mean     7.4074
_diffrn_reflns_number     33575
_diffrn_reflns_av_R_equivalents     0.0510
_diffrn_reflns_av_unetI/netI     0.0263
_diffrn_reflns_theta_min     2.899
_diffrn_reflns_theta_max     33.195
_diffrn_reflns_theta_full     25.242
_diffrn_measured_fraction_theta_max     0.998
_diffrn_measured_fraction_theta_full     0.996
_diffrn_reflns_limit_h_min     -16
_diffrn_reflns_limit_h_max     16
_diffrn_reflns_limit_k_min     -13
_diffrn_reflns_limit_k_max     13
_diffrn_reflns_limit_l_min     -19
_diffrn_reflns_limit_l_max     18
_refine_special_details
;
The atom naming scheme was adopted from an earlier determination
of this structure (T. J. Petcher, H. P. Weber, J. C. S. Perkin
Trans. 2, 1974, 946-948, https://doi.org/10.1039/P29740000946).
Positions and isotropic displacement parameters of acidic H atoms
(O-H and N-H) were freely refined.
;
_reflns_number_total     4199
_reflns_number_gt     3116
_reflns_threshold_expression     'I > 2\s(I)'
_refine_ls_structure_factor_coef     Fsqd
_refine_ls_matrix_type     full
_refine_ls_R_factor_all     0.0652
_refine_ls_R_factor_gt     0.0458
_refine_ls_wR_factor_gt     0.1248
_refine_ls_wR_factor_ref     0.1381
_refine_ls_goodness_of_fit_ref     1.054
_refine_ls_restrained_S_all     1.054
_refine_ls_number_reflns     4199
_refine_ls_number_parameters     146
_refine_ls_number_restraints     0
_refine_ls_hydrogen_treatment     mixed
_refine_ls_weighting_scheme     calc
_refine_ls_weighting_details
              'w=1/[\s^2^(Fo^2^)+(0.0713P)^2^+0.1621P] where P=(Fo^2^+2Fc^2^)/3'
_atom_sites_solution_hydrogens     mixed
_atom_sites_solution_primary     dual
_atom_sites_solution_secondary     difmap
_refine_ls_shift/su_max     0.000
_refine_ls_shift/su_mean     0.000
_refine_diff_density_max     0.348
_refine_diff_density_min     -0.240
_refine_ls_extinction_method     none
_refine_ls_extinction_coef     .
loop_
    _atom_type_symbol
    _atom_type_description
    _atom_type_scat_dispersion_real
    _atom_type_scat_dispersion_imag
    _atom_type_scat_source
    'C' 'C' 0.0033 0.0016
                         'International Tables Vol C Tables 4.2.6.8 and 6.1.1.4'
    'H' 'H' 0.0000 0.0000
                         'International Tables Vol C Tables 4.2.6.8 and 6.1.1.4'
    'N' 'N' 0.0061 0.0033
                         'International Tables Vol C Tables 4.2.6.8 and 6.1.1.4'
    'O' 'O' 0.0106 0.0060
                         'International Tables Vol C Tables 4.2.6.8 and 6.1.1.4'
_computing_data_collection
;
Apex4 v2022.10-0 (Bruker, 2022)
;
_computing_cell_refinement
;
SAINT V8.40B (Bruker, 2020)
;
_computing_data_reduction
;
SAINT V8.40B (Bruker, 2020)
;
_computing_structure_solution
;
<i>SHELXT</i> (Sheldrick, 2015a)
;
_computing_structure_refinement
;
<i>SHELXL2019/2</i> (Sheldrick, 2015b),
<i>ShelXle</i> Rev1580 (H\"ubschle <i>et al.</i>,  2011)
;
_computing_molecular_graphics     ?
_computing_publication_material     'publCIF (Westrip, 2013)'
loop_
    _atom_site_type_symbol
    _atom_site_label
    _atom_site_fract_x
    _atom_site_fract_y
    _atom_site_fract_z
    _atom_site_U_iso_or_equiv
    _atom_site_adp_type
    _atom_site_calc_flag
    _atom_site_occupancy
    _atom_site_disorder_assembly
    _atom_site_disorder_group
    O O1 0.70597(7) 0.47588(8) 0.47509(5) 0.03151(16) Uani d 1 . .
    H H1O 0.7335(17) 0.592(2) 0.4841(14) 0.071(5) Uiso d 1 . .
    N N1 0.64472(10) 0.13425(11) 0.18670(7) 0.0385(2) Uani d 1 . .
    H H1N 0.6505(15) 0.0898(19) 0.1202(13) 0.056(4) Uiso d 1 . .
    N N2 0.24988(8) 0.22499(9) 0.49394(6) 0.02849(16) Uani d 1 . .
    C C1 0.47558(9) 0.23991(11) 0.43345(7) 0.02952(18) Uani d 1 . .
    H H1A 0.472877 0.351903 0.454214 0.035 Uiso calc 1 . .
    H H1B 0.513277 0.180568 0.495733 0.035 Uiso calc 1 . .
    C C5 0.54133(11) 0.12554(12) 0.25174(8) 0.0350(2) Uani d 1 . .
    H H5 0.467292 0.062248 0.237856 0.042 Uiso calc 1 . .
    C C6 0.56084(9) 0.22194(10) 0.33987(7) 0.02783(18) Uani d 1 . .
    C C7 0.68352(9) 0.29695(10) 0.32686(7) 0.02674(18) Uani d 1 . .
    C C8 0.75460(9) 0.41272(10) 0.38446(7) 0.02762(18) Uani d 1 . .
    C C9 0.87124(10) 0.46122(13) 0.34568(9) 0.0357(2) Uani d 1 . .
    H H9 0.920818 0.537842 0.384468 0.043 Uiso calc 1 . .
    C C10 0.91725(11) 0.39842(14) 0.24952(9) 0.0415(3) Uani d 1 . .
    H H10 0.997389 0.433933 0.224968 0.050 Uiso calc 1 . .
    C C11 0.84970(11) 0.28788(14) 0.19068(9) 0.0403(3) Uani d 1 . .
    H H11 0.881122 0.246287 0.125900 0.048 Uiso calc 1 . .
    C C12 0.73231(10) 0.23859(11) 0.22993(7) 0.0324(2) Uani d 1 . .
    C C2 0.33887(9) 0.18255(12) 0.40912(8) 0.0326(2) Uani d 1 . .
    H H2A 0.306539 0.227858 0.339629 0.039 Uiso calc 1 . .
    H H2B 0.339916 0.067070 0.401086 0.039 Uiso calc 1 . .
    C C3 0.11742(11) 0.18671(17) 0.45855(11) 0.0477(3) Uani d 1 . .
    H H3A 0.095506 0.240663 0.390463 0.072 Uiso calc 1 . .
    H H3B 0.058665 0.220643 0.513544 0.072 Uiso calc 1 . .
    H H3C 0.109444 0.073191 0.447973 0.072 Uiso calc 1 . .
    C C4 0.28086(12) 0.14338(14) 0.59591(9) 0.0417(2) Uani d 1 . .
    H H4A 0.274408 0.029888 0.584536 0.063 Uiso calc 1 . .
    H H4B 0.220221 0.175593 0.649912 0.063 Uiso calc 1 . .
    H H4C 0.368648 0.170138 0.621391 0.063 Uiso calc 1 . .
loop_
    _atom_site_aniso_label
    _atom_site_aniso_U_11
    _atom_site_aniso_U_22
    _atom_site_aniso_U_33
    _atom_site_aniso_U_12
    _atom_site_aniso_U_13
    _atom_site_aniso_U_23
    O1 0.0440(4) 0.0254(3) 0.0263(3) -0.0044(3) 0.0143(3) -0.0015(2)
    N1 0.0508(5) 0.0386(5) 0.0265(4) 0.0103(4) 0.0070(3) -0.0076(3)
    N2 0.0294(4) 0.0283(4) 0.0280(3) -0.0019(3) 0.0039(3) -0.0006(3)
    C1 0.0325(4) 0.0296(4) 0.0269(4) -0.0009(3) 0.0058(3) -0.0038(3)
    C5 0.0437(5) 0.0319(5) 0.0295(4) 0.0051(4) 0.0025(4) -0.0067(4)
    C6 0.0345(4) 0.0245(4) 0.0249(4) 0.0047(3) 0.0052(3) -0.0014(3)
    C7 0.0340(4) 0.0244(4) 0.0224(3) 0.0081(3) 0.0079(3) 0.0028(3)
    C8 0.0343(4) 0.0249(4) 0.0244(4) 0.0049(3) 0.0093(3) 0.0043(3)
    C9 0.0355(5) 0.0361(5) 0.0364(5) 0.0024(4) 0.0119(4) 0.0043(4)
    C10 0.0373(5) 0.0480(6) 0.0408(5) 0.0100(4) 0.0186(4) 0.0091(4)
    C11 0.0448(6) 0.0457(6) 0.0318(5) 0.0170(5) 0.0174(4) 0.0041(4)
    C12 0.0422(5) 0.0304(4) 0.0251(4) 0.0125(4) 0.0094(3) 0.0015(3)
    C2 0.0334(4) 0.0346(5) 0.0301(4) -0.0006(4) 0.0033(3) -0.0078(4)
    C3 0.0306(5) 0.0634(8) 0.0492(6) -0.0026(5) 0.0012(4) -0.0151(6)
    C4 0.0452(6) 0.0420(6) 0.0383(5) -0.0024(5) 0.0067(4) 0.0142(4)
_geom_special_details
;
 All esds (except the esd in the dihedral angle between two l.s. planes)
 are estimated using the full covariance matrix.  The cell esds are taken
 into account individually in the estimation of esds in distances, angles
 and torsion angles; correlations between esds in cell parameters are only
 used when they are defined by crystal symmetry.  An approximate (isotropic)
 treatment of cell esds is used for estimating esds involving l.s. planes.
;
loop_
    _geom_bond_atom_site_label_1
    _geom_bond_atom_site_label_2
    _geom_bond_site_symmetry_2
    _geom_bond_distance
    _geom_bond_publ_flag
    O1 C8 . 1.3645(10) ?
    O1 H1O . 1.038(19) ?
    N1 C12 . 1.3662(15) ?
    N1 C5 . 1.3755(14) ?
    N1 H1N . 0.913(16) ?
    N2 C3 . 1.4644(14) ?
    N2 C4 . 1.4672(13) ?
    N2 C2 . 1.4776(12) ?
    C1 C6 . 1.5004(12) ?
    C1 C2 . 1.5215(14) ?
    C1 H1A . 0.9900 ?
    C1 H1B . 0.9900 ?
    C5 C6 . 1.3759(13) ?
    C5 H5 . 0.9500 ?
    C6 C7 . 1.4432(13) ?
    C7 C8 . 1.4090(13) ?
    C7 C12 . 1.4165(12) ?
    C8 C9 . 1.3884(13) ?
    C9 C10 . 1.4110(15) ?
    C9 H9 . 0.9500 ?
    C10 C11 . 1.3674(18) ?
    C10 H10 . 0.9500 ?
    C11 C12 . 1.3995(15) ?
    C11 H11 . 0.9500 ?
    C2 H2A . 0.9900 ?
    C2 H2B . 0.9900 ?
    C3 H3A . 0.9800 ?
    C3 H3B . 0.9800 ?
    C3 H3C . 0.9800 ?
    C4 H4A . 0.9800 ?
    C4 H4B . 0.9800 ?
    C4 H4C . 0.9800 ?
loop_
    _geom_angle_atom_site_label_1
    _geom_angle_atom_site_label_2
    _geom_angle_atom_site_label_3
    _geom_angle_site_symmetry_1
    _geom_angle_site_symmetry_3
    _geom_angle
    _geom_angle_publ_flag
    C8 O1 H1O . . 110.8(10) ?
    C12 N1 C5 . . 109.28(8) ?
    C12 N1 H1N . . 123.8(10) ?
    C5 N1 H1N . . 126.4(10) ?
    C3 N2 C4 . . 108.68(9) ?
    C3 N2 C2 . . 110.07(8) ?
    C4 N2 C2 . . 112.18(8) ?
    C6 C1 C2 . . 113.17(8) ?
    C6 C1 H1A . . 108.9 ?
    C2 C1 H1A . . 108.9 ?
    C6 C1 H1B . . 108.9 ?
    C2 C1 H1B . . 108.9 ?
    H1A C1 H1B . . 107.8 ?
    N1 C5 C6 . . 110.04(10) ?
    N1 C5 H5 . . 125.0 ?
    C6 C5 H5 . . 125.0 ?
    C5 C6 C7 . . 106.01(8) ?
    C5 C6 C1 . . 127.22(9) ?
    C7 C6 C1 . . 126.71(8) ?
    C8 C7 C12 . . 118.49(8) ?
    C8 C7 C6 . . 134.47(8) ?
    C12 C7 C6 . . 106.95(8) ?
    O1 C8 C9 . . 122.01(9) ?
    O1 C8 C7 . . 119.29(8) ?
    C9 C8 C7 . . 118.69(8) ?
    C8 C9 C10 . . 120.99(11) ?
    C8 C9 H9 . . 119.5 ?
    C10 C9 H9 . . 119.5 ?
    C11 C10 C9 . . 121.84(10) ?
    C11 C10 H10 . . 119.1 ?
    C9 C10 H10 . . 119.1 ?
    C10 C11 C12 . . 117.19(9) ?
    C10 C11 H11 . . 121.4 ?
    C12 C11 H11 . . 121.4 ?
    N1 C12 C11 . . 129.50(9) ?
    N1 C12 C7 . . 107.71(9) ?
    C11 C12 C7 . . 122.78(10) ?
    N2 C2 C1 . . 112.95(8) ?
    N2 C2 H2A . . 109.0 ?
    C1 C2 H2A . . 109.0 ?
    N2 C2 H2B . . 109.0 ?
    C1 C2 H2B . . 109.0 ?
    H2A C2 H2B . . 107.8 ?
    N2 C3 H3A . . 109.5 ?
    N2 C3 H3B . . 109.5 ?
    H3A C3 H3B . . 109.5 ?
    N2 C3 H3C . . 109.5 ?
    H3A C3 H3C . . 109.5 ?
    H3B C3 H3C . . 109.5 ?
    N2 C4 H4A . . 109.5 ?
    N2 C4 H4B . . 109.5 ?
    H4A C4 H4B . . 109.5 ?
    N2 C4 H4C . . 109.5 ?
    H4A C4 H4C . . 109.5 ?
    H4B C4 H4C . . 109.5 ?
loop_
    _geom_torsion_atom_site_label_1
    _geom_torsion_atom_site_label_2
    _geom_torsion_atom_site_label_3
    _geom_torsion_atom_site_label_4
    _geom_torsion_site_symmetry_1
    _geom_torsion_site_symmetry_2
    _geom_torsion_site_symmetry_3
    _geom_torsion_site_symmetry_4
    _geom_torsion
    _geom_torsion_publ_flag
    C12 N1 C5 C6 . . . . -1.19(12) ?
    N1 C5 C6 C7 . . . . 1.10(11) ?
    N1 C5 C6 C1 . . . . -176.13(9) ?
    C2 C1 C6 C5 . . . . -19.25(14) ?
    C2 C1 C6 C7 . . . . 164.07(9) ?
    C5 C6 C7 C8 . . . . 175.89(10) ?
    C1 C6 C7 C8 . . . . -6.86(16) ?
    C5 C6 C7 C12 . . . . -0.61(10) ?
    C1 C6 C7 C12 . . . . 176.64(8) ?
    C12 C7 C8 O1 . . . . 176.77(8) ?
    C6 C7 C8 O1 . . . . 0.57(15) ?
    C12 C7 C8 C9 . . . . -1.96(13) ?
    C6 C7 C8 C9 . . . . -178.15(10) ?
    O1 C8 C9 C10 . . . . -177.57(9) ?
    C7 C8 C9 C10 . . . . 1.12(15) ?
    C8 C9 C10 C11 . . . . -0.03(17) ?
    C9 C10 C11 C12 . . . . -0.17(17) ?
    C5 N1 C12 C11 . . . . -178.23(10) ?
    C5 N1 C12 C7 . . . . 0.76(11) ?
    C10 C11 C12 N1 . . . . 178.11(10) ?
    C10 C11 C12 C7 . . . . -0.75(16) ?
    C8 C7 C12 N1 . . . . -177.24(8) ?
    C6 C7 C12 N1 . . . . -0.08(10) ?
    C8 C7 C12 C11 . . . . 1.83(14) ?
    C6 C7 C12 C11 . . . . 178.99(9) ?
    C3 N2 C2 C1 . . . . 171.85(9) ?
    C4 N2 C2 C1 . . . . -67.00(11) ?
    C6 C1 C2 N2 . . . . -170.10(8) ?
loop_
    _geom_hbond_atom_site_label_D
    _geom_hbond_atom_site_label_H
    _geom_hbond_atom_site_label_A
    _geom_hbond_site_symmetry_A
    _geom_hbond_distance_DH
    _geom_hbond_distance_HA
    _geom_hbond_distance_DA
    _geom_hbond_angle_DHA
    _geom_hbond_publ_flag
    O1 H1O N2 3_666 1.038(19) 1.590(19) 2.6175(10) 169.5(16) yes
    N1 H1N O1 4_565 0.913(16) 1.995(17) 2.8867(11) 165.0(15) yes
_shelx_space_group_comment
;
The symmetry employed for this shelxl refinement is uniquely defined
by the following loop, which should always be used as a source of
symmetry information in preference to the above space-group names.
They are only intended as comments.
;
_shelx_estimated_absorpt_T_min     0.966
_shelx_estimated_absorpt_T_max     0.995
_shelx_hkl_file
;
  -1   0   0 -0.0530 0.40993   2
   3   0   0 229.535 11.0633   1
   3   0   0 241.978 6.64801   2
  -3   0   0 243.213 6.58899   4
  -3   0   0 244.329 6.64772   2
  -3   0   0 236.354 6.44021   3
  -3   0   0 240.612 11.0526   1
   3   0   0 237.165 6.55388   4
   4   0   0 268.209 7.50490   4
  -4   0   0 270.062 7.49979   4
  -4   0   0 270.816 13.1306   1
  -4   0   0 279.291 7.63729   2
   4   0   0 279.979 13.3566   1
   4   0   0 272.864 7.60452   2
  -4   0   0 265.854 7.38730   3
  -5   0   0 9999.99 245.804   1
   5   0   0 8999.86 245.091   1
  -6   0   0 122.963 4.45014   4
  -6   0   0 126.710 4.31752   3
   6   0   0 130.961 4.72436   2
  -6   0   0 129.154 10.8778   1
  -6   0   0 127.755 4.73317   2
   6   0   0 131.785 4.59886   4
   6   0   0 140.011 11.4412   1
  -7   0   0 490.513 23.0035   1
   7   0   0 513.587 23.8719   1
  -7   0   0 498.135 13.4043   3
  -7   0   0 489.935 13.5223   4
  -7   0   0 456.502 13.6254   2
   7   0   0 492.714 13.6749   2
   7   0   0 550.139 13.6563   4
  -8   0   0 224.222 6.95855   3
  -8   0   0 220.007 7.15816   4
  -8   0   0 222.899 7.37106   2
   8   0   0 222.076 16.5485   1
   8   0   0 226.049 7.13724   4
  -8   0   0 227.207 15.9117   1
   8   0   0 212.943 7.27397   2
  -9   0   0 130.520 5.10848   3
  -9   0   0 129.513 5.71933   2
  -9   0   0 127.929 5.46117   4
   9   0   0 150.485 14.8971   1
   9   0   0 122.143 5.51614   2
   9   0   0 134.291 5.38210   4
  -9   0   0 119.572 14.0243   1
  10   0   0 293.157 9.15781   4
 -10   0   0 282.665 9.41173   2
 -10   0   0 286.294 8.84519   3
  10   0   0 267.762 9.17962   2
 -10   0   0 271.659 9.00953   4
 -10   0   0 283.052 20.7910   1
  10   0   0 266.778 20.9451   1
 -11   0   0 41.4191 4.14934   4
  11   0   0 41.8868 4.64152   4
 -11   0   0 36.4259 4.11053   3
 -11   0   0 37.6400 10.4064   1
 -11   0   0 42.9850 3.95872   2
 -11   0   0 51.8696 11.1359   1
 -12   0   0 -12.085 7.32687   1
 -12   0   0 -13.336 5.14634   1
 -12   0   0 5.09945 3.19739   2
 -12   0   0 -0.1687 2.59192   3
  12   0   0 -1.1679 2.72171   4
 -13   0   0 1.07425 9.15357   1
 -13   0   0 -2.0888 3.22930   2
  13   0   0 -2.3661 2.91910   4
 -13   0   0 2.10919 7.66636   1
 -13   0   0 0.90136 3.11642   3
 -14   0   0 19.4577 11.1177   1
 -14   0   0 9.06486 3.77800   2
  14   0   0 6.60737 3.63983   4
 -14   0   0 11.2842 3.52724   3
 -14   0   0 26.2586 12.2952   1
 -15   0   0 5.57481 3.90950   2
 -15   0   0 12.4788 3.89402   3
 -15   0   0 8.82842 15.3665   1
 -15   0   0 13.0981 13.9477   1
  15   0   0 8.43779 3.71983   4
 -16   0   0 4.46722 4.04031   2
  16   0   0 8.97129 3.83644   4
  -1  -1   0 804.025 22.0980   1
   1  -1   0 825.201 21.6075   1
  -1   1   0 766.962 21.3904   1
   2  -1   0 341.144 8.63537   4
  -2  -1   0 339.891 12.4429   1
   2  -1   0 346.866 12.0709   1
   2  -1   0 329.057 8.76266   2
  -2  -1   0 331.636 8.81442   4
  -2   1   0 336.058 8.62933   4
  -2   1   0 359.809 11.9789   1
  -2   1   0 317.950 8.60937   3
   2   1   0 329.106 8.80330   2
   2   1   0 330.260 8.80258   4
   2   1   0 339.425 12.3570   1
  -2   1   0 340.176 8.77738   2
  -3  -1   0 763.829 23.9906   1
   3  -1   0 761.811 23.7367   1
  -3   1   0 729.347 18.3694   3
   3   1   0 732.484 23.9656   1
  -3   1   0 643.564 22.7104   1
   4  -1   0 199.757 5.91798   2
  -4  -1   0 207.457 5.96174   4
  -4  -1   0 202.838 6.02571   2
   4  -1   0 213.204 11.3961   1
  -4  -1   0 217.360 11.6177   1
   4  -1   0 195.161 5.70625   4
  -4   1   0 194.717 5.67956   4
  -4   1   0 170.196 10.3599   1
   4   1   0 202.106 5.97819   2
  -4   1   0 211.793 6.02138   2
   4   1   0 199.117 5.95642   4
  -4   1   0 199.700 5.64211   3
   4   1   0 217.256 11.7619   1
  -5  -1   0 60.6996 7.78434   1
   5  -1   0 57.9691 7.88673   1
  -5  -1   0 58.5961 3.30416   2
   5  -1   0 72.8533 3.13522   4
   5  -1   0 66.7740 3.39188   2
   5   1   0 68.3325 8.33830   1
   5   1   0 63.9272 3.19822   2
   5   1   0 64.9756 3.24220   4
  -5   1   0 65.9066 2.93856   4
  -5   1   0 60.7536 3.19046   2
  -5   1   0 73.6638 8.40186   1
  -5   1   0 64.2433 2.74941   3
  -6  -1   0 71.6137 3.49355   4
  -6  -1   0 65.2822 8.60211   1
   6  -1   0 77.4975 3.62461   2
  -6  -1   0 68.7209 3.56659   2
   6  -1   0 65.5882 3.26571   4
   6  -1   0 76.0141 8.75029   1
  -6   1   0 63.4778 8.65265   1
   6   1   0 72.8869 3.47016   4
   6   1   0 74.0230 3.46347   2
  -6   1   0 67.7574 3.17170   4
  -6   1   0 76.4844 3.09798   3
  -6   1   0 75.2132 3.51776   2
   6   1   0 68.9982 8.79970   1
  -7  -1   0 160.725 13.5460   1
   7  -1   0 179.102 5.77132   4
  -7  -1   0 166.322 5.64888   3
   7  -1   0 187.172 13.6979   1
   7  -1   0 174.489 5.97825   2
  -7  -1   0 185.470 6.12551   2
  -7  -1   0 169.939 5.94971   4
  -7   1   0 165.338 5.92555   2
  -7   1   0 171.030 5.61322   4
  -7   1   0 185.823 13.1120   1
  -7   1   0 176.842 5.52621   3
   7   1   0 174.829 5.92324   4
   7   1   0 155.793 13.4199   1
   7   1   0 176.936 5.99317   2
  -8  -1   0 74.4633 3.90392   3
   8  -1   0 79.9673 10.9261   1
  -8  -1   0 79.8994 4.13994   4
   8  -1   0 75.5505 3.90741   4
   8  -1   0 70.2317 4.09945   2
  -8  -1   0 74.3902 4.39262   2
  -8  -1   0 83.4651 10.8657   1
   8   1   0 76.0762 4.09946   2
   8   1   0 75.2474 4.21258   4
  -8   1   0 77.5912 3.63438   3
  -8   1   0 73.2198 3.83270   4
  -8   1   0 76.2284 10.6105   1
   8   1   0 67.7107 10.4635   1
  -8   1   0 79.2970 4.41665   2
   9  -1   0 59.9418 3.95937   4
  -9  -1   0 70.7771 4.58323   2
  -9  -1   0 60.8022 10.7571   1
   9  -1   0 71.1122 11.7475   1
  -9  -1   0 59.2796 4.00576   3
   9  -1   0 56.7056 4.41674   2
  -9  -1   0 63.8991 4.35319   4
  -9   1   0 65.6710 4.01577   4
  -9   1   0 66.3562 4.36536   2
   9   1   0 59.5959 4.36552   2
  -9   1   0 62.4093 3.61752   3
   9   1   0 64.2847 4.39964   4
  -9   1   0 69.9581 10.7010   1
 -10  -1   0 4.04495 2.50219   3
 -10  -1   0 4.28370 2.50103   4
  10  -1   0 -1.4085 2.63212   2
  10  -1   0 0.72648 2.39342   4
 -10  -1   0 -0.0069 5.58629   1
  10  -1   0 -3.2471 6.09092   1
 -10  -1   0 -0.3448 2.72059   2
 -10   1   0 -0.0822 2.19656   4
  10   1   0 2.58295 2.54327   4
  10   1   0 -1.7849 2.51197   2
 -10   1   0 -1.6475 4.85441   1
 -10   1   0 1.24428 2.21147   3
 -10   1   0 0.22035 2.65157   2
 -11  -1   0 83.2641 5.25110   4
  11  -1   0 89.8626 5.08972   4
 -11  -1   0 88.5490 5.76232   2
 -11  -1   0 84.2240 4.99367   3
 -11  -1   0 88.8918 13.6770   1
 -11  -1   0 90.1405 15.2621   1
 -11   1   0 85.9795 4.75731   3
 -11   1   0 85.2325 5.69612   2
 -11   1   0 87.9161 5.06479   4
 -11   1   0 81.8563 13.8542   1
  11   1   0 82.1679 5.45388   4
 -11   1   0 97.9187 13.2433   1
 -12  -1   0 5.11836 3.10612   3
  12  -1   0 0.66922 2.72340   4
 -12  -1   0 4.42800 8.97080   1
 -12  -1   0 -2.7196 2.97377   2
 -12  -1   0 14.6344 8.69938   1
 -12   1   0 -1.4585 2.59705   3
 -12   1   0 -2.0396 3.41630   4
 -12   1   0 4.13149 6.59185   1
 -12   1   0 7.11749 7.34874   1
 -12   1   0 -0.3419 3.05296   2
  12   1   0 0.42991 3.00452   4
 -13  -1   0 56.6233 5.68542   2
  13  -1   0 49.1610 5.20131   4
 -13  -1   0 67.0305 14.8549   1
 -13  -1   0 44.7693 4.91296   3
 -13  -1   0 40.8366 11.7085   1
  13   1   0 58.7088 5.83252   4
 -13   1   0 46.9356 4.83017   3
 -13   1   0 50.4209 5.76800   2
 -13   1   0 45.2190 11.4806   1
 -13   1   0 42.6332 11.9695   1
 -14  -1   0 98.7491 6.31027   3
 -14  -1   0 84.4474 16.6700   1
  14  -1   0 103.364 6.46623   4
 -14  -1   0 77.6996 15.5479   1
 -14  -1   0 91.6817 7.12529   2
 -14   1   0 97.3803 18.1426   1
  14   1   0 101.706 6.89932   4
 -14   1   0 91.2491 6.84161   2
 -14   1   0 95.5668 6.10047   3
 -14   1   0 65.9897 13.6077   1
 -15  -1   0 -2.3523 3.69239   2
 -15  -1   0 -13.739 15.0391   1
 -15  -1   0 -1.0763 3.77236   3
 -15  -1   0 3.70211 12.8031   1
  15  -1   0 -0.2755 3.35065   4
 -15   1   0 4.19853 3.40615   3
  15   1   0 -0.0938 3.46222   4
 -15   1   0 -12.508 13.1881   1
 -15   1   0 -1.1458 3.80235   2
   1  -2   0 2447.33 63.4665   1
  -1   2   0 2537.02 62.9188   1
  -2  -2   0 25.3028 1.98290   2
   2  -2   0 27.5014 1.86048   2
  -2  -2   0 27.7886 2.00213   4
   2  -2   0 28.8824 3.80558   1
  -2  -2   0 23.6800 3.69561   1
   2  -2   0 24.9645 1.40362   4
  -2   2   0 27.1370 1.56049   3
   2   2   0 24.4056 2.11141   4
  -2   2   0 28.4950 3.82088   1
   2   2   0 24.3876 1.97327   2
  -2   2   0 26.7704 1.94337   2
   2   2   0 27.3452 1.90424   3
  -3  -2   0 467.186 17.2838   1
   3  -2   0 452.005 11.6836   4
  -3  -2   0 446.889 11.9831   4
  -3  -2   0 442.968 11.9508   2
   3  -2   0 452.858 11.9291   2
   3  -2   0 469.226 16.6233   1
  -3   2   0 427.442 11.6613   4
  -3   2   0 446.415 11.7285   3
   3   2   0 473.663 12.0539   4
  -3   2   0 451.963 11.9562   2
  -3   2   0 471.354 16.2387   1
   3   2   0 459.753 11.9880   2
   4  -2   0 179.535 5.51851   2
  -4  -2   0 187.394 5.58780   4
   4  -2   0 180.114 5.18756   4
  -4  -2   0 178.019 11.2600   1
  -4  -2   0 179.301 5.61742   2
   4  -2   0 198.047 10.6073   1
  -4   2   0 173.481 5.12053   4
  -4   2   0 175.863 5.14432   3
   4   2   0 187.212 5.64639   4
  -4   2   0 180.662 5.53733   2
  -4   2   0 175.991 10.1240   1
   4   2   0 171.973 5.50176   2
  -5  -2   0 49.5325 3.12509   2
   5  -2   0 51.5767 2.69707   4
   5  -2   0 45.1062 6.91807   1
  -5  -2   0 60.7377 7.65308   1
  -5  -2   0 59.7006 3.23005   4
   5  -2   0 58.8699 2.95755   2
  -5   2   0 48.7140 2.42194   3
  -5   2   0 49.4019 6.46636   1
  -5   2   0 56.2853 3.08831   2
   5   2   0 52.6940 2.91569   2
  -5   2   0 54.2334 2.50056   4
   5   2   0 56.2521 3.11906   4
  -6  -2   0 2.78800 4.62976   1
   6  -2   0 3.54138 1.45651   4
  -6  -2   0 1.94722 1.81839   2
   6  -2   0 0.04607 1.66654   2
   6  -2   0 1.47141 3.84075   1
  -6  -2   0 2.46522 1.74469   4
  -6   2   0 4.19307 1.42370   3
  -6   2   0 2.62707 1.32379   4
  -6   2   0 3.83257 3.91845   1
   6   2   0 4.64837 1.80375   4
   6   2   0 2.38806 1.69043   2
  -6   2   0 0.25030 1.72592   2
   7  -2   0 -0.2987 1.89528   2
   7  -2   0 0.80956 1.61499   4
   7  -2   0 -1.3954 3.89110   1
  -7  -2   0 1.15124 1.95599   4
  -7  -2   0 5.88106 5.26662   1
  -7  -2   0 -1.8929 1.96786   2
  -7   2   0 0.89109 1.52508   3
  -7   2   0 0.26139 1.85381   2
   7   2   0 0.45487 1.90637   4
  -7   2   0 -1.7854 1.35424   4
  -7   2   0 0.55240 3.72759   1
   7   2   0 4.19756 1.91590   2
  -8  -2   0 25.2944 7.71450   1
   8  -2   0 16.6675 6.87867   1
   8  -2   0 22.1689 2.67162   2
  -8  -2   0 19.0588 2.57453   4
  -8  -2   0 24.5478 2.75885   2
   8  -2   0 22.0446 2.27712   4
   8   2   0 17.4159 2.55006   4
  -8   2   0 24.6352 2.31536   3
  -8   2   0 15.1018 6.07856   1
  -8   2   0 23.5087 2.16782   4
  -8   2   0 19.0102 2.60069   2
   8   2   0 16.7445 2.54175   2
  -9  -2   0 50.7439 9.99650   1
  -9  -2   0 38.5501 4.08602   4
  -9  -2   0 43.7271 4.45682   2
  -9  -2   0 43.6780 3.89676   3
   9  -2   0 31.9342 8.79826   1
   9  -2   0 40.7744 4.04645   2
   9  -2   0 50.9194 3.71374   4
   9   2   0 44.5088 4.25425   4
   9   2   0 39.3725 3.91452   2
  -9   2   0 43.6097 3.45560   4
  -9   2   0 44.2674 4.08428   2
  -9   2   0 54.2354 9.39068   1
  -9   2   0 46.1136 3.43578   3
 -10  -2   0 207.682 18.6581   1
  10  -2   0 197.812 6.95241   4
  10  -2   0 179.140 7.32893   2
 -10  -2   0 189.308 7.15950   3
 -10  -2   0 176.914 7.40363   4
 -10  -2   0 221.235 19.0317   1
 -10  -2   0 192.379 7.59092   2
  10  -2   0 211.447 19.5447   1
  10   2   0 180.572 7.40851   2
 -10   2   0 211.216 18.2823   1
 -10   2   0 189.137 6.82931   4
  10   2   0 194.828 7.53332   4
 -10   2   0 187.340 6.64155   3
 -10   2   0 202.669 7.60960   2
 -10   2   0 189.016 16.8504   1
 -11  -2   0 5.84075 3.12698   2
 -11  -2   0 0.26397 6.67057   1
 -11  -2   0 0.65968 7.22606   1
 -11  -2   0 1.69733 2.90358   3
  11  -2   0 -0.1078 7.42131   1
  11  -2   0 2.13155 2.50317   4
 -11   2   0 0.81414 5.57381   1
 -11   2   0 1.14257 2.22769   4
  11   2   0 0.50945 2.87506   4
 -11   2   0 2.43971 2.55185   3
 -11   2   0 0.63247 5.19667   1
 -11   2   0 2.62143 2.96849   2
 -12  -2   0 80.8911 14.5534   1
 -12  -2   0 56.1667 13.1336   1
 -12  -2   0 58.3858 5.63464   2
 -12  -2   0 59.8135 5.16758   3
  12  -2   0 60.9071 4.83434   4
 -12   2   0 63.6911 5.71615   2
 -12   2   0 51.0007 11.1918   1
 -12   2   0 57.8668 4.63048   3
 -12   2   0 63.1060 11.8514   1
  12   2   0 58.4525 5.23262   4
 -12   2   0 53.3934 4.72097   4
  13  -2   0 13.5231 3.23813   4
 -13  -2   0 3.94276 10.5336   1
 -13  -2   0 8.52301 3.53668   3
 -13  -2   0 7.36217 3.55925   2
 -13  -2   0 20.5995 10.0735   1
 -13   2   0 8.44595 3.63276   2
  13   2   0 10.2193 3.50822   4
 -13   2   0 13.3694 9.95209   1
 -13   2   0 6.83895 3.11935   3
 -13   2   0 12.8486 9.77969   1
 -14  -2   0 27.0822 4.34190   2
  14  -2   0 35.9486 3.99183   4
 -14  -2   0 10.6732 10.7571   1
 -14  -2   0 30.6183 4.20126   3
 -14  -2   0 24.9814 14.7567   1
 -14   2   0 30.1412 4.47581   2
 -14   2   0 35.2905 11.5993   1
  14   2   0 28.1848 4.17440   4
 -14   2   0 18.7075 13.4355   1
 -14   2   0 30.5531 3.96176   3
 -15  -2   0 -2.9328 12.0887   1
  15  -2   0 1.54985 3.17164   4
 -15  -2   0 2.33040 3.85121   3
 -15  -2   0 1.43913 3.83893   2
 -15  -2   0 12.2871 17.2266   1
 -15   2   0 9.52137 4.15464   2
  15   2   0 2.83519 3.67306   4
 -15   2   0 1.11410 3.42762   3
 -15   2   0 -0.0216 13.5268   1
   0  -3   0 0.37255 0.95560   4
   0  -3   0 1.67507 1.42345   1
   0   3   0 0.55811 1.23767   3
   0   3   0 0.29486 1.07603   4
  -1  -3   0 1226.49 34.7731   1
   1  -3   0 1333.84 33.7960   1
   2  -3   0 89.9932 3.31506   2
  -2  -3   0 100.763 6.86446   1
   2  -3   0 88.3741 2.92365   4
  -2  -3   0 83.7122 3.35312   2
   2  -3   0 81.0179 5.42052   1
  -2  -3   0 99.5988 3.41688   4
  -2   3   0 97.7491 4.83911   1
   2   3   0 93.3259 3.39689   3
   2   3   0 94.5667 3.43421   4
  -2   3   0 99.8564 3.55197   2
  -2   3   0 91.6598 3.15361   3
  -3  -3   0 77.5112 7.06149   1
   3  -3   0 69.5181 2.52254   4
   3  -3   0 79.7115 6.41763   1
  -3  -3   0 75.7284 3.26480   4
  -3  -3   0 70.1254 3.24606   2
   3  -3   0 73.2342 3.11398   2
  -3   3   0 70.3812 3.18956   2
  -3   3   0 71.8313 2.72838   3
  -3   3   0 75.7438 5.54096   1
   3   3   0 74.6218 3.22290   4
   3   3   0 74.7968 3.16340   3
   3   3   0 68.4270 3.05518   2
  -4  -3   0 87.6295 3.85953   4
   4  -3   0 102.029 7.99062   1
   4  -3   0 90.5415 3.67304   2
  -4  -3   0 83.9423 8.38993   1
  -4  -3   0 87.8217 3.70835   2
   4  -3   0 90.0411 3.11922   4
  -4   3   0 94.3881 3.69672   2
  -4   3   0 95.1504 3.24566   3
   4   3   0 91.3855 3.70055   2
  -4   3   0 97.6845 7.17723   1
  -4   3   0 93.1152 3.10872   4
   4   3   0 96.7766 3.86034   4
   5  -3   0 234.935 7.32420   2
   5  -3   0 249.412 13.7242   1
  -5  -3   0 249.191 14.1781   1
   5  -3   0 246.552 6.93679   4
  -5  -3   0 237.333 7.39370   4
  -5  -3   0 277.584 7.55448   2
   5   3   0 257.008 7.51356   4
  -5   3   0 239.539 6.88440   4
  -5   3   0 249.737 13.0327   1
  -5   3   0 238.037 6.94822   3
   5   3   0 251.030 7.45212   2
  -5   3   0 247.537 7.41154   2
   6  -3   0 6.83972 1.45574   4
  -6  -3   0 8.24167 1.96963   4
   6  -3   0 9.11255 4.50634   1
  -6  -3   0 6.03736 4.78955   1
   6  -3   0 2.64585 1.77027   2
   6   3   0 7.01074 1.92402   2
  -6   3   0 4.92482 1.87002   2
  -6   3   0 7.43456 1.53185   3
  -6   3   0 5.50035 3.73615   1
  -6   3   0 7.26298 1.32676   4
   6   3   0 5.11358 2.01239   4
  -7  -3   0 166.128 13.6991   1
   7  -3   0 172.900 5.60679   4
   7  -3   0 163.295 6.07534   2
   7  -3   0 165.873 13.7120   1
  -7  -3   0 181.367 6.28559   2
  -7  -3   0 160.563 6.19118   4
  -7   3   0 169.652 5.50789   3
  -7   3   0 181.596 12.9500   1
   7   3   0 173.242 6.34793   4
  -7   3   0 170.937 6.16271   2
  -7   3   0 172.561 5.44832   4
   7   3   0 177.919 6.16799   2
  -8  -3   0 507.745 14.5081   4
  -8  -3   0 536.699 26.3439   1
   8  -3   0 489.481 14.4165   2
  -8  -3   0 540.984 14.6210   2
   8  -3   0 471.168 25.2456   1
  -8   3   0 504.383 13.8850   4
   8   3   0 540.548 14.7210   4
  -8   3   0 503.126 14.4844   2
   8   3   0 513.411 14.5128   2
  -8   3   0 528.922 13.9727   3
  -8   3   0 505.982 24.3283   1
   9  -3   0 252.953 8.76977   2
   9  -3   0 283.281 20.4897   1
  -9  -3   0 245.649 8.65419   4
   9  -3   0 278.500 8.15982   4
  -9  -3   0 270.644 20.5017   1
  -9  -3   0 266.253 8.90626   2
  -9   3   0 260.546 8.00524   3
  -9   3   0 255.913 8.71817   2
  -9   3   0 243.736 17.5874   1
   9   3   0 265.601 8.78522   4
   9   3   0 244.792 8.77314   2
  -9   3   0 262.145 7.99651   4
 -10  -3   0 22.0144 3.24611   3
 -10  -3   0 23.8027 3.41688   2
 -10  -3   0 22.7886 3.34835   4
 -10  -3   0 21.2455 8.27543   1
 -10  -3   0 17.1250 9.05044   1
  10  -3   0 18.8346 3.20316   2
  10  -3   0 16.8192 8.82456   1
  10  -3   0 18.9927 2.52139   4
 -10   3   0 24.1588 3.28698   2
  10   3   0 23.3920 3.34537   4
 -10   3   0 16.3483 2.33729   4
 -10   3   0 36.4528 8.74969   1
 -10   3   0 8.98030 6.87252   1
 -10   3   0 24.1100 2.70490   3
  11  -3   0 6.68300 2.40543   4
 -11  -3   0 11.6581 3.32356   2
  11  -3   0 8.47391 7.80475   1
 -11  -3   0 7.54519 3.15995   3
 -11  -3   0 2.18224 8.43801   1
 -11  -3   0 5.80914 6.60781   1
 -11   3   0 6.98511 2.36037   4
 -11   3   0 7.50242 6.72426   1
 -11   3   0 3.54554 3.06381   2
 -11   3   0 7.82902 2.68291   3
 -11   3   0 6.42296 6.78616   1
  11   3   0 7.60156 3.13786   4
 -12  -3   0 23.4117 10.6549   1
  12  -3   0 23.2291 3.07468   4
 -12  -3   0 30.5730 3.97518   3
 -12  -3   0 25.3684 10.6621   1
 -12  -3   0 24.0801 3.91405   2
 -12   3   0 10.5977 7.44263   1
 -12   3   0 16.8667 2.73208   4
  12   3   0 21.2370 3.82187   4
 -12   3   0 27.6811 3.98940   2
 -12   3   0 20.1251 3.13787   3
 -12   3   0 20.3111 9.04432   1
 -13  -3   0 35.2587 4.54158   2
  13  -3   0 43.4071 4.83180   4
 -13  -3   0 31.3102 10.5841   1
 -13  -3   0 45.6166 4.78389   3
 -13  -3   0 38.3751 13.6358   1
  13   3   0 49.3590 4.96023   4
 -13   3   0 48.5831 4.79343   2
 -13   3   0 53.2440 4.86433   3
 -13   3   0 24.4348 10.9086   1
 -14  -3   0 20.0841 13.4187   1
 -14  -3   0 0.26006 3.83595   3
 -14  -3   0 7.83138 3.81524   2
  14  -3   0 4.46628 3.10501   4
 -14  -3   0 10.2250 11.0020   1
 -14   3   0 5.95897 3.31168   3
  14   3   0 0.90364 3.74061   4
 -14   3   0 13.3089 11.4065   1
 -14   3   0 1.52958 3.72896   2
 -15  -3   0 0.01578 3.96077   3
  15  -3   0 0.24252 3.18369   4
 -15  -3   0 -2.7191 3.66381   2
 -15  -3   0 11.1711 12.6838   1
 -15  -3   0 -28.606 17.0924   1
  15   3   0 -0.1117 3.80390   4
 -15   3   0 3.51878 3.79998   2
 -15   3   0 5.47520 3.49386   3
   0  -4   0 1158.14 28.8381   2
   0  -4   0 1138.04 30.4558   1
   0   4   0 1098.46 28.7697   3
  -1  -4   0 2.60183 2.13175   1
   1  -4   0 -0.8374 0.97221   4
   1  -4   0 0.88729 1.36175   2
   1  -4   0 0.65130 1.62509   1
  -1  -4   0 -0.2153 1.21475   4
   1   4   0 1.25227 1.40099   4
  -1   4   0 1.37114 1.34396   3
   1   4   0 1.27020 1.51287   3
  -2  -4   0 467.893 12.4607   4
   2  -4   0 482.689 12.1616   4
   2  -4   0 460.111 12.4015   2
  -2  -4   0 475.269 16.7805   1
  -2  -4   0 440.640 12.4392   2
   2  -4   0 474.750 15.1225   1
  -2   4   0 453.598 12.2948   3
  -2   4   0 457.911 12.4701   2
   2   4   0 478.114 12.5427   4
   2   4   0 472.952 12.5097   3
   3  -4   0 217.974 6.49406   2
  -3  -4   0 207.165 6.51834   2
   3  -4   0 212.322 9.97937   1
  -3  -4   0 224.939 11.6500   1
  -3  -4   0 223.180 6.56979   4
   3  -4   0 208.649 6.00692   4
  -3   4   0 209.202 6.20162   3
  -3   4   0 228.869 8.68093   1
   3   4   0 220.322 6.66363   4
  -3   4   0 215.085 6.49911   2
   3   4   0 217.745 6.53989   3
  -3   4   0 213.649 8.53699   1
   4  -4   0 402.411 11.2910   2
  -4  -4   0 411.575 18.1101   1
  -4  -4   0 403.274 11.3826   4
  -4  -4   0 435.688 11.4091   2
   4  -4   0 408.059 10.8553   4
   4  -4   0 436.910 16.8498   1
   4   4   0 415.621 11.3729   3
  -4   4   0 412.279 11.3512   2
  -4   4   0 384.681 15.0009   1
  -4   4   0 393.891 11.0321   3
   4   4   0 444.984 11.5599   4
  -4   4   0 411.039 15.2660   1
   4   4   0 400.969 11.3530   2
  -5  -4   0 162.850 5.76167   2
   5  -4   0 163.195 11.0792   1
  -5  -4   0 170.086 12.2211   1
  -5  -4   0 172.373 5.89280   4
   5  -4   0 175.028 5.11815   4
   5  -4   0 172.736 5.69796   2
   5   4   0 175.924 5.72085   2
  -5   4   0 175.923 10.1961   1
  -5   4   0 163.993 5.76709   2
  -5   4   0 172.812 5.31242   3
   5   4   0 162.857 5.93927   4
  -6  -4   0 -2.4695 4.47832   1
   6  -4   0 2.82258 4.25557   1
   6  -4   0 1.12250 1.40911   4
  -6  -4   0 1.76658 2.10695   2
   6  -4   0 0.05419 1.85397   2
  -6  -4   0 0.17825 1.95765   4
   6   4   0 -2.9064 2.00742   4
  -6   4   0 0.55858 1.98588   2
  -6   4   0 -0.0303 1.51340   3
  -6   4   0 -0.0867 1.23567   4
   6   4   0 -2.7973 1.86812   2
  -6   4   0 3.25709 3.74989   1
   7  -4   0 452.927 13.0682   2
  -7  -4   0 477.378 23.7934   1
   7  -4   0 492.706 23.2583   1
  -7  -4   0 443.251 13.2104   4
  -7  -4   0 463.350 13.2268   2
   7  -4   0 480.035 12.5536   4
  -7   4   0 457.457 21.0750   1
  -7   4   0 440.079 20.9535   1
  -7   4   0 471.610 12.6476   3
  -7   4   0 458.524 13.1463   2
   7   4   0 452.189 13.2474   4
   7   4   0 464.322 13.1771   2
  -7   4   0 459.067 12.4434   4
  -8  -4   0 -0.9194 2.55335   2
   8  -4   0 0.36468 1.86559   4
   8  -4   0 0.06401 5.18707   1
  -8  -4   0 0.11646 2.39898   4
   8  -4   0 1.82524 2.55038   2
  -8  -4   0 -4.0683 4.88013   1
  -8  -4   0 10.7318 6.26089   1
  -8   4   0 0.10236 1.61109   4
  -8   4   0 1.14619 4.46451   1
  -8   4   0 3.84759 2.55523   2
  -8   4   0 -2.1734 4.49286   1
  -8   4   0 2.71653 1.99282   3
   8   4   0 4.68044 2.52560   2
   8   4   0 0.45374 2.56618   4
   9  -4   0 23.0924 7.88752   1
  -9  -4   0 19.2847 3.17878   2
   9  -4   0 16.9028 3.04813   2
   9  -4   0 23.2429 2.46538   4
  -9  -4   0 14.1868 2.99584   4
  -9  -4   0 14.8219 7.09135   1
  -9  -4   0 24.7443 9.76356   1
  -9   4   0 16.9070 2.09637   4
  -9   4   0 18.6724 6.42109   1
  -9   4   0 18.5222 3.04577   2
   9   4   0 14.0197 3.01646   4
  -9   4   0 22.6330 2.59878   3
  -9   4   0 28.1081 7.43744   1
   9   4   0 17.2802 2.98609   2
  10  -4   0 -0.3843 2.07442   4
 -10  -4   0 -3.0004 2.94496   2
 -10  -4   0 -0.3609 6.35470   1
 -10  -4   0 -5.6905 6.42526   1
  10  -4   0 -8.9603 5.63879   1
 -10   4   0 -2.0362 2.75591   2
 -10   4   0 -2.4590 4.97622   1
 -10   4   0 5.59866 5.98803   1
 -10   4   0 -1.2827 1.84300   4
  10   4   0 3.70014 3.02575   4
 -10   4   0 1.15457 2.21565   3
 -11  -4   0 58.1762 5.66109   2
  11  -4   0 55.2393 12.5253   1
 -11  -4   0 57.1675 11.5979   1
  11  -4   0 63.8822 4.34993   4
 -11  -4   0 56.0120 5.35697   3
 -11  -4   0 70.4393 13.5627   1
 -11   4   0 58.2177 4.09032   4
 -11   4   0 63.1915 11.0687   1
 -11   4   0 44.7644 10.1671   1
 -11   4   0 48.2947 4.24510   3
  11   4   0 62.6521 5.34841   4
 -11   4   0 56.6208 5.54707   2
 -12  -4   0 2.68433 3.55022   3
 -12  -4   0 -0.5657 3.35579   2
 -12  -4   0 -7.7967 7.81869   1
  12  -4   0 -1.3451 2.28598   4
 -12   4   0 -0.8209 3.37890   2
 -12   4   0 -1.8470 2.64473   3
 -12   4   0 -9.7319 6.14279   1
 -12   4   0 -2.8875 6.25397   1
  12   4   0 0.58562 3.49554   4
 -12   4   0 -0.0941 2.19894   4
 -13  -4   0 0.43643 3.73471   2
 -13  -4   0 0.69786 3.76797   3
 -13  -4   0 -8.0238 8.30661   1
 -13  -4   0 1.48389 11.8730   1
  13  -4   0 3.52104 2.69587   4
 -13   4   0 -3.5606 7.54719   1
 -13   4   0 1.58368 2.87089   3
 -13   4   0 3.33165 3.56097   2
  13   4   0 1.39338 3.65938   4
 -14  -4   0 -1.8086 10.4962   1
 -14  -4   0 2.61421 4.16435   3
  14  -4   0 1.37071 2.80445   4
 -14  -4   0 0.33521 3.84983   2
 -14  -4   0 14.0837 15.4052   1
 -14   4   0 -1.7305 10.8177   1
 -14   4   0 4.15979 3.25580   3
  14   4   0 -1.2358 3.69118   4
 -14   4   0 4.14218 3.75693   2
  15  -4   0 -0.6247 2.92528   4
 -15  -4   0 1.13680 4.17038   3
 -15  -4   0 2.17569 3.86856   2
 -15   4   0 0.45531 3.92591   2
 -15   4   0 2.60055 3.33533   3
  15   4   0 2.32180 3.95533   4
   0  -5   0 -2.7458 1.57105   1
   0  -5   0 -1.1843 1.11257   4
   0  -5   0 0.03499 1.49883   2
   0   5   0 -0.8931 1.57260   3
  -1  -5   0 859.851 26.2231   1
  -1  -5   0 892.866 22.9909   4
   1  -5   0 928.655 24.9850   1
   1  -5   0 896.062 22.8510   4
   1  -5   0 918.605 23.1037   2
   1   5   0 886.713 23.1173   3
   1   5   0 896.202 23.0322   4
  -1   5   0 853.672 22.9828   3
  -2  -5   0 107.112 4.01579   4
  -2  -5   0 109.999 4.15034   2
   2  -5   0 102.132 5.88441   1
  -2  -5   0 101.734 7.26424   1
   2  -5   0 97.4181 3.93486   2
   2  -5   0 106.627 3.62249   4
   2   5   0 109.489 4.22588   4
   2   5   0 101.842 4.13107   3
  -2   5   0 106.335 3.92894   3
   3  -5   0 265.996 7.45843   4
  -3  -5   0 269.327 13.2475   1
  -3  -5   0 272.603 7.96207   4
   3  -5   0 268.196 11.5495   1
  -3  -5   0 270.223 8.08379   2
   3  -5   0 272.886 7.93748   2
  -3  -5   0 274.807 13.1614   1
  -3   5   0 267.115 7.73387   3
   3   5   0 267.173 8.10950   4
   3   5   0 269.652 8.02313   3
   4  -5   0 159.215 9.66695   1
  -4  -5   0 159.429 11.0486   1
   4  -5   0 155.453 4.80792   4
   4  -5   0 158.542 5.45588   2
  -4  -5   0 165.202 5.70781   2
  -4  -5   0 145.541 11.1049   1
  -4  -5   0 159.929 5.66034   4
   4   5   0 151.764 5.54295   3
  -4   5   0 162.207 5.18196   3
  -4   5   0 153.249 7.41208   1
  -4   5   0 164.796 7.60815   1
   4   5   0 163.060 5.79424   4
  -4   5   0 160.189 5.60744   2
   5  -5   0 22.0101 2.10916   4
  -5  -5   0 20.7259 2.52292   2
   5  -5   0 22.6594 5.22832   1
  -5  -5   0 14.8434 5.67091   1
   5  -5   0 22.4022 2.34159   2
  -5  -5   0 19.8670 5.64634   1
  -5  -5   0 23.7341 2.52259   4
  -5   5   0 23.6571 4.25031   1
  -5   5   0 23.4536 2.62870   3
   5   5   0 24.5771 2.50488   2
  -5   5   0 25.0084 4.35228   1
  -5   5   0 22.5268 2.47366   2
   5   5   0 19.8556 2.55399   4
   6  -5   0 243.641 8.06149   2
  -6  -5   0 253.600 16.8093   1
  -6  -5   0 242.844 8.15696   4
  -6  -5   0 253.650 8.17850   2
   6  -5   0 251.765 15.0809   1
   6  -5   0 258.404 7.32129   4
  -6  -5   0 252.492 16.7841   1
   6   5   0 252.563 8.17527   2
  -6   5   0 242.142 13.0690   1
  -6   5   0 256.156 7.61576   3
  -6   5   0 244.910 13.2531   1
  -6   5   0 255.166 8.12783   2
   6   5   0 260.509 8.37621   4
   7  -5   0 43.9249 8.48172   1
  -7  -5   0 54.1353 4.50170   2
   7  -5   0 52.0598 3.24799   4
  -7  -5   0 53.1584 10.0649   1
  -7  -5   0 40.1874 4.19841   4
  -7  -5   0 49.1399 9.57601   1
   7  -5   0 52.5578 4.21363   2
  -7   5   0 41.8778 4.21516   2
  -7   5   0 35.5042 6.55817   1
  -7   5   0 47.5592 3.36570   3
  -7   5   0 44.6651 7.22825   1
   7   5   0 45.5875 4.04785   2
   7   5   0 49.4847 4.53784   4
  -8  -5   0 338.516 11.0150   4
   8  -5   0 341.954 10.7970   2
  -8  -5   0 332.215 21.9646   1
  -8  -5   0 337.634 22.5511   1
  -8  -5   0 365.570 11.0445   2
   8  -5   0 374.259 21.7362   1
  -8   5   0 345.265 10.8657   2
   8   5   0 353.518 10.8552   2
  -8   5   0 358.558 10.2005   3
  -8   5   0 349.176 18.6991   1
   8   5   0 361.572 11.1941   4
  -8   5   0 308.648 17.8926   1
   9  -5   0 37.2089 3.70127   2
  -9  -5   0 44.0948 5.03639   2
  -9  -5   0 51.2302 10.6758   1
  -9  -5   0 32.1851 9.96561   1
   9  -5   0 44.1092 3.65822   4
   9  -5   0 40.0752 9.33226   1
  -9   5   0 46.2824 8.45635   1
  -9   5   0 37.2066 3.16203   4
  -9   5   0 34.5440 7.64685   1
  -9   5   0 42.6043 3.65791   3
   9   5   0 42.8348 4.95403   4
  -9   5   0 45.7936 4.74710   2
  10  -5   0 37.2131 9.41177   1
 -10  -5   0 15.4225 8.31706   1
 -10  -5   0 44.8467 11.3008   1
  10  -5   0 35.0065 3.74942   4
 -10  -5   0 33.6449 3.97380   2
 -10   5   0 31.5362 3.31079   4
 -10   5   0 28.8430 7.77792   1
 -10   5   0 34.6538 8.45730   1
 -10   5   0 26.3535 3.72083   2
 -10   5   0 38.2837 3.87839   3
  10   5   0 38.9305 4.21605   4
 -11  -5   0 3.63710 7.81772   1
 -11  -5   0 1.40032 7.50231   1
  11  -5   0 13.0809 8.29854   1
 -11  -5   0 2.20056 3.30934   2
  11  -5   0 0.08380 2.19678   4
 -11   5   0 1.56499 3.23340   2
 -11   5   0 2.10965 2.51933   3
 -11   5   0 0.64250 5.85128   1
 -11   5   0 7.47305 6.46726   1
 -11   5   0 2.14528 1.93636   4
  11   5   0 3.40093 3.37608   4
 -12  -5   0 21.0506 4.20783   2
 -12  -5   0 18.1794 10.6941   1
 -12  -5   0 16.7506 4.14368   3
  12  -5   0 14.2487 2.69406   4
 -12  -5   0 7.43987 11.2193   1
  12   5   0 15.2364 4.01206   4
 -12   5   0 21.5127 4.09350   2
 -12   5   0 8.71153 7.83918   1
 -12   5   0 17.0576 3.09993   3
 -12   5   0 6.12378 8.45145   1
 -12   5   0 15.9441 2.48191   4
  13  -5   0 42.7976 4.47034   4
 -13  -5   0 25.8035 15.9873   1
 -13  -5   0 32.7394 12.7782   1
 -13  -5   0 38.6999 4.92085   2
 -13  -5   0 38.6459 4.93745   3
 -13   5   0 47.0298 4.79773   3
 -13   5   0 54.5830 12.3581   1
 -13   5   0 40.7428 4.82839   2
  13   5   0 38.7047 4.79282   4
 -14  -5   0 2.23429 3.99274   2
 -14  -5   0 -4.3010 4.10171   3
 -14  -5   0 10.4489 14.3884   1
  14  -5   0 3.27177 2.68387   4
 -14   5   0 -12.178 21.8306   1
 -14   5   0 3.38987 3.05386   3
  14   5   0 -2.7690 3.95465   4
 -14   5   0 6.21781 3.88187   2
   0  -6   0 181.632 5.78425   4
   0  -6   0 183.895 6.09290   2
   0  -6   0 193.937 8.13266   1
   0   6   0 185.099 6.07747   3
   1  -6   0 1.46804 1.33743   4
   1  -6   0 1.80350 2.02966   1
  -1  -6   0 -0.5374 1.44845   4
   1  -6   0 0.01507 1.73271   2
  -1  -6   0 1.90588 2.58696   1
   1   6   0 1.40317 1.63759   4
  -1   6   0 2.02104 1.84329   3
   1   6   0 2.79997 1.99225   3
   2  -6   0 28.7781 2.92761   2
  -2  -6   0 29.6181 3.09937   2
  -2  -6   0 25.4753 4.52314   1
   2  -6   0 30.1647 4.06792   1
  -2  -6   0 28.0727 4.62117   1
  -2  -6   0 31.4787 2.92566   4
   2  -6   0 29.5476 2.32620   4
  -2   6   0 28.0927 2.77135   3
   2   6   0 30.2414 2.94355   4
   2   6   0 26.9901 3.00658   3
   3  -6   0 403.002 10.6061   4
  -3  -6   0 403.521 11.2466   2
   3  -6   0 381.829 14.7516   1
  -3  -6   0 379.860 11.0486   4
  -3  -6   0 362.578 16.7337   1
   3  -6   0 397.710 10.5834   4
  -3  -6   0 386.198 16.9358   1
   3  -6   0 382.585 11.0540   2
   3   6   0 397.010 11.2466   4
  -3   6   0 376.649 10.8979   3
   3   6   0 406.310 11.2667   3
  -4  -6   0 506.715 14.0856   2
   4  -6   0 492.739 19.0834   1
   4  -6   0 499.880 13.3189   4
   4  -6   0 504.795 13.9364   2
  -4  -6   0 497.227 14.0196   4
   4  -6   0 507.454 13.3532   4
  -4  -6   0 499.201 21.7251   1
  -4  -6   0 481.490 21.3741   1
   4   6   0 525.820 14.1757   3
  -4   6   0 481.695 13.6276   3
  -4   6   0 500.743 13.9878   2
   4   6   0 520.415 14.1755   4
   5  -6   0 48.6452 7.14983   1
   5  -6   0 58.5882 4.00754   2
  -5  -6   0 58.7571 4.38323   2
  -5  -6   0 58.5231 8.73022   1
  -5  -6   0 60.9837 4.18762   4
  -5  -6   0 55.1286 8.41559   1
   5  -6   0 56.9013 2.92927   4
  -5   6   0 62.4787 4.19294   2
  -5   6   0 49.7254 4.53880   1
  -5   6   0 59.4326 3.51658   3
  -5   6   0 53.3388 4.58742   1
   5   6   0 61.1774 4.24372   4
   6  -6   0 359.323 18.4312   1
  -6  -6   0 356.322 10.9015   2
   6  -6   0 333.676 10.5404   2
  -6  -6   0 347.510 20.0848   1
  -6  -6   0 365.097 20.4773   1
   6  -6   0 347.413 9.74862   4
  -6  -6   0 339.404 10.8067   4
  -6   6   0 355.400 14.6506   1
   6   6   0 357.235 10.9159   4
  -6   6   0 358.797 10.1782   3
  -6   6   0 354.717 10.7331   2
  -6   6   0 339.647 14.4772   1
  -7  -6   0 30.6474 7.86996   1
   7  -6   0 33.7674 7.45499   1
  -7  -6   0 29.0825 8.50474   1
  -7  -6   0 32.1293 3.28827   4
  -7  -6   0 32.4220 3.43196   2
   7  -6   0 32.3083 3.22418   2
   7  -6   0 32.2625 2.92721   4
  -7   6   0 30.3393 2.84202   3
   7   6   0 31.4590 3.50668   4
  -7   6   0 36.0264 5.74728   1
  -7   6   0 34.1303 5.91950   1
  -7   6   0 34.8076 4.01333   2
   8  -6   0 62.5707 4.84963   2
  -8  -6   0 80.1099 12.4549   1
   8  -6   0 47.8369 9.68523   1
  -8  -6   0 59.4644 11.0971   1
  -8  -6   0 61.4810 5.09550   2
   8  -6   0 75.7946 3.78594   4
   8   6   0 59.4887 5.13430   4
  -8   6   0 70.3584 4.11163   3
  -8   6   0 70.4661 8.88886   1
  -8   6   0 59.7925 4.93691   2
  -8   6   0 78.4978 8.79673   1
  -9  -6   0 18.9169 3.48057   2
  -9  -6   0 23.0038 8.98715   1
   9  -6   0 9.70046 6.75168   1
   9  -6   0 20.4773 2.39164   4
  -9  -6   0 13.4586 7.44158   1
   9   6   0 24.5158 3.72239   4
  -9   6   0 24.3154 6.46746   1
  -9   6   0 14.7831 5.62099   1
  -9   6   0 19.2446 2.70869   3
  -9   6   0 24.3228 3.44475   2
  10  -6   0 86.7059 4.41911   4
  10  -6   0 64.2607 11.6047   1
 -10  -6   0 82.1832 6.07959   2
 -10  -6   0 90.3578 15.3988   1
 -10  -6   0 78.8499 13.9866   1
 -10   6   0 83.1069 11.3034   1
 -10   6   0 80.9852 4.76380   3
  10   6   0 71.0593 6.16602   4
 -10   6   0 65.6373 9.95844   1
 -10   6   0 84.7598 5.97472   2
  11  -6   0 9.16905 2.37545   4
 -11  -6   0 9.30213 3.77241   2
  11  -6   0 -7.4739 8.21601   1
 -11  -6   0 12.7587 9.85528   1
 -11  -6   0 14.3285 9.52506   1
 -11   6   0 5.11540 3.45550   2
 -11   6   0 10.2521 6.89820   1
  11   6   0 7.30468 3.68034   4
 -11   6   0 11.3531 2.88946   3
 -11   6   0 5.87808 6.50931   1
  12  -6   0 64.1331 4.47473   4
 -12  -6   0 59.2111 14.9515   1
 -12  -6   0 69.2493 6.55523   2
 -12  -6   0 65.0768 16.8610   1
 -12   6   0 46.9536 10.5770   1
 -12   6   0 57.8316 6.49197   2
  12   6   0 56.7835 6.37624   4
 -12   6   0 65.5352 5.06731   3
 -13  -6   0 7.66132 4.50659   3
 -13  -6   0 13.3946 4.23001   2
  13  -6   0 14.6693 2.76354   4
 -13  -6   0 6.14732 12.8240   1
 -13   6   0 11.7979 4.17790   2
 -13   6   0 21.7802 3.52368   3
 -13   6   0 20.2096 11.3631   1
  13   6   0 6.14591 4.29820   4
 -14  -6   0 14.9219 5.00222   3
  14  -6   0 8.26533 2.71717   4
 -14  -6   0 4.76703 4.14626   2
 -14   6   0 13.3771 3.30144   3
  14   6   0 11.0920 4.39512   4
 -14   6   0 2.22272 4.00550   2
   0  -7   0 -1.5285 1.50642   4
   0  -7   0 -0.4890 2.20986   1
   0  -7   0 -3.9247 1.89739   2
   0   7   0 -0.9505 2.19683   3
   1  -7   0 20.4433 2.46878   2
   1  -7   0 21.8267 2.51962   4
   1  -7   0 20.2523 2.98857   1
  -1  -7   0 24.6512 4.07166   1
  -1  -7   0 24.2821 2.73926   2
  -1  -7   0 20.5660 2.15851   4
  -1  -7   0 21.5026 2.54994   2
   1   7   0 22.3956 2.79581   3
  -1   7   0 22.8726 2.64979   3
   2  -7   0 3.24996 2.32433   1
   2  -7   0 5.11280 1.51725   4
  -2  -7   0 6.14328 3.51387   1
   2  -7   0 5.92803 2.09823   2
  -2  -7   0 4.24892 1.95686   4
  -2  -7   0 5.02564 2.27559   2
  -2  -7   0 6.93479 3.50801   1
   2   7   0 3.62449 2.44020   3
  -2   7   0 6.81485 2.20031   3
   2   7   0 5.53826 2.12142   4
   3  -7   0 70.8300 4.22009   2
  -3  -7   0 66.9950 7.70958   1
  -3  -7   0 75.1308 8.29136   1
  -3  -7   0 71.0605 4.54431   2
   3  -7   0 71.0544 6.45370   1
   3  -7   0 71.9981 3.36586   4
   3  -7   0 68.1793 3.37623   4
  -3  -7   0 70.5898 4.15362   4
   3   7   0 71.2539 4.29805   4
  -3   7   0 72.4984 3.97507   3
   3   7   0 72.7199 4.30905   3
  -4  -7   0 7.05581 4.39336   1
   4  -7   0 2.49128 2.13199   2
   4  -7   0 0.15709 1.39989   4
   4  -7   0 -0.4568 1.40533   4
  -4  -7   0 3.47251 2.20057   4
  -4  -7   0 2.69791 4.26955   1
  -4  -7   0 -2.0215 2.31425   2
   4  -7   0 0.86788 3.18225   1
   4   7   0 0.77612 2.48414   3
   4   7   0 -1.7280 2.26525   4
  -4   7   0 1.83897 2.07996   3
  -5  -7   0 10.2335 5.37259   1
   5  -7   0 8.71643 1.60144   4
   5  -7   0 15.6110 2.67677   2
  -5  -7   0 9.77900 5.66707   1
  -5  -7   0 15.0962 2.71652   4
   5  -7   0 10.7631 1.67540   4
   5  -7   0 8.36260 4.55192   1
  -5  -7   0 9.15336 2.73578   2
  -5   7   0 9.52655 2.60235   2
   5   7   0 17.5926 2.98298   4
  -5   7   0 12.3082 2.41439   3
   6  -7   0 102.765 4.15144   4
  -6  -7   0 110.290 5.56375   4
  -6  -7   0 102.781 5.73437   2
  -6  -7   0 88.7462 11.6788   1
   6  -7   0 107.601 10.7180   1
  -6  -7   0 115.677 12.5517   1
   6  -7   0 112.058 5.35946   2
   6   7   0 116.494 5.88898   4
  -6   7   0 113.163 4.94966   3
  -6   7   0 101.612 5.40633   2
  -7  -7   0 27.8805 8.19416   1
   7  -7   0 34.3732 3.00425   4
  -7  -7   0 36.1877 3.69305   2
   7  -7   0 35.5965 3.51952   2
  -7  -7   0 42.8082 9.05298   1
   7  -7   0 26.1784 6.98641   1
  -7   7   0 39.5001 3.57099   3
  -7   7   0 43.6343 3.83291   2
  -7   7   0 33.2868 4.25318   1
   7   7   0 40.7590 3.91130   4
  -7   7   0 30.0452 4.13442   1
  -8  -7   0 63.5537 5.47898   2
  -8  -7   0 65.8455 11.8442   1
  -8  -7   0 41.7311 9.58574   1
   8  -7   0 64.5146 3.68390   4
   8  -7   0 52.2187 9.44216   1
  -8   7   0 64.4953 7.52264   1
  -8   7   0 59.7701 7.45082   1
  -8   7   0 61.8201 4.24610   3
  -8   7   0 74.2524 5.25213   2
   8   7   0 60.5223 5.33156   4
  -9  -7   0 3.29939 3.29728   2
  -9  -7   0 6.48090 8.02621   1
   9  -7   0 4.63343 2.05401   4
  -9  -7   0 -1.2547 6.30215   1
   9  -7   0 -8.4327 6.42826   1
  -9   7   0 5.16777 3.13881   2
  -9   7   0 6.09406 2.63280   3
   9   7   0 2.50970 3.31828   4
  -9   7   0 6.82590 4.77074   1
  -9   7   0 5.91161 4.62078   1
  10  -7   0 2.89600 2.12924   4
 -10  -7   0 -1.9541 3.37885   2
 -10  -7   0 5.16606 8.09440   1
 -10  -7   0 7.58944 8.93804   1
  10  -7   0 5.79218 7.88080   1
  10   7   0 3.12696 3.50383   4
 -10   7   0 -7.0781 4.89773   1
 -10   7   0 2.22548 2.75307   3
 -10   7   0 -0.9269 4.79148   1
 -10   7   0 3.04979 3.44020   2
 -11  -7   0 84.8926 15.9201   1
 -11  -7   0 108.899 7.16086   2
 -11  -7   0 68.3474 14.5278   1
  11  -7   0 98.7313 4.83801   4
 -11   7   0 79.6011 10.7567   1
 -11   7   0 101.222 6.84258   2
 -11   7   0 104.148 5.60351   3
  11   7   0 86.7738 7.19715   4
 -12  -7   0 60.0163 6.68699   2
 -12  -7   0 83.2240 15.7357   1
  12  -7   0 59.1663 4.28019   4
 -12   7   0 35.9825 9.85910   1
 -12   7   0 56.4448 5.45743   2
 -12   7   0 60.9105 5.08559   3
 -13  -7   0 4.43842 4.19719   2
 -13  -7   0 5.40984 4.67029   3
  13  -7   0 4.55040 2.37879   4
 -13   7   0 9.21879 10.6921   1
  13   7   0 3.96212 4.16503   4
 -13   7   0 7.47887 4.20919   2
 -13   7   0 3.87067 3.20634   3
   0  -8   0 99.5533 6.19600   1
   0  -8   0 102.812 4.48550   4
   0  -8   0 103.695 5.05008   2
   0   8   0 99.9394 5.12539   3
  -1  -8   0 188.813 6.55119   4
  -1  -8   0 197.112 7.18271   2
   1  -8   0 183.034 7.58898   1
   1  -8   0 186.089 6.23375   4
   1  -8   0 194.642 6.81150   2
  -1  -8   0 179.816 9.70385   1
  -1  -8   0 183.089 9.73325   1
  -1  -8   0 193.429 7.02566   2
  -1   8   0 186.202 6.90913   3
   1   8   0 180.784 6.95305   3
  -2  -8   0 15.2164 4.67041   1
   2  -8   0 21.0254 3.13771   1
   2  -8   0 17.7491 1.98182   4
   2  -8   0 21.9535 2.75280   2
  -2  -8   0 16.5374 4.58013   1
  -2  -8   0 17.1511 2.97460   2
  -2  -8   0 21.7411 2.55562   4
   2   8   0 21.3218 3.16527   3
  -2   8   0 22.7638 2.99233   3
   3  -8   0 11.2980 1.85950   4
   3  -8   0 7.48486 1.79907   4
   3  -8   0 13.0870 2.61188   2
  -3  -8   0 10.5058 2.37857   4
  -3  -8   0 12.8470 4.66233   1
  -3  -8   0 1.06441 4.01762   1
  -3  -8   0 12.5798 2.87482   2
   3  -8   0 11.2294 3.07080   1
   3   8   0 9.33788 2.55418   4
   3   8   0 11.1302 2.98333   3
  -3   8   0 9.48730 2.64125   3
  -4  -8   0 193.229 7.49534   2
   4  -8   0 186.717 10.7932   1
  -4  -8   0 190.876 13.5477   1
   4  -8   0 192.544 6.15456   4
  -4  -8   0 185.407 13.5354   1
  -4  -8   0 171.634 6.95017   4
   4  -8   0 184.640 6.12267   4
   4  -8   0 182.599 6.98339   2
   4   8   0 188.223 7.39305   4
   4   8   0 195.032 7.49503   3
  -4   8   0 196.104 6.83570   3
   5  -8   0 0.18762 1.54102   4
  -5  -8   0 0.11487 2.37486   4
  -5  -8   0 -2.5366 4.70730   1
  -5  -8   0 6.61089 5.36831   1
   5  -8   0 1.36532 1.54031   4
   5  -8   0 1.72293 2.37961   2
  -5  -8   0 0.39905 2.80469   2
   5  -8   0 2.78883 3.98458   1
  -5   8   0 -0.3372 2.43813   3
   5   8   0 0.16169 2.71184   4
  -6  -8   0 40.4008 4.67028   2
  -6  -8   0 59.6126 9.93362   1
   6  -8   0 35.3102 6.83264   1
  -6  -8   0 57.8646 9.46009   1
   6  -8   0 47.6533 3.09087   4
   6  -8   0 44.5011 3.10010   4
  -6   8   0 35.1013 3.89869   3
   6   8   0 35.8022 3.85674   4
  -7  -8   0 -0.6973 5.88761   1
   7  -8   0 -0.0937 1.56074   4
   7  -8   0 -2.7107 1.62553   4
  -7  -8   0 2.66942 6.16472   1
  -7  -8   0 -1.3149 3.07032   2
   7  -8   0 11.2663 5.61059   1
   7   8   0 -0.8298 3.08228   4
  -7   8   0 0.20308 2.92702   2
  -7   8   0 1.39191 2.53715   3
   8  -8   0 -0.0280 1.86499   4
   8  -8   0 -2.7132 5.89669   1
  -8  -8   0 -3.0855 6.69075   1
  -8  -8   0 -3.5330 6.01866   1
  -8  -8   0 3.19066 3.28984   2
   8  -8   0 2.84767 1.60951   4
  -8   8   0 -0.8634 2.60307   3
   8   8   0 -2.5355 3.20945   4
  -8   8   0 -0.9082 3.05612   2
  -9  -8   0 38.7177 10.9628   1
   9  -8   0 54.3777 10.0420   1
  -9  -8   0 42.5159 4.50048   2
  -9  -8   0 45.7420 11.4126   1
   9  -8   0 44.9382 3.64154   4
  -9   8   0 42.0588 4.40205   3
  -9   8   0 33.3453 4.12077   2
   9   8   0 36.3861 4.41395   4
 -10  -8   0 -5.6838 8.48203   1
 -10  -8   0 6.63656 3.77719   2
  10  -8   0 5.37236 2.12525   4
 -10   8   0 -0.0121 3.83001   1
 -10   8   0 5.35467 3.69737   2
  10   8   0 2.25436 3.70624   4
 -10   8   0 4.25653 2.93584   3
 -10   8   0 5.54504 4.22808   1
 -11  -8   0 79.2348 16.0188   1
 -11  -8   0 89.1772 7.37050   2
  11  -8   0 87.1292 4.48405   4
 -11   8   0 88.3671 6.79049   2
 -11   8   0 90.3617 5.54762   3
  11   8   0 81.2710 7.34984   4
  12  -8   0 -0.2170 2.00047   4
 -12  -8   0 -1.4047 4.15313   2
 -12   8   0 3.30629 4.07799   2
  12   8   0 0.81061 4.15715   4
 -12   8   0 8.50334 7.32825   1
 -12   8   0 -1.0746 2.99176   3
   0  -9   0 -0.1676 1.78776   4
   0  -9   0 -1.7499 2.10647   1
   0  -9   0 -0.1580 2.10726   1
   0  -9   0 0.40926 2.39599   2
   0   9   0 0.16412 2.79439   3
  -1  -9   0 24.4325 4.13485   1
  -1  -9   0 29.1609 3.51921   2
  -1  -9   0 24.6622 3.25492   2
   1  -9   0 23.9380 2.39517   4
  -1  -9   0 17.5939 2.43284   4
   1  -9   0 16.8402 2.87539   2
  -1  -9   0 21.9708 4.08035   1
   1   9   0 20.7813 3.46262   3
  -1   9   0 22.2914 3.41311   3
   2  -9   0 21.2819 3.44667   2
   2  -9   0 24.3566 2.37789   4
  -2  -9   0 26.1387 2.91649   4
  -2  -9   0 18.3606 3.29093   2
  -2  -9   0 21.7541 5.10373   1
   2   9   0 21.3344 3.50970   3
  -2   9   0 24.8847 3.42688   3
  -3  -9   0 19.1126 3.32304   2
   3  -9   0 16.6128 2.24477   4
  -3  -9   0 20.0937 5.84781   1
   3  -9   0 21.1856 2.24113   4
  -3  -9   0 21.7963 5.73624   1
  -3  -9   0 25.3525 2.94726   4
   3   9   0 18.0689 3.59075   3
  -3   9   0 25.1630 3.31128   3
  -4  -9   0 9.04298 3.14301   2
   4  -9   0 6.83189 1.93066   4
  -4  -9   0 0.06261 5.02422   1
   4  -9   0 7.19621 3.53864   1
  -4  -9   0 12.0905 5.37370   1
   4  -9   0 6.88784 1.84176   4
   4   9   0 8.00401 2.91439   4
   4   9   0 7.86698 3.38859   3
  -4   9   0 11.3686 3.03331   3
  -5  -9   0 61.2855 9.70585   1
   5  -9   0 68.4907 3.71937   4
  -5  -9   0 78.6230 5.66197   2
  -5  -9   0 57.8527 9.43883   1
   5  -9   0 67.4613 3.68986   4
   5  -9   0 70.9528 8.13870   1
  -5   9   0 70.4410 4.81312   3
   5   9   0 67.9030 5.43408   4
   6  -9   0 1.90251 4.73371   1
   6  -9   0 1.99449 1.68888   4
  -6  -9   0 6.21270 5.75592   1
  -6  -9   0 2.95431 3.24226   2
  -6  -9   0 -4.1891 5.18238   1
   6  -9   0 5.98316 1.81027   4
   6   9   0 1.65356 3.18078   4
  -6   9   0 2.89021 2.84850   3
  -7  -9   0 -0.4137 3.21625   2
   7  -9   0 -1.4367 1.68268   4
  -7  -9   0 7.25319 6.86348   1
   7  -9   0 2.97609 5.40136   1
  -7  -9   0 -1.3407 7.05342   1
   7  -9   0 -0.4696 1.58881   4
  -7   9   0 -0.9443 2.73814   3
   7   9   0 1.60434 3.27944   4
   8  -9   0 -1.0291 1.55414   4
   8  -9   0 1.86635 1.89158   4
  -8  -9   0 -1.3821 3.47045   2
  -8   9   0 0.32596 2.79550   3
   8   9   0 -2.7511 3.46106   4
   9  -9   0 2.02055 1.97052   4
  -9  -9   0 1.14978 3.64280   2
  -9  -9   0 -12.034 8.81503   1
   9  -9   0 -2.2125 1.51056   4
   9   9   0 3.38940 3.71350   4
  -9   9   0 4.54197 3.46542   2
  -9   9   0 -1.4427 2.87149   3
  10  -9   0 -1.6050 1.82695   4
 -10  -9   0 -0.9650 10.1692   1
 -10  -9   0 -5.4599 3.62347   2
 -10   9   0 0.23667 3.61668   2
 -10   9   0 0.54244 2.96098   3
  10   9   0 2.13961 3.81338   4
 -11  -9   0 -8.6788 3.85221   2
  11  -9   0 -0.9533 1.96994   4
 -11   9   0 -0.4137 3.13268   3
 -11   9   0 0.98630 3.78933   2
  11   9   0 0.73785 4.00262   4
   0 -10   0 2.22789 1.97644   4
   0 -10   0 6.56708 3.16481   2
   0  10   0 7.16419 3.34411   3
  -1 -10   0 11.4472 3.40259   1
  -1 -10   0 10.4762 2.50409   4
   1 -10   0 9.94381 2.24202   4
  -1 -10   0 11.3048 3.40649   2
  -1 -10   0 12.4500 3.12277   1
  -1  10   0 6.35260 3.32094   3
   1  10   0 16.7614 3.70742   3
  -2 -10   0 1.81357 3.19943   2
  -2 -10   0 3.18786 4.08109   1
   2 -10   0 10.3853 2.51596   4
  -2 -10   0 10.0097 4.10648   1
   2  10   0 7.41884 3.56232   3
  -2  10   0 7.70249 3.43448   3
  -3 -10   0 13.8176 5.31082   1
  -3 -10   0 14.6828 3.56345   2
   3 -10   0 14.0092 2.15159   4
   3 -10   0 13.9452 2.33567   4
  -3 -10   0 13.9439 5.19590   1
   3  10   0 12.3390 3.82979   3
  -3  10   0 14.8906 3.42446   3
  -4 -10   0 6.53264 5.91615   1
  -4 -10   0 16.2377 3.68734   2
   4 -10   0 14.3310 2.28296   4
  -4 -10   0 3.03454 5.44202   1
   4 -10   0 12.6045 2.06618   4
   4  10   0 18.1181 4.04240   3
  -4  10   0 13.2233 3.45493   3
   5 -10   0 1.73147 1.83252   4
  -5 -10   0 -2.5246 6.35394   1
  -5 -10   0 -5.4595 4.88857   1
  -5 -10   0 0.26499 3.38273   2
   5 -10   0 2.62995 1.78809   4
  -5  10   0 0.60763 3.12554   3
   5  10   0 -3.1103 3.02982   4
   6 -10   0 0.93958 1.67514   4
  -6 -10   0 -0.9324 3.39774   2
   6 -10   0 -0.0270 1.77179   4
  -6 -10   0 -7.3754 7.11336   1
   6  10   0 -3.4939 3.15587   4
  -6  10   0 0.41826 3.21548   3
   7 -10   0 2.17640 1.80266   4
  -7 -10   0 6.17272 3.67614   2
  -7 -10   0 12.4849 8.32140   1
   7 -10   0 2.40675 1.67873   4
   7  10   0 -3.4772 3.34221   4
  -7  10   0 3.18308 3.25129   3
   8 -10   0 20.8050 2.24110   4
  -8 -10   0 20.9682 4.37768   2
  -8 -10   0 14.0745 10.0288   1
   8  10   0 17.2785 4.13989   4
  -8  10   0 20.2345 3.55788   3
   9 -10   0 11.1567 2.04318   4
  -9 -10   0 14.3979 12.7649   1
  -9 -10   0 14.2389 4.45484   2
  -9  10   0 16.0077 3.58476   3
   9  10   0 6.51124 3.98838   4
 -10 -10   0 0.43266 4.20535   2
 -10  10   0 1.17343 3.18293   3
  10  10   0 -1.3917 3.95011   4
   0 -11   0 -3.7111 3.28523   2
   0  11   0 2.91781 3.63093   3
  -1 -11   0 62.9847 5.76743   2
   1 -11   0 63.5471 6.15891   2
   1 -11   0 62.3327 4.23184   4
  -1  11   0 62.6301 6.01954   3
   1  11   0 68.4813 6.31348   3
  -2 -11   0 12.0287 3.85716   1
  -2 -11   0 20.4388 3.92523   2
   2 -11   0 18.3529 2.49063   4
  -2 -11   0 12.0486 4.13682   1
   2 -11   0 9.63007 2.56394   4
   2  11   0 20.9847 4.30511   3
  -2  11   0 25.6943 4.20898   3
   3 -11   0 14.1820 2.51646   4
  -3 -11   0 20.5900 5.91744   1
   3 -11   0 21.8299 2.57259   4
  -3 -11   0 23.9046 5.70151   1
  -3 -11   0 28.3706 4.30051   2
   3  11   0 14.4505 4.22510   3
  -3  11   0 22.2488 3.97793   3
  -4 -11   0 6.52210 3.73751   2
   4 -11   0 7.46811 2.29209   4
   4 -11   0 5.80629 2.06360   4
  -4 -11   0 5.70875 6.09178   1
  -4  11   0 5.08199 3.55810   3
   5 -11   0 3.60154 1.96960   4
  -5 -11   0 3.73978 3.66859   2
  -5 -11   0 10.1360 7.47063   1
   5 -11   0 1.72060 1.98198   4
  -5  11   0 0.63424 3.34595   3
  -6 -11   0 101.258 7.18867   2
  -6 -11   0 75.6109 12.7022   1
   6 -11   0 84.6935 4.34876   4
  -6  11   0 105.779 6.36648   3
   7 -11   0 55.6333 3.62897   4
  -7 -11   0 36.7274 11.9445   1
  -7 -11   0 64.5598 6.92562   2
   7  11   0 51.5350 5.15568   4
  -7  11   0 68.8205 5.79170   3
   8 -11   0 -1.0489 3.07789   4
  -8 -11   0 -3.0425 4.02533   2
   8  11   0 -1.6266 3.67685   4
  -8  11   0 -0.5848 3.43455   3
   0 -12   0 28.3535 4.41670   2
   0  12   0 37.6837 4.93042   3
   1 -12   0 0.55523 2.65043   4
   1 -12   0 3.98482 3.78175   2
  -1 -12   0 8.23027 3.93755   2
   1  12   0 0.49625 4.02240   3
  -1  12   0 5.44352 4.06818   3
  -2 -12   0 5.54083 3.89258   2
   2 -12   0 0.99378 3.72358   2
   2 -12   0 -1.3366 2.35574   4
  -2  12   0 -3.8041 3.68267   3
   2  12   0 4.25219 4.19909   3
   3 -12   0 -0.2271 2.27278   4
  -3 -12   0 6.11780 4.60359   1
  -3 -12   0 0.82120 3.94374   2
   3  12   0 -9.0539 3.89400   3
  -3  12   0 0.68825 3.69311   3
   4 -12   0 18.2317 2.53869   4
  -4 -12   0 28.4838 4.72559   2
  -4 -12   0 20.8168 7.12152   1
  -4  12   0 33.3693 4.47850   3
  -5 -12   0 12.9758 8.09995   1
  -5 -12   0 1.55050 4.03696   2
   5 -12   0 2.87666 1.98063   4
  -5  12   0 6.61341 3.89517   3
  -6 -12   0 10.2736 4.37335   2
   6 -12   0 10.1648 3.18130   4
  -6 -12   0 16.6685 16.7290   1
  -6  12   0 16.4381 4.27682   3
   0 -13   0 3.18527 3.85754   2
   0  13   0 8.77049 4.54107   3
   1 -13   0 0.33370 2.72385   4
  -1 -13   0 2.23379 4.09661   2
   1 -13   0 1.50158 3.76742   2
  -1  13   0 -1.3287 4.07637   3
   1  13   0 4.25114 4.65104   3
   2 -13   0 14.1746 4.24524   2
  -2 -13   0 12.9378 4.49037   2
   2 -13   0 9.30727 2.71132   4
  -2  13   0 12.6256 4.47580   3
   2  13   0 11.7867 4.90196   3
 -16   0   1 -1.0112 4.09693   2
  16   0  -1 -2.1863 3.90233   4
 -15   0   1 -1.3489 3.70033   2
 -15   0   1 -2.2533 3.44344   3
  15   0  -1 -1.5454 3.42814   4
 -15   0   1 5.71875 15.7582   1
 -14   0   1 -2.2348 3.39375   2
 -14   0   1 2.06671 3.12835   3
 -14   0   1 -3.2835 11.2346   1
 -14   0   1 -5.1536 7.70333   1
  14   0  -1 -0.6207 3.47971   4
  13   0  -1 -2.2951 3.02161   4
 -13   0   1 5.96681 9.70930   1
 -13   0   1 3.89477 2.90655   3
 -13   0   1 -1.4264 3.27594   2
 -13   0   1 0.52674 8.37447   1
 -12   0   1 0.97664 3.03542   2
 -12   0   1 -7.7217 7.13459   1
  12   0  -1 -2.4523 2.79214   4
 -12   0   1 -1.3513 2.58981   3
 -12   0   1 -7.1303 5.59839   1
 -11   0   1 -1.8885 2.51073   4
 -11   0   1 5.34945 6.58767   1
  11   0  -1 -2.3376 2.61973   4
 -11   0   1 2.23858 7.03281   1
 -11   0   1 -2.8736 2.74965   2
 -11   0   1 -1.8196 2.33995   3
 -10   0   1 9.36980 6.03549   1
 -10   0   1 -1.8929 2.38893   4
 -10   0   1 -4.9196 5.43099   1
 -10   0   1 -2.5656 2.69618   2
  10   0  -1 -0.8657 2.57844   2
 -10   0   1 -4.2616 2.24845   3
  10   0  -1 -2.3194 2.42540   4
   9   0  -1 1.72310 2.37687   4
  -9   0   1 -3.3132 5.62869   1
  -9   0   1 0.14532 2.46051   2
  -9   0   1 1.40784 2.02942   3
  -9   0   1 -2.8388 2.14528   4
   9   0  -1 -2.8109 2.31908   2
   8   0  -1 -0.0229 2.04251   2
  -8   0   1 -2.2714 1.70875   3
  -8   0   1 -1.1827 1.86693   4
  -8   0   1 2.61783 4.71597   1
   8   0  -1 -2.2703 1.93135   4
  -8   0   1 -0.9041 4.53553   1
  -8   0   1 -1.5561 2.13474   2
  -7   0   1 -5.4433 3.68680   1
  -7   0   1 0.70902 3.91349   1
   7   0  -1 -3.3254 1.69831   4
  -7   0   1 -2.8990 1.84735   2
   7   0  -1 -0.6794 1.74401   2
  -7   0   1 0.75385 1.65267   4
  -7   0   1 0.07483 1.44388   3
   6   0  -1 1.11653 4.07013   1
   6   0  -1 0.04645 1.57343   4
  -6   0   1 -0.6114 1.49466   4
  -6   0   1 -1.7538 1.73989   2
   6   0  -1 -0.2225 1.64085   2
  -6   0   1 -2.3108 1.33628   3
  -6   0   1 2.50963 4.25017   1
   5   0  -1 -0.6505 1.59095   4
  -5   0   1 2.45212 1.72385   2
  -5   0   1 4.27967 1.60390   4
   5   0  -1 -1.2141 3.80953   1
  -5   0   1 -3.3535 3.30824   1
   5   0  -1 1.00787 1.59639   2
  -5   0   1 1.68884 1.29707   3
  -4   0   1 1.21446 1.06981   3
   4   0  -1 3.10049 1.37275   4
   4   0  -1 3.73930 4.10239   1
  -4   0   1 -0.0707 1.37971   2
  -4   0   1 -0.8825 1.24636   4
  -4   0   1 -2.3590 3.05481   1
   4   0  -1 -0.1592 1.35774   2
  -3   0   1 -2.1835 1.20931   2
  -3   0   1 -0.0553 2.87782   1
  -3   0   1 5.57715 3.06358   1
   3   0  -1 0.61580 1.19379   2
  -3   0   1 1.80083 1.15063   4
  -2   0   1 1.52674 2.61588   1
   2   0  -1 3.36045 1.02105   4
  -2   0   1 3.33935 0.97293   2
  -2   0   1 1.20190 0.94501   4
  -2   0   1 3.74676 2.48460   1
   2   0  -1 1.61236 0.90766   2
  -1   0   1 -0.7252 1.34767   1
   1   0  -1 2.20784 1.50838   1
   1   0  -1 1.35036 0.43855   2
  -1   0   1 2.21953 0.56907   4
   1   0   1 -0.5451 1.54443   1
  -1   0  -1 2.03886 0.55067   2
  -1   0  -1 1.00129 1.55824   1
   1   0   1 2.27921 0.56354   2
   1   0   1 3.04883 0.45705   4
   2   0   1 3.17461 2.84407   1
   2   0   1 1.37294 0.78735   4
  -2   0  -1 1.65895 0.99714   3
  -2   0  -1 1.33570 1.01764   2
   2   0   1 1.01706 1.03712   2
  -2   0  -1 2.69401 2.58252   1
  -2   0  -1 2.24104 0.81680   4
  -3   0  -1 -1.4521 1.13709   3
  -3   0  -1 -2.2614 2.71015   1
   3   0   1 -0.8195 1.30365   2
   3   0   1 0.76581 3.06761   1
  -3   0  -1 -1.7101 1.24177   2
   3   0   1 -0.3458 0.97355   4
   4   0   1 0.81851 1.44491   2
   4   0   1 -2.0380 3.18810   1
   4   0   1 1.21940 1.19590   4
  -4   0  -1 -0.6469 3.17200   1
  -4   0  -1 1.24030 1.31805   3
  -4   0  -1 -0.9245 1.41715   2
  -4   0  -1 1.74893 1.18954   4
  -5   0  -1 3.51220 4.01568   1
   5   0   1 1.13750 4.11095   1
   5   0   1 6.63416 1.54079   4
   5   0   1 3.08584 1.77512   2
  -5   0  -1 3.56153 1.61388   3
  -5   0  -1 4.24285 1.85998   2
  -6   0  -1 0.29223 1.57581   3
   6   0   1 1.18408 3.97987   1
   6   0   1 2.26300 1.73333   2
  -6   0  -1 -0.3353 3.52566   1
  -6   0  -1 -0.9221 1.66147   2
  -6   0  -1 -0.2862 1.40633   4
   6   0   1 0.19000 1.42115   4
  -7   0  -1 -1.8503 1.60452   4
  -7   0  -1 0.86010 4.08033   1
   7   0   1 3.01035 4.50017   1
   7   0   1 -0.2057 1.82484   2
  -7   0  -1 -2.6255 1.65379   3
   7   0   1 1.06824 1.61176   4
  -7   0  -1 -1.0357 1.88914   2
   8   0   1 -1.0389 1.98932   2
  -8   0  -1 2.05490 2.13417   2
  -8   0  -1 -0.2856 1.76090   4
   8   0   1 -1.8087 1.70923   4
   8   0   1 -8.3474 3.93936   1
  -8   0  -1 -0.0838 1.93657   3
  -8   0  -1 -4.7053 3.78622   1
   9   0   1 -6.5822 4.84172   1
  -9   0  -1 5.71870 5.89308   1
  -9   0  -1 -0.2215 2.05561   4
   9   0   1 -1.2350 2.00450   4
  -9   0  -1 -0.5393 2.36810   2
  -9   0  -1 -1.4405 2.11081   3
   9   0   1 0.89552 2.31780   2
  10   0   1 -0.1616 2.30718   4
  10   0   1 1.28814 6.34167   1
 -10   0  -1 15.0323 7.19035   1
 -10   0  -1 -3.6738 2.55956   2
 -10   0  -1 0.19114 2.37931   3
  10   0   1 1.67071 2.59278   2
 -10   0  -1 0.74646 2.21385   4
  11   0   1 2.46861 7.93895   1
 -11   0  -1 -0.3528 2.41831   4
  11   0   1 -0.9392 2.49066   4
 -11   0  -1 -0.8880 2.86317   2
 -11   0  -1 1.40935 2.62597   3
 -11   0  -1 1.26778 6.35759   1
  12   0   1 -0.5254 2.62837   4
 -12   0  -1 -1.8408 2.83812   3
 -12   0  -1 -0.8730 7.27170   1
 -12   0  -1 -2.1523 2.99337   2
 -13   0  -1 3.52678 3.33832   2
 -13   0  -1 -2.1899 2.93369   3
  13   0   1 -3.1579 2.90859   4
 -13   0  -1 17.0400 9.10872   1
 -13   0  -1 -11.677 7.65350   1
 -14   0  -1 2.73468 10.0252   1
  14   0   1 2.32917 3.45741   4
 -14   0  -1 0.31695 3.50382   3
 -14   0  -1 3.10104 3.65920   2
 -14   0  -1 6.26696 11.0398   1
  15   0   1 -3.2812 3.29998   4
 -15   0  -1 0.17501 3.77588   2
 -15   0  -1 -0.3717 3.68900   3
 -15   0  -1 23.6183 14.6102   1
 -15   0  -1 -20.453 11.2047   1
 -15  -1   1 3.63142 3.87223   2
 -15  -1   1 7.33791 16.4942   1
 -15  -1   1 7.33548 3.66044   3
 -15  -1   1 0.67548 12.3253   1
  15  -1  -1 5.21646 3.54655   4
 -15   1   1 6.85661 3.98801   2
 -15   1   1 7.22187 3.32076   3
  15   1  -1 5.08119 3.74798   4
 -15   1   1 21.3869 16.3707   1
 -14  -1   1 -6.3658 9.38722   1
 -14  -1   1 -3.6514 3.30379   3
 -14  -1   1 -2.6932 3.49109   2
  14  -1  -1 -0.8471 3.36279   4
 -14  -1   1 2.78176 10.8891   1
 -14   1   1 3.81028 3.21449   3
 -14   1   1 17.1039 10.9520   1
  14   1  -1 -4.1601 3.40103   4
 -14   1   1 2.90050 9.00702   1
 -14   1   1 -1.0038 3.54238   2
 -13  -1   1 39.7923 4.05710   3
 -13  -1   1 43.3446 12.1723   1
 -13  -1   1 33.4573 4.21786   2
 -13  -1   1 44.7778 13.1861   1
  13  -1  -1 40.7214 4.01309   4
 -13   1   1 38.9287 11.4370   1
  13   1  -1 40.9982 4.45851   4
 -13   1   1 36.4524 4.32135   2
 -13   1   1 50.4132 12.7546   1
 -13   1   1 33.1966 3.63608   3
 -12  -1   1 44.4401 11.6072   1
 -12  -1   1 61.3941 4.69091   3
  12  -1  -1 60.9238 5.02699   4
 -12  -1   1 65.2519 14.8132   1
 -12  -1   1 64.9261 5.34028   2
 -12   1   1 40.6654 10.9915   1
  12   1  -1 61.7428 5.57445   4
 -12   1   1 67.0006 4.49905   3
 -12   1   1 72.3494 12.4566   1
 -12   1   1 57.1918 5.49237   2
 -11  -1   1 29.1551 9.99314   1
 -11  -1   1 18.5312 3.62908   4
 -11  -1   1 17.3989 2.93821   3
 -11  -1   1 5.48772 6.64343   1
  11  -1  -1 21.2733 3.21688   4
 -11  -1   1 19.2358 3.33331   2
  11   1  -1 18.5925 3.23634   4
 -11   1   1 16.9445 2.67339   3
 -11   1   1 23.3846 3.02522   4
 -11   1   1 15.4650 3.23132   2
 -11   1   1 18.1827 7.23538   1
 -11   1   1 12.9809 8.77074   1
 -10  -1   1 87.8026 13.4787   1
 -10  -1   1 96.5208 12.7166   1
  10  -1  -1 70.5286 4.87403   2
  10  -1  -1 82.0105 4.77004   4
 -10  -1   1 72.4910 4.28500   3
 -10  -1   1 74.1729 5.13224   2
 -10  -1   1 71.5876 4.94916   4
  10   1  -1 77.4570 4.79653   4
 -10   1   1 75.5941 4.49777   4
 -10   1   1 71.1971 4.92935   2
 -10   1   1 84.6724 12.9657   1
  10   1  -1 64.3106 4.82307   2
 -10   1   1 73.6186 4.08746   3
 -10   1   1 80.1880 12.3866   1
   9  -1  -1 42.5486 4.30197   2
  -9  -1   1 46.6306 4.16496   4
   9  -1  -1 46.0860 3.89806   4
  -9  -1   1 40.9276 4.38568   2
  -9  -1   1 42.0522 3.59720   3
  -9  -1   1 51.9314 10.3387   1
  -9  -1   1 42.2210 9.92792   1
  -9   1   1 41.9407 4.23475   2
   9   1  -1 44.1240 4.21308   2
  -9   1   1 45.6063 3.34134   3
  -9   1   1 32.7988 8.64942   1
  -9   1   1 56.0750 9.70194   1
   9   1  -1 45.3112 4.00320   4
  -9   1   1 46.1160 3.76527   4
  -8  -1   1 3.11038 2.24243   2
   8  -1  -1 0.36546 2.08622   2
  -8  -1   1 -0.4846 4.31433   1
  -8  -1   1 -0.0387 1.84351   3
   8  -1  -1 -1.9132 1.89678   4
   8  -1  -1 -5.9129 4.25199   1
  -8  -1   1 -5.2596 4.41350   1
  -8  -1   1 0.83607 1.99555   4
  -8   1   1 -0.0379 2.14911   2
  -8   1   1 -0.1348 1.78381   4
  -8   1   1 0.77098 4.09079   1
   8   1  -1 0.66469 2.04278   2
  -8   1   1 -0.9229 1.55801   3
  -8   1   1 2.72425 5.07249   1
   8   1  -1 -0.4491 2.01851   4
  -7  -1   1 30.8525 2.60755   2
  -7  -1   1 36.5428 7.57865   1
  -7  -1   1 20.3634 5.88140   1
   7  -1  -1 30.9467 2.99951   2
  -7  -1   1 26.8053 2.92851   4
  -7  -1   1 23.9660 2.44706   3
   7  -1  -1 25.3428 7.15529   1
   7  -1  -1 31.6785 2.96704   4
  -7   1   1 28.6661 2.24601   3
  -7   1   1 28.4137 2.93007   2
   7   1  -1 26.7593 3.05340   4
  -7   1   1 25.3103 2.74038   4
  -7   1   1 20.8603 6.24610   1
  -7   1   1 20.0270 6.36306   1
   7   1  -1 27.1334 2.86559   2
   6  -1  -1 96.9261 3.93238   2
   6  -1  -1 90.4784 9.51931   1
  -6  -1   1 90.5822 10.1196   1
  -6  -1   1 101.075 4.03087   4
   6  -1  -1 91.5182 3.78022   4
  -6   1   1 90.9010 3.72298   4
  -6   1   1 87.0927 9.18699   1
  -6   1   1 91.7213 8.98373   1
   6   1  -1 94.9967 3.87080   2
   6   1  -1 90.7997 3.95195   4
  -6   1   1 96.4985 3.35698   3
  -6   1   1 95.1135 4.00112   2
  -5  -1   1 289.846 8.50379   2
   5  -1  -1 316.024 15.4754   1
   5  -1  -1 312.527 8.43663   4
   5  -1  -1 303.893 8.49712   2
  -5  -1   1 300.486 8.57752   4
   5   1  -1 295.110 8.47527   2
   5   1  -1 293.302 8.50756   4
  -5   1   1 295.354 8.32599   4
  -5   1   1 302.252 8.50102   2
  -5   1   1 302.566 15.0742   1
  -5   1   1 292.927 8.03960   3
  -4  -1   1 887.647 29.8131   1
   4  -1  -1 946.860 29.9121   1
  -4   1   1 920.353 29.3404   1
  -4   1   1 893.923 29.1806   1
  -4   1   1 893.255 22.8993   3
   3  -1  -1 501.884 12.7932   2
  -3  -1   1 508.385 18.1564   1
  -3  -1   1 487.950 12.8435   4
   3  -1  -1 492.924 12.7592   4
   3  -1  -1 504.041 17.5598   1
  -3  -1   1 497.305 17.9860   1
   3   1  -1 492.163 12.8842   4
  -3   1   1 480.239 12.7490   2
  -3   1   1 478.463 12.5092   3
  -3   1   1 508.685 17.4852   1
   3   1  -1 484.788 12.8197   2
  -3   1   1 493.081 12.7537   4
  -2  -1   1 1315.49 36.6333   1
   2  -1  -1 1310.05 35.7989   1
  -2   1   1 1254.04 35.4821   1
   1  -1  -1 767.791 20.8784   1
  -1  -1   1 776.934 21.9617   1
  -1   1   1 777.471 20.7913   1
  -1   1   1 757.138 20.7179   1
   1   1  -1 750.080 21.7440   1
   0  -1   1 980.272 25.3177   1
   0   1  -1 886.161 25.0372   1
  -1  -1  -1 1205.35 32.5664   1
   1  -1   1 1199.53 32.6733   1
  -1   1  -1 1222.91 32.7146   1
   3  -1   1 62.1643 2.63202   2
  -3  -1  -1 61.1708 6.85799   1
  -3  -1  -1 64.1421 2.59568   4
   3  -1   1 53.0546 6.44376   1
  -3  -1  -1 57.6505 2.69405   2
   3  -1   1 56.1149 2.09537   4
  -3   1  -1 41.0616 5.52848   1
   3   1   1 55.9921 2.58547   2
   3   1   1 50.8111 2.58884   4
  -3   1  -1 54.2061 2.56343   2
  -3   1  -1 61.5363 2.09595   4
  -3   1  -1 52.5390 2.36340   3
   3   1   1 53.0689 6.62586   1
  -4  -1  -1 120.267 4.13752   4
   4  -1   1 130.287 9.25322   1
   4  -1   1 128.187 4.20320   2
   4  -1   1 124.505 3.83372   4
  -4  -1  -1 123.373 9.19423   1
  -4  -1  -1 121.021 4.21881   2
   4   1   1 125.614 9.76473   1
  -4   1  -1 124.443 4.00133   3
   4   1   1 122.202 4.13575   4
  -4   1  -1 124.988 3.82437   4
  -4   1  -1 127.563 4.24505   2
  -4   1  -1 112.192 8.66119   1
   4   1   1 125.951 4.27284   2
  -5  -1  -1 38.9984 2.81775   4
  -5  -1  -1 35.7474 6.29256   1
   5  -1   1 44.2941 2.87715   2
   5  -1   1 40.9612 2.40839   4
   5  -1   1 36.1227 6.66351   1
  -5  -1  -1 41.7401 2.59236   3
  -5  -1  -1 39.2803 2.90063   2
   5   1   1 31.0519 2.81315   2
  -5   1  -1 36.5793 2.38874   4
  -5   1  -1 38.2262 2.91496   2
   5   1   1 36.7461 2.67662   4
  -5   1  -1 47.7377 7.12856   1
   5   1   1 28.3392 5.90007   1
  -5   1  -1 38.4578 2.49047   3
   6  -1   1 53.9239 2.74738   4
  -6  -1  -1 63.1080 8.42053   1
   6  -1   1 57.9088 8.28375   1
  -6  -1  -1 53.8469 3.17632   4
  -6  -1  -1 50.0353 2.95317   3
  -6  -1  -1 55.7247 3.40087   2
   6  -1   1 49.3309 3.16769   2
  -6   1  -1 58.8281 3.28960   2
  -6   1  -1 54.1758 2.88183   3
   6   1   1 53.0343 3.25034   2
  -6   1  -1 51.8859 2.79857   4
  -6   1  -1 65.0109 8.11938   1
   6   1   1 52.5169 3.08317   4
   6   1   1 50.4437 7.88198   1
  -7  -1  -1 349.837 9.96797   3
  -7  -1  -1 353.251 10.1332   2
   7  -1   1 345.780 19.7704   1
  -7  -1  -1 337.043 9.96252   4
   7  -1   1 342.584 10.0542   2
   7  -1   1 361.977 9.78074   4
  -7  -1  -1 349.784 19.1097   1
  -7   1  -1 352.895 9.75451   4
   7   1   1 355.602 19.5180   1
  -7   1  -1 359.319 9.84333   3
   7   1   1 329.950 9.99815   2
  -7   1  -1 352.974 10.1103   2
   7   1   1 340.138 9.92829   4
  -7   1  -1 337.847 18.9389   1
   8  -1   1 0.52686 1.73942   4
  -8  -1  -1 1.00219 2.05357   3
  -8  -1  -1 -1.2788 2.19143   2
  -8  -1  -1 -0.5149 1.97207   4
   8  -1   1 0.05623 4.97608   1
   8  -1   1 3.21258 2.22048   2
  -8  -1  -1 -4.4316 4.46986   1
  -8   1  -1 -5.2087 3.54651   1
  -8   1  -1 2.84807 1.74305   4
   8   1   1 1.97519 2.08391   4
  -8   1  -1 -0.9782 2.13897   2
   8   1   1 -0.2218 2.02738   2
  -8   1  -1 0.75214 1.86410   3
   8   1   1 5.74610 5.40236   1
  -9  -1  -1 -0.5449 2.31472   3
  -9  -1  -1 1.51839 2.26439   4
  -9  -1  -1 4.96710 6.08019   1
   9  -1   1 -1.6172 1.85647   4
  -9  -1  -1 -0.2702 2.38976   2
   9  -1   1 -8.8552 4.56149   1
   9  -1   1 -4.6417 2.27544   2
  -9   1  -1 0.27485 2.16332   3
   9   1   1 -2.0445 2.25817   2
  -9   1  -1 -0.6648 1.85795   4
   9   1   1 0.65926 2.18886   4
  -9   1  -1 0.55548 2.36105   2
  -9   1  -1 1.50409 5.13458   1
 -10  -1  -1 12.5508 6.97309   1
  10  -1   1 20.6267 2.60532   4
  10  -1   1 25.4119 9.28723   1
 -10  -1  -1 20.2989 3.15135   2
 -10  -1  -1 17.9700 2.78024   4
  10  -1   1 16.3403 3.06614   2
 -10  -1  -1 18.3192 2.97778   3
 -10   1  -1 16.9275 2.80780   3
 -10   1  -1 23.5176 3.20536   2
  10   1   1 9.31579 7.18914   1
 -10   1  -1 21.6401 2.58214   4
  10   1   1 20.7095 2.98781   4
 -10   1  -1 24.8059 7.92815   1
  10   1   1 22.5516 3.11620   2
 -11  -1  -1 1.62271 2.58303   4
 -11  -1  -1 -2.3909 2.71906   3
 -11  -1  -1 4.65756 6.59316   1
  11  -1   1 -1.0880 7.54686   1
 -11  -1  -1 -1.9653 2.82485   2
  11  -1   1 -1.8670 2.46679   4
 -11   1  -1 0.01029 2.86890   2
  11   1   1 -1.1419 2.72289   4
 -11   1  -1 3.58835 2.68672   3
 -11   1  -1 -3.0618 2.13602   4
 -11   1  -1 -0.9923 5.76507   1
 -12  -1  -1 7.75807 7.91653   1
 -12  -1  -1 4.51018 3.08142   3
  12  -1   1 5.64152 2.81167   4
 -12  -1  -1 6.74577 3.27847   2
  12  -1   1 21.2010 9.39500   1
 -12   1  -1 5.02087 2.94141   3
 -12   1  -1 -2.6853 6.89670   1
 -12   1  -1 -0.9447 7.42880   1
 -12   1  -1 4.70865 3.22958   2
  12   1   1 11.7826 3.24598   4
 -12   1  -1 7.01606 2.53467   4
 -13  -1  -1 -0.2600 3.28463   3
  13  -1   1 -2.7460 2.75803   4
 -13  -1  -1 6.64182 8.71146   1
 -13  -1  -1 -1.5050 8.85284   1
 -13  -1  -1 0.60912 3.36659   2
 -13   1  -1 11.9307 9.25402   1
  13   1   1 2.40499 3.28005   4
 -13   1  -1 4.66194 9.17637   1
 -13   1  -1 0.48675 3.34860   2
 -13   1  -1 -0.8843 3.16842   3
 -14  -1  -1 -2.1107 3.57186   2
 -14  -1  -1 9.29600 10.6017   1
 -14  -1  -1 1.42066 3.56922   3
 -14  -1  -1 20.8357 13.1376   1
  14  -1   1 0.46759 3.22723   4
 -14   1  -1 -4.9721 9.75682   1
 -14   1  -1 -3.6081 3.45808   2
 -14   1  -1 0.32178 3.52048   3
 -14   1  -1 7.32290 10.6181   1
  14   1   1 -0.8370 3.43904   4
 -15  -1  -1 0.73016 3.71060   2
  15  -1   1 0.03300 3.08678   4
 -15  -1  -1 -2.4383 12.8516   1
 -15  -1  -1 -3.7901 3.59914   3
 -15  -1  -1 -9.3641 13.7912   1
  15   1   1 1.30945 3.55074   4
 -15   1  -1 -2.9269 3.45793   3
 -15   1  -1 -2.1342 14.8224   1
 -15   1  -1 -2.1281 3.77691   2
 -15  -2   1 1.01365 15.1705   1
 -15  -2   1 -4.5174 3.54913   3
  15  -2  -1 2.50847 3.23660   4
 -15  -2   1 1.44862 3.82853   2
 -15  -2   1 17.1432 11.5920   1
 -15   2   1 10.4935 16.8148   1
 -15   2   1 1.79016 3.78208   2
 -15   2   1 -1.2650 3.02745   3
  15   2  -1 -0.5862 3.84251   4
 -14  -2   1 18.6194 3.93651   3
 -14  -2   1 17.2554 11.4789   1
  14  -2  -1 10.5390 3.44478   4
 -14  -2   1 13.6661 11.8973   1
 -14  -2   1 12.9870 3.99949   2
 -14   2   1 17.8587 11.9786   1
 -14   2   1 10.2922 11.1412   1
  14   2  -1 12.1097 3.86493   4
 -14   2   1 10.0596 3.14215   3
 -14   2   1 8.64191 3.81696   2
 -13  -2   1 16.3604 9.40608   1
 -13  -2   1 5.16380 3.51764   2
  13  -2  -1 7.54897 3.22688   4
 -13  -2   1 16.2001 9.71230   1
 -13  -2   1 4.47177 3.46762   3
 -13   2   1 -0.9624 8.46166   1
 -13   2   1 6.94080 2.93731   3
  13   2  -1 1.38123 3.40880   4
 -13   2   1 8.71173 3.64936   2
 -13   2   1 8.31505 7.54736   1
 -12  -2   1 16.2921 9.48023   1
 -12  -2   1 4.48838 3.35940   2
 -12  -2   1 8.54385 3.22860   3
 -12  -2   1 -7.7613 6.20152   1
  12  -2  -1 6.51024 2.92121   4
 -12   2   1 4.15261 2.63833   3
  12   2  -1 5.32291 3.28838   4
 -12   2   1 14.8989 7.66482   1
 -12   2   1 8.55213 3.35383   2
 -12   2   1 11.9816 8.61240   1
 -11  -2   1 41.3450 9.64517   1
 -11  -2   1 44.1695 4.76192   2
 -11  -2   1 29.4919 10.6223   1
 -11  -2   1 41.6555 4.38936   3
  11  -2  -1 37.9230 4.29211   4
 -11   2   1 42.6619 3.72689   3
 -11   2   1 34.1403 3.71062   2
 -11   2   1 44.8177 10.9985   1
 -11   2   1 32.4176 8.74529   1
  11   2  -1 42.5059 4.81031   4
 -11   2   1 35.9325 4.14591   4
 -10  -2   1 33.8149 3.30206   3
  10  -2  -1 23.9699 3.22746   2
 -10  -2   1 34.6608 9.72219   1
 -10  -2   1 25.9040 3.20157   4
  10  -2  -1 27.3463 2.90899   4
 -10  -2   1 13.6749 7.50191   1
 -10  -2   1 35.3208 3.54709   2
 -10   2   1 30.2907 2.90370   4
 -10   2   1 26.0765 2.61528   3
 -10   2   1 30.3055 8.18125   1
 -10   2   1 17.9623 6.89462   1
  10   2  -1 29.4772 3.35612   2
 -10   2   1 33.5047 3.44241   2
  10   2  -1 27.8575 3.36601   4
  -9  -2   1 240.923 7.72900   3
   9  -2  -1 231.442 18.1240   1
   9  -2  -1 223.433 8.03470   2
  -9  -2   1 224.889 8.04073   4
   9  -2  -1 243.522 7.76929   4
  -9  -2   1 235.275 17.9488   1
  -9  -2   1 246.509 8.31092   2
  -9  -2   1 244.812 18.6843   1
  -9   2   1 231.801 7.64003   4
  -9   2   1 229.428 17.7475   1
  -9   2   1 235.549 7.24400   3
  -9   2   1 239.271 8.10147   2
  -9   2   1 213.683 16.3630   1
   9   2  -1 232.255 7.97413   2
   9   2  -1 241.396 8.22365   4
  -8  -2   1 28.0182 2.82386   4
   8  -2  -1 28.8329 2.64378   4
  -8  -2   1 15.3382 6.76423   1
  -8  -2   1 15.6739 6.09914   1
   8  -2  -1 24.9742 7.14858   1
   8  -2  -1 29.2332 2.84059   2
  -8  -2   1 28.4984 2.97471   2
  -8   2   1 27.2444 2.42152   4
   8   2  -1 29.6357 2.84491   4
  -8   2   1 30.4837 7.13244   1
  -8   2   1 21.8630 2.48675   3
   8   2  -1 21.5921 2.62020   2
  -8   2   1 25.8063 7.12098   1
  -8   2   1 21.7541 2.62140   2
  -7  -2   1 336.118 9.88175   2
  -7  -2   1 327.225 9.79501   4
  -7  -2   1 295.344 18.5763   1
  -7  -2   1 359.247 19.6144   1
   7  -2  -1 340.512 9.55762   4
   7  -2  -1 323.566 9.73623   2
   7  -2  -1 315.046 18.3323   1
  -7   2   1 353.041 18.4290   1
  -7   2   1 344.089 9.51252   4
   7   2  -1 333.641 9.82722   4
  -7   2   1 333.477 9.18371   3
  -7   2   1 344.515 9.76449   2
  -7   2   1 324.811 17.8735   1
   7   2  -1 340.294 9.81812   2
   6  -2  -1 34.2074 2.90988   2
   6  -2  -1 31.3086 6.23278   1
  -6  -2   1 43.2189 7.59420   1
   6  -2  -1 36.6169 2.67626   4
  -6  -2   1 39.8594 7.84768   1
  -6  -2   1 32.9189 3.06807   4
  -6  -2   1 43.5647 3.00949   2
  -6   2   1 36.0930 2.12307   3
  -6   2   1 32.4252 5.89266   1
   6   2  -1 41.2157 3.14314   4
  -6   2   1 36.4993 2.55333   4
  -6   2   1 36.8248 2.93848   2
   6   2  -1 36.9483 2.83318   2
  -5  -2   1 83.4663 8.53033   1
   5  -2  -1 76.4550 3.46279   2
   5  -2  -1 88.2888 8.84312   1
  -5  -2   1 77.4251 8.61364   1
  -5  -2   1 90.9817 3.67942   4
  -5  -2   1 79.9857 3.56149   2
   5  -2  -1 81.4355 3.38746   4
  -5   2   1 76.7038 3.10297   4
  -5   2   1 83.7659 3.53063   2
  -5   2   1 77.8158 2.82311   3
  -5   2   1 81.7171 7.80018   1
   5   2  -1 82.9846 3.58750   4
   5   2  -1 76.1707 3.44703   2
  -4  -2   1 667.979 16.7543   4
   4  -2  -1 651.593 16.5945   2
  -4  -2   1 656.042 23.6745   1
  -4  -2   1 629.358 16.6979   2
   4  -2  -1 644.808 16.5083   4
   4  -2  -1 647.099 22.7795   1
  -4  -2   1 623.807 23.4105   1
   4   2  -1 644.322 16.7453   4
  -4   2   1 669.741 22.3512   1
  -4   2   1 641.318 16.4856   4
  -4   2   1 560.907 21.3415   1
  -4   2   1 654.274 16.6218   2
   4   2  -1 630.359 16.6689   2
  -4   2   1 625.022 16.2827   3
   3  -2  -1 259.906 11.0497   1
   3  -2  -1 256.095 6.80921   4
   3  -2  -1 252.494 6.86571   2
  -3  -2   1 239.225 6.99813   2
  -3  -2   1 236.452 6.97691   4
  -3  -2   1 258.263 12.2626   1
  -3   2   1 239.359 6.55818   3
  -3   2   1 259.754 10.6286   1
  -3   2   1 248.695 10.5987   1
   3   2  -1 243.121 6.93627   2
   3   2  -1 249.638 7.04989   4
   3   2  -1 243.984 6.90164   3
  -3   2   1 250.901 6.78602   4
  -3   2   1 257.798 6.90964   2
   2  -2  -1 226.962 6.41272   4
  -2  -2   1 231.210 6.59579   2
   2  -2  -1 249.808 9.29524   1
  -2  -2   1 241.225 10.5845   1
   2  -2  -1 243.112 6.46607   2
  -2  -2   1 248.556 6.64915   4
   2   2  -1 227.958 6.56930   2
  -2   2   1 240.551 6.48140   2
  -2   2   1 253.385 8.89009   1
  -2   2   1 243.794 8.81597   1
  -2   2   1 238.683 6.45972   4
  -2   2   1 226.813 6.25208   3
   2   2  -1 235.991 6.55754   3
   2   2  -1 243.878 6.62078   4
   1  -2  -1 346.830 9.88614   1
   1  -2  -1 344.005 9.86467   1
  -1  -2   1 328.793 11.7017   1
   1  -2  -1 344.795 8.79186   2
  -1   2   1 331.388 8.69548   3
  -1   2   1 338.347 8.80105   2
   1   2  -1 338.441 11.6365   1
   1   2  -1 332.410 8.88334   3
   0  -2   1 34.2308 1.48937   4
   0  -2  -1 33.7852 1.89643   4
   0  -2   1 31.4735 3.51895   1
   0  -2  -1 34.3680 1.98123   1
   0   2   1 30.5316 1.62241   3
   0   2  -1 33.1832 1.50823   4
   0   2  -1 33.5189 3.34074   1
   0   2  -1 31.2857 1.83240   3
  -2  -2  -1 2776.95 73.5612   1
   2  -2   1 2865.36 73.4211   1
  -2   2  -1 2792.85 73.0068   1
   2   2   1 2683.52 73.1039   1
   3  -2   1 832.683 20.9941   2
  -3  -2  -1 825.979 26.5927   1
   3  -2   1 839.403 26.3466   1
  -3   2  -1 799.968 20.8477   3
  -3   2  -1 799.803 25.6570   1
   4  -2   1 1934.51 55.1373   1
  -4  -2  -1 1885.87 55.3579   1
  -4   2  -1 1830.13 54.1113   1
   4   2   1 1944.32 55.2890   1
  -5  -2  -1 355.262 17.2058   1
   5  -2   1 364.307 9.59629   4
  -5  -2  -1 350.287 10.0270   2
   5  -2   1 357.898 9.99402   2
   5  -2   1 363.933 17.3966   1
  -5  -2  -1 359.686 9.99695   4
   5   2   1 363.447 17.2742   1
   5   2   1 360.139 10.0649   4
  -5   2  -1 360.237 10.0724   2
   5   2   1 372.339 10.0502   2
  -5   2  -1 356.713 9.77468   3
  -5   2  -1 356.867 9.53523   4
  -5   2  -1 348.868 16.6309   1
   6  -2   1 734.083 28.6993   1
  -6  -2  -1 729.705 19.0686   4
   6  -2   1 731.024 18.6498   4
  -6  -2  -1 729.026 28.8425   1
   6  -2   1 728.448 19.0714   2
  -6  -2  -1 724.332 19.0815   2
   6   2   1 714.792 28.4972   1
   6   2   1 715.963 19.0427   2
  -6   2  -1 741.622 19.1448   2
  -6   2  -1 689.177 18.5970   4
  -6   2  -1 730.609 18.8137   3
  -6   2  -1 744.487 27.8785   1
   6   2   1 681.863 19.0396   4
   7  -2   1 0.75738 1.48936   4
  -7  -2  -1 0.93211 2.08530   2
   7  -2   1 -0.2639 1.96395   2
  -7  -2  -1 -0.3034 1.88381   4
   7  -2   1 -0.6500 4.27902   1
  -7  -2  -1 -0.8541 4.06093   1
   7   2   1 1.02639 1.90745   2
  -7   2  -1 -0.7522 1.33987   4
  -7   2  -1 -0.2751 1.68360   3
  -7   2  -1 -1.5586 1.92606   2
   7   2   1 1.01772 1.94795   4
   7   2   1 0.25639 4.49127   1
  -7   2  -1 -0.8378 3.46571   1
   8  -2   1 -1.4153 5.35337   1
  -8  -2  -1 -3.1023 4.37948   1
  -8  -2  -1 -1.1521 2.32311   2
  -8  -2  -1 -0.8249 2.16552   3
   8  -2   1 1.91370 2.26355   2
  -8  -2  -1 0.74353 2.10716   4
   8  -2   1 0.05758 1.65023   4
   8   2   1 1.31109 5.59397   1
   8   2   1 -1.1685 2.13383   4
  -8   2  -1 -3.5786 2.06620   2
  -8   2  -1 -0.1411 1.96628   3
  -8   2  -1 0.44916 4.62823   1
   8   2   1 -1.5386 2.07718   2
  -8   2  -1 -0.1504 1.51136   4
  -9  -2  -1 1.62846 2.34624   4
  -9  -2  -1 0.28538 5.69105   1
  -9  -2  -1 0.38680 2.62800   2
   9  -2   1 1.77213 5.74615   1
   9  -2   1 1.77661 1.92390   4
  -9  -2  -1 -0.1599 2.49942   3
   9  -2   1 4.11605 2.65214   2
   9   2   1 -0.3388 2.40413   2
   9   2   1 3.08816 2.49153   4
  -9   2  -1 6.36142 5.22368   1
  -9   2  -1 5.80044 2.67739   2
  -9   2  -1 1.51969 1.93358   4
  -9   2  -1 0.04545 2.22807   3
 -10  -2  -1 118.028 6.02856   2
 -10  -2  -1 107.643 5.52586   3
 -10  -2  -1 98.9039 5.65734   4
  10  -2   1 120.316 5.14378   4
  10  -2   1 135.951 15.3980   1
 -10  -2  -1 122.592 14.1235   1
  10  -2   1 102.005 5.72018   2
  10   2   1 108.705 5.82880   2
  10   2   1 107.367 5.86201   4
 -10   2  -1 110.239 14.0032   1
 -10   2  -1 111.036 4.99435   4
 -10   2  -1 122.590 5.14825   3
 -10   2  -1 116.474 5.89642   2
 -11  -2  -1 31.8248 3.72153   3
  11  -2   1 39.1499 4.08261   4
  11  -2   1 30.3939 10.3835   1
 -11  -2  -1 37.7590 3.89219   2
  11   2   1 43.6665 4.79457   4
 -11   2  -1 39.1194 4.04872   2
 -11   2  -1 40.9193 3.92510   4
 -11   2  -1 32.0717 8.56483   1
 -11   2  -1 42.5720 4.26695   3
 -12  -2  -1 56.9253 5.34535   2
  12  -2   1 43.4929 12.4635   1
 -12  -2  -1 53.5831 13.2938   1
  12  -2   1 54.4753 4.68494   4
 -12  -2  -1 56.1534 5.10850   3
 -12  -2  -1 49.2377 12.3578   1
 -12   2  -1 49.3720 5.43980   2
 -12   2  -1 52.7401 4.71443   3
  12   2   1 53.5304 5.07834   4
 -12   2  -1 44.5063 10.7209   1
 -12   2  -1 43.8116 4.42325   4
 -12   2  -1 56.0312 12.0741   1
 -13  -2  -1 29.4176 4.19548   2
 -13  -2  -1 1.15913 11.5828   1
  13  -2   1 22.2816 3.23823   4
 -13  -2  -1 10.8611 10.1813   1
 -13  -2  -1 24.0840 3.97460   3
 -13   2  -1 27.4217 3.71584   3
  13   2   1 22.6828 3.82806   4
 -13   2  -1 24.6361 4.24054   2
 -13   2  -1 48.0047 12.3080   1
 -13   2  -1 15.8234 8.52887   1
 -14  -2  -1 8.10954 4.01830   3
 -14  -2  -1 8.62683 11.9477   1
  14  -2   1 4.31395 3.17597   4
 -14  -2  -1 8.68409 3.86198   2
 -14  -2  -1 5.65057 10.3970   1
 -14   2  -1 11.7169 10.3162   1
 -14   2  -1 1.16933 3.36196   3
 -14   2  -1 3.10316 10.5378   1
 -14   2  -1 5.98852 3.90539   2
  14   2   1 5.42496 3.65732   4
 -15  -2  -1 7.90146 4.01279   2
 -15  -2  -1 -26.448 16.1130   1
 -15  -2  -1 10.2008 14.2319   1
 -15  -2  -1 7.16699 4.13639   3
  15  -2   1 3.11758 3.22039   4
  15   2   1 1.90844 3.60921   4
 -15   2  -1 4.12357 3.93427   2
 -15   2  -1 8.18277 18.5940   1
 -15   2  -1 -0.4083 3.69792   3
 -15  -3   1 -1.9302 3.77771   3
 -15  -3   1 26.2604 18.4477   1
  15  -3  -1 -0.5097 3.17152   4
 -15  -3   1 0.02231 3.80014   2
 -15  -3   1 17.1377 14.0479   1
 -15   3   1 -0.1515 3.75018   2
  15   3  -1 1.27500 3.85364   4
 -15   3   1 -0.0457 3.05345   3
 -14  -3   1 20.4129 11.4225   1
 -14  -3   1 -2.2003 3.48114   3
 -14  -3   1 3.36901 3.75717   2
  14  -3  -1 2.33136 3.06576   4
 -14  -3   1 -18.649 12.9310   1
 -14   3   1 -0.4336 2.80069   3
  14   3  -1 -0.6198 3.56027   4
 -14   3   1 0.97854 10.8721   1
 -14   3   1 -3.7115 3.42755   2
  13  -3  -1 146.289 6.67915   4
 -13  -3   1 95.0422 17.2620   1
 -13  -3   1 134.925 7.34932   2
 -13  -3   1 121.979 19.2737   1
 -13  -3   1 138.716 6.90033   3
 -13   3   1 114.918 16.6663   1
  13   3  -1 129.715 7.46280   4
 -13   3   1 116.728 16.6000   1
 -13   3   1 136.006 6.05973   3
 -13   3   1 124.472 7.60994   2
  12  -3  -1 5.29053 2.76741   4
 -12  -3   1 3.70618 3.19110   3
 -12  -3   1 3.23196 8.27268   1
 -12  -3   1 0.84527 3.36617   2
 -12  -3   1 6.32349 8.24174   1
 -12   3   1 6.01764 3.31542   2
  12   3  -1 4.76867 3.32022   4
 -12   3   1 -1.8130 7.20913   1
 -12   3   1 6.78276 2.67400   4
 -12   3   1 1.66316 2.53201   3
 -12   3   1 3.96014 7.45507   1
 -11  -3   1 8.04053 3.31907   2
 -11  -3   1 11.2177 9.07247   1
  11  -3  -1 4.04839 2.57175   4
 -11  -3   1 14.0062 7.69037   1
 -11  -3   1 1.60579 2.89313   3
 -11   3   1 11.5006 2.36851   3
  11   3  -1 8.03190 3.23283   4
 -11   3   1 4.91525 7.12745   1
 -11   3   1 9.52607 3.23079   2
 -11   3   1 5.75031 2.44680   4
 -11   3   1 2.79481 6.52312   1
 -10  -3   1 35.7640 9.01687   1
  10  -3  -1 17.5642 7.86551   1
  10  -3  -1 21.2751 2.64190   4
  10  -3  -1 22.2767 3.19201   2
 -10  -3   1 22.7172 3.37706   2
 -10  -3   1 26.6929 9.43944   1
 -10  -3   1 20.0959 3.71141   4
 -10   3   1 27.6033 3.34639   2
  10   3  -1 25.4989 3.46889   4
 -10   3   1 25.2498 7.28219   1
 -10   3   1 23.3285 2.58304   4
 -10   3   1 22.0460 2.44916   3
   9  -3  -1 64.0628 10.8506   1
  -9  -3   1 70.7949 4.94290   2
  -9  -3   1 67.3904 11.7047   1
   9  -3  -1 65.9866 4.33866   4
  -9  -3   1 62.3071 4.72722   4
  -9  -3   1 66.7323 12.0431   1
   9  -3  -1 69.3040 4.77349   2
  -9   3   1 73.5978 10.8160   1
   9   3  -1 74.9118 4.89204   4
  -9   3   1 70.4424 4.76578   2
   9   3  -1 67.4182 4.71214   2
  -9   3   1 73.2325 3.62915   3
  -9   3   1 65.6795 3.95927   4
   8  -3  -1 19.4524 2.73345   2
  -8  -3   1 20.0402 6.84547   1
  -8  -3   1 14.3833 7.53658   1
   8  -3  -1 22.8941 7.46357   1
   8  -3  -1 17.6854 2.29390   4
  -8  -3   1 22.9508 2.98018   2
  -8  -3   1 22.3307 2.78127   4
   8   3  -1 21.4217 2.81136   4
  -8   3   1 18.4160 6.37703   1
  -8   3   1 21.6388 2.24525   4
   8   3  -1 20.5260 2.76786   2
  -8   3   1 24.0874 2.19728   3
  -8   3   1 25.4149 2.82436   2
   7  -3  -1 231.810 7.48172   2
  -7  -3   1 239.309 16.4981   1
  -7  -3   1 247.799 7.68234   2
   7  -3  -1 235.955 7.24942   4
   7  -3  -1 229.661 15.5971   1
  -7  -3   1 270.899 17.5351   1
  -7  -3   1 228.578 7.68632   4
  -7   3   1 229.047 7.52429   2
  -7   3   1 228.283 14.5320   1
   7   3  -1 235.151 7.68274   2
   7   3  -1 235.251 7.70748   4
  -7   3   1 237.374 6.89469   3
  -7   3   1 254.223 14.7793   1
  -7   3   1 249.031 7.17874   4
  -6  -3   1 105.147 11.1037   1
   6  -3  -1 99.1533 4.14517   2
   6  -3  -1 107.684 10.2135   1
  -6  -3   1 99.5393 4.37654   2
   6  -3  -1 102.085 3.90449   4
  -6  -3   1 97.2280 4.30041   4
  -6  -3   1 86.1754 10.3189   1
  -6   3   1 101.864 9.13451   1
  -6   3   1 111.961 4.23275   2
   6   3  -1 96.7580 4.28532   2
  -6   3   1 95.9583 8.87883   1
   6   3  -1 102.256 4.34254   4
  -6   3   1 95.0749 3.71794   4
  -6   3   1 98.0832 3.47282   3
  -5  -3   1 170.660 5.97979   2
  -5  -3   1 192.959 6.11322   4
   5  -3  -1 187.276 5.82187   2
   5  -3  -1 182.281 5.63126   4
  -5  -3   1 199.697 13.1903   1
  -5  -3   1 183.896 12.1392   1
   5  -3  -1 218.727 12.2074   1
   5   3  -1 193.646 6.10951   4
  -5   3   1 187.412 5.61211   4
  -5   3   1 194.416 11.1277   1
  -5   3   1 191.305 10.8713   1
   5   3  -1 187.147 5.96454   2
  -5   3   1 185.710 5.41667   3
  -5   3   1 191.142 5.91752   2
   4  -3  -1 145.222 9.28974   1
  -4  -3   1 153.331 10.7152   1
   4  -3  -1 142.428 4.68953   2
   4  -3  -1 149.482 4.57037   4
  -4  -3   1 153.541 4.97951   2
  -4  -3   1 140.363 5.02050   4
  -4  -3   1 140.274 9.94367   1
   4   3  -1 149.339 4.93724   2
   4   3  -1 144.530 5.03104   4
  -4   3   1 144.830 4.50609   4
  -4   3   1 148.128 8.67215   1
  -4   3   1 156.039 4.85924   2
   4   3  -1 151.072 4.87510   3
  -4   3   1 142.403 4.33820   3
  -4   3   1 160.907 8.90816   1
  -3  -3   1 144.434 9.46011   1
   3  -3  -1 144.851 7.95048   1
  -3  -3   1 134.451 4.65415   2
   3  -3  -1 138.795 4.21208   4
   3  -3  -1 137.551 4.35158   2
  -3  -3   1 148.689 4.60021   4
   3   3  -1 134.178 4.58937   4
   3   3  -1 129.326 4.47721   3
  -3   3   1 139.167 4.46131   2
   3   3  -1 134.933 4.51338   2
  -3   3   1 132.455 4.06827   3
  -3   3   1 147.377 7.28347   1
  -3   3   1 142.504 7.10822   1
  -2  -3   1 2654.24 71.8749   1
   2  -3  -1 2699.28 69.5470   1
  -2   3   1 2677.17 67.8631   1
   1  -3  -1 176.636 5.66344   1
  -1  -3   1 187.530 5.28270   4
  -1  -3   1 184.332 8.37668   1
   1  -3  -1 186.705 5.27083   2
   1   3  -1 187.500 5.43620   3
  -1   3   1 177.582 5.18064   3
   1   3  -1 193.195 5.34315   4
   0  -3   1 6810.87 174.620   1
   0   3  -1 7015.46 173.811   1
  -1  -3  -1 81.7894 3.08533   4
   1  -3   1 84.9731 2.61713   4
   1  -3   1 85.5774 5.39675   1
   1  -3   1 88.9164 3.17343   2
  -1  -3  -1 78.9209 4.97115   1
  -1  -3  -1 78.7922 3.02393   2
   1   3   1 82.1180 3.17058   4
   1   3   1 82.3057 3.02839   3
  -1   3  -1 76.7657 3.18192   2
  -1   3  -1 83.2617 4.62112   1
  -1   3  -1 80.7048 3.06801   3
   2  -3   1 35.6431 1.52578   4
  -2  -3  -1 33.2220 2.38009   2
  -2  -3  -1 38.0438 2.44251   4
   2  -3   1 33.1603 4.58921   1
   2  -3   1 34.1551 2.32576   2
  -2  -3  -1 37.5748 4.97752   1
  -2   3  -1 37.5926 2.45882   2
   2   3   1 36.7807 2.55389   4
   2   3   1 29.2815 2.18887   2
   2   3   1 38.7077 2.37637   3
  -2   3  -1 35.8650 2.11540   3
  -2   3  -1 32.9861 4.16662   1
  -3  -3  -1 38.1508 2.45941   2
   3  -3   1 33.8326 2.48839   2
  -3  -3  -1 40.5035 5.50484   1
   3  -3   1 35.7690 1.57382   4
  -3  -3  -1 35.2332 2.65411   4
   3  -3   1 43.4066 5.53295   1
   3   3   1 35.0372 2.44627   2
  -3   3  -1 32.5632 2.54546   2
   3   3   1 36.2759 2.65406   4
  -3   3  -1 32.7178 2.26048   3
  -3   3  -1 35.9018 4.56997   1
   4  -3   1 269.624 7.70989   2
  -4  -3  -1 260.886 7.70744   4
   4  -3   1 264.139 13.2354   1
  -4  -3  -1 257.746 7.71310   2
  -4  -3  -1 258.493 13.7112   1
   4  -3   1 267.726 7.10014   4
  -4   3  -1 277.220 7.79677   2
   4   3   1 262.766 7.62761   2
  -4   3  -1 265.839 7.45902   3
  -4   3  -1 262.040 7.06394   4
   4   3   1 268.946 7.81425   4
  -4   3  -1 273.128 12.6169   1
   5  -3   1 1775.84 45.3291   2
  -5  -3  -1 1816.64 54.9721   1
   5  -3   1 1799.71 54.0362   1
   5   3   1 1781.27 45.3280   2
  -5   3  -1 1790.81 45.1359   3
  -5   3  -1 1764.77 52.8967   1
   6  -3   1 3.27561 4.54257   1
  -6  -3  -1 0.89558 1.96028   2
   6  -3   1 -0.3772 1.26044   4
   6  -3   1 -1.0500 1.76035   2
  -6  -3  -1 -0.3431 1.79029   4
  -6  -3  -1 2.66677 4.23373   1
   6   3   1 -1.1679 1.78802   2
  -6   3  -1 -1.6436 1.83785   2
   6   3   1 -2.4683 1.85703   4
  -6   3  -1 -5.2132 3.12800   1
  -6   3  -1 0.87401 1.58508   3
  -6   3  -1 -0.5757 1.09838   4
   7  -3   1 224.016 7.49042   2
   7  -3   1 223.217 15.6125   1
  -7  -3  -1 218.005 7.44823   4
   7  -3   1 238.299 6.78821   4
  -7  -3  -1 230.091 7.52054   2
  -7  -3  -1 224.245 15.9941   1
   7   3   1 226.639 7.44034   2
  -7   3  -1 240.169 15.2353   1
  -7   3  -1 238.437 7.61662   2
   7   3   1 234.293 7.57544   4
  -7   3  -1 221.359 6.70135   4
  -7   3  -1 235.549 7.11178   3
   8  -3   1 20.8346 2.88827   2
  -8  -3  -1 19.3177 3.01110   2
   8  -3   1 15.9389 1.96660   4
  -8  -3  -1 21.6770 7.71761   1
   8  -3   1 24.2083 7.51396   1
  -8  -3  -1 22.3519 2.84360   4
   8   3   1 22.3977 2.91124   4
  -8   3  -1 19.8935 2.44171   3
   8   3   1 19.7026 2.82866   2
  -8   3  -1 24.1251 2.11454   4
  -8   3  -1 21.5115 2.92784   2
  -8   3  -1 23.9032 7.02178   1
  -9  -3  -1 21.0370 3.24266   2
  -9  -3  -1 17.3492 3.06368   3
   9  -3   1 39.0962 9.24560   1
  -9  -3  -1 17.6732 2.90595   4
   9  -3   1 15.8006 2.15544   4
  -9  -3  -1 33.9944 9.04826   1
   9  -3   1 21.1406 3.13878   2
  -9   3  -1 23.6381 2.73776   3
  -9   3  -1 15.5550 6.42262   1
   9   3   1 17.5428 2.98938   2
  -9   3  -1 29.0364 3.22722   2
  -9   3  -1 17.8038 2.08939   4
   9   3   1 20.8346 3.09610   4
  10  -3   1 30.1610 3.48192   4
 -10  -3  -1 28.4715 3.44377   3
 -10  -3  -1 30.7183 3.51107   2
 -10  -3  -1 27.1673 8.30022   1
  10  -3   1 29.1927 9.43585   1
 -10  -3  -1 23.3046 3.25308   4
 -10   3  -1 24.6842 2.48595   4
 -10   3  -1 35.2607 8.85358   1
 -10   3  -1 30.2426 3.08729   3
  10   3   1 28.0132 3.49818   4
 -10   3  -1 30.3399 3.56498   2
 -11  -3  -1 2.27769 3.22187   2
 -11  -3  -1 1.39176 3.05824   3
 -11  -3  -1 0.84383 6.36648   1
  11  -3   1 5.29462 2.25350   4
  11  -3   1 6.74427 8.37138   1
 -11   3  -1 6.26309 2.65461   3
 -11   3  -1 -3.0103 5.96363   1
 -11   3  -1 11.4557 7.61816   1
  11   3   1 1.57982 3.00768   4
 -11   3  -1 5.85871 2.21501   4
 -11   3  -1 5.61538 3.22826   2
 -12  -3  -1 93.2112 6.13162   3
 -12  -3  -1 96.7626 18.0856   1
 -12  -3  -1 80.0278 14.6876   1
 -12  -3  -1 97.9976 6.19708   2
  12  -3   1 93.1175 5.08113   4
  12  -3   1 57.7768 13.4960   1
  12   3   1 91.1991 6.45196   4
 -12   3  -1 90.7178 5.00949   4
 -12   3  -1 94.3246 5.52413   3
 -12   3  -1 59.2002 12.8726   1
 -12   3  -1 63.5685 12.3244   1
 -12   3  -1 88.6989 6.22858   2
 -13  -3  -1 -0.4258 8.88406   1
 -13  -3  -1 4.03923 11.2693   1
  13  -3   1 4.97336 2.92212   4
 -13  -3  -1 10.4619 4.01112   3
  13  -3   1 3.96982 10.9915   1
 -13  -3  -1 6.50231 3.83177   2
  13   3   1 4.56589 3.60581   4
 -13   3  -1 -0.2399 8.07953   1
 -13   3  -1 6.81243 3.76316   2
 -13   3  -1 4.63244 3.21262   3
 -13   3  -1 11.5383 7.69972   1
 -14  -3  -1 5.20211 3.80972   2
  14  -3   1 5.29663 2.94591   4
 -14  -3  -1 -3.9862 11.3690   1
 -14  -3  -1 0.71014 3.92301   3
 -14  -3  -1 1.24537 9.86976   1
  14   3   1 -2.4270 3.49498   4
 -14   3  -1 -3.1686 3.61148   2
 -14   3  -1 3.71592 3.34504   3
 -14   3  -1 19.9096 13.1816   1
 -15  -3  -1 -1.4641 3.96919   3
 -15  -3  -1 -9.2911 18.2064   1
  15  -3   1 0.31545 2.82097   4
 -15  -3  -1 -0.7255 3.91907   2
 -15  -3  -1 -10.005 11.9187   1
  15   3   1 2.26720 3.75002   4
 -15   3  -1 1.30813 3.37776   3
 -15   3  -1 -2.7358 3.95368   2
 -15  -4   1 -10.421 17.7613   1
 -15  -4   1 -0.1811 4.05424   3
 -15  -4   1 -2.8686 3.78833   2
  15  -4  -1 1.29208 3.01211   4
  15   4  -1 -0.2001 3.98253   4
 -15   4   1 1.43449 2.86540   3
 -15   4   1 3.28653 4.01709   2
 -14  -4   1 9.12255 3.99703   2
 -14  -4   1 9.88289 4.03366   3
 -14  -4   1 12.9306 12.7296   1
  14  -4  -1 10.2685 3.20055   4
 -14  -4   1 9.24592 13.2986   1
 -14   4   1 8.46993 3.78175   2
 -14   4   1 9.10243 3.04393   3
 -14   4   1 19.9051 11.4633   1
 -13  -4   1 -4.7247 8.40115   1
  13  -4  -1 -0.8719 2.79057   4
 -13  -4   1 -5.8420 10.7350   1
 -13  -4   1 0.45931 3.66514   3
 -13  -4   1 2.31051 3.69957   2
 -13   4   1 -2.1516 2.55288   3
 -13   4   1 -12.176 8.17887   1
  13   4  -1 -0.2197 3.61776   4
 -13   4   1 -4.1335 3.38632   2
 -12  -4   1 9.54591 3.63159   3
 -12  -4   1 6.60828 3.53579   2
 -12  -4   1 0.31315 9.79078   1
  12  -4  -1 4.74033 2.70122   4
 -12   4   1 7.40854 2.63824   3
 -12   4   1 3.39526 2.33644   4
 -12   4   1 9.08214 3.45520   2
  12   4  -1 0.60703 3.37827   4
 -12   4   1 9.57315 7.25116   1
 -12   4   1 21.1665 7.78763   1
 -11  -4   1 11.6207 7.92976   1
  11  -4  -1 10.3580 2.53611   4
 -11  -4   1 4.65065 7.07997   1
 -11  -4   1 18.7407 3.60797   2
  11   4  -1 10.3721 3.37914   4
 -11   4   1 12.7047 2.48169   4
 -11   4   1 6.61739 3.17995   2
 -11   4   1 9.30469 6.57327   1
 -11   4   1 12.9073 2.59079   3
 -11   4   1 30.5848 8.58924   1
  10  -4  -1 21.5222 8.30566   1
 -10  -4   1 5.30234 3.15011   2
 -10  -4   1 19.5492 8.27984   1
  10  -4  -1 9.02078 2.50941   4
 -10  -4   1 3.46323 8.13489   1
 -10   4   1 5.20719 2.06931   4
 -10   4   1 10.7491 5.98705   1
  10   4  -1 14.1931 3.26929   4
 -10   4   1 8.71945 2.95082   2
 -10   4   1 6.77212 2.24601   3
 -10   4   1 -6.2837 5.32167   1
   9  -4  -1 77.6304 4.32820   4
   9  -4  -1 64.3637 4.82173   2
  -9  -4   1 67.9419 11.4530   1
  -9  -4   1 66.9231 4.89473   4
  -9  -4   1 84.8310 13.4327   1
  -9  -4   1 71.4122 5.12765   2
   9  -4  -1 69.1131 11.3989   1
  -9   4   1 64.9128 9.70282   1
  -9   4   1 66.8868 9.94516   1
  -9   4   1 77.7472 3.77986   3
   9   4  -1 63.1109 4.98428   4
  -9   4   1 72.0149 3.96638   4
   9   4  -1 64.2671 4.64698   2
  -9   4   1 74.9563 4.94300   2
   8  -4  -1 21.5842 2.93407   2
  -8  -4   1 18.6259 2.92958   2
  -8  -4   1 18.3992 7.76872   1
  -8  -4   1 19.7276 2.89893   4
  -8  -4   1 15.3808 6.99264   1
   8  -4  -1 23.9268 7.43804   1
   8  -4  -1 23.2250 2.51058   4
   8   4  -1 19.4360 2.92630   4
   8   4  -1 20.0211 2.84487   2
  -8   4   1 22.7663 2.17085   3
  -8   4   1 24.7813 6.25631   1
  -8   4   1 16.9260 2.69693   2
  -8   4   1 19.3765 2.14158   4
  -8   4   1 17.6517 5.88709   1
   7  -4  -1 7.07265 2.23075   2
  -7  -4   1 3.21307 5.14063   1
  -7  -4   1 11.4462 5.42082   1
  -7  -4   1 2.90709 2.31935   2
   7  -4  -1 0.92967 4.83806   1
   7  -4  -1 7.08557 1.85826   4
  -7  -4   1 6.33659 2.35737   4
   7   4  -1 7.09050 2.49423   4
  -7   4   1 6.54597 1.70658   4
  -7   4   1 6.61051 1.68787   3
  -7   4   1 13.3978 4.58870   1
  -7   4   1 4.33707 4.15011   1
  -7   4   1 3.86726 2.21262   2
   7   4  -1 4.61951 2.28597   2
  -6  -4   1 87.2184 4.38340   4
   6  -4  -1 85.9475 3.99797   2
  -6  -4   1 115.672 11.3076   1
  -6  -4   1 91.2963 10.2425   1
   6  -4  -1 85.4781 3.69835   4
  -6  -4   1 95.2983 4.45134   2
   6  -4  -1 92.5518 9.70705   1
  -6   4   1 87.9733 8.37032   1
   6   4  -1 90.9109 4.25288   2
  -6   4   1 85.5920 3.38003   3
  -6   4   1 85.1321 3.53122   4
  -6   4   1 86.9928 4.16154   2
  -6   4   1 89.3345 8.46844   1
   6   4  -1 93.7449 4.37606   4
  -5  -4   1 69.2265 8.20485   1
   5  -4  -1 68.7785 3.01554   4
  -5  -4   1 74.6529 3.77682   4
  -5  -4   1 68.1828 8.83008   1
  -5  -4   1 63.3530 3.68824   2
   5  -4  -1 71.3006 7.59986   1
   5  -4  -1 72.5692 3.46264   2
   5   4  -1 66.5560 3.77217   4
  -5   4   1 71.4171 2.84634   3
   5   4  -1 68.1840 3.65080   2
  -5   4   1 64.6419 6.61950   1
  -5   4   1 56.8765 6.46568   1
  -5   4   1 55.6872 3.39282   2
  -4  -4   1 198.875 12.2063   1
   4  -4  -1 194.145 5.97570   2
   4  -4  -1 191.484 5.69392   4
   4  -4  -1 204.427 10.7518   1
  -4  -4   1 196.220 6.20614   4
  -4  -4   1 187.106 11.8507   1
  -4   4   1 194.669 6.02669   2
  -4   4   1 191.511 5.64513   3
   4   4  -1 210.504 6.32893   4
   4   4  -1 175.865 6.04252   2
   4   4  -1 199.124 6.20052   3
  -4   4   1 193.267 9.13256   1
  -4   4   1 192.393 9.01714   1
   3  -4  -1 -1.6671 0.99741   4
   3  -4  -1 -2.2798 2.23067   1
  -3  -4   1 -0.5198 1.43673   4
  -3  -4   1 -1.1790 1.58507   2
  -3  -4   1 0.69198 3.05691   1
   3  -4  -1 0.64745 1.26804   2
   3   4  -1 -1.3593 1.48471   4
  -3   4   1 -1.5984 1.44745   1
  -3   4   1 -1.3884 1.38159   1
  -3   4   1 -1.5326 1.34084   2
  -3   4   1 0.07760 1.15420   3
   3   4  -1 -1.4544 1.59972   3
   2  -4  -1 0.62623 1.73370   1
   2  -4  -1 -0.1887 1.19899   2
  -2  -4   1 0.78446 1.37103   4
  -2  -4   1 -0.5683 2.65681   1
  -2  -4   1 -0.3013 1.49502   2
   2  -4  -1 -1.0365 1.11273   4
   2   4  -1 -0.2707 1.35651   4
  -2   4   1 1.34396 1.22471   3
  -2   4   1 0.74659 1.35094   2
   2   4  -1 -0.4084 1.55792   3
   1  -4  -1 121.667 4.02164   2
  -1  -4   1 121.349 7.27551   1
   1  -4  -1 121.470 3.96186   4
  -1  -4   1 124.510 4.00402   4
   1   4  -1 122.915 4.09733   4
  -1   4   1 115.634 3.90945   3
   1   4  -1 127.242 4.27082   3
   0  -4  -1 568.869 14.7537   4
   0  -4   1 557.815 14.5536   4
   0  -4   1 566.366 14.8585   2
   0  -4   1 578.811 17.8305   1
   0   4  -1 544.887 14.7799   3
   0   4   1 548.953 14.7229   3
   0   4  -1 582.487 14.6080   4
   1  -4   1 43.0699 4.50729   1
  -1  -4  -1 38.8996 4.03611   1
   1  -4   1 40.2107 2.55632   2
   1  -4   1 36.6872 1.91767   4
  -1  -4  -1 33.8407 2.39863   2
  -1  -4  -1 35.3199 2.47771   4
   1   4   1 35.4366 2.40173   3
  -1   4  -1 39.8909 2.51780   3
   1   4   1 39.0803 2.52261   4
  -1   4  -1 36.9916 2.75931   1
   2  -4   1 159.087 4.50189   4
  -2  -4  -1 155.401 5.00352   2
   2  -4   1 152.369 5.07040   2
   2  -4   1 165.795 8.35208   1
  -2  -4  -1 164.159 8.53887   1
  -2  -4  -1 164.717 5.17523   4
  -2   4  -1 153.700 5.12537   2
  -2   4  -1 149.979 4.91823   3
  -2   4  -1 154.420 6.77753   1
   2   4   1 162.729 5.24321   4
   2   4   1 157.938 5.11617   3
  -3  -4  -1 9.48080 3.72601   1
  -3  -4  -1 12.2996 1.80054   2
   3  -4   1 13.7392 1.38283   4
  -3  -4  -1 11.9319 1.77633   4
   3  -4   1 14.2284 3.69784   1
   3  -4   1 12.7381 1.79540   2
   3   4   1 13.8308 1.93244   3
  -3   4  -1 15.6528 3.22493   1
  -3   4  -1 12.4233 1.85043   2
  -3   4  -1 18.3596 1.84212   3
   3   4   1 12.5548 1.92659   4
   4  -4   1 159.485 4.62192   4
   4  -4   1 170.955 10.2992   1
  -4  -4  -1 156.844 5.42519   4
  -4  -4  -1 184.408 11.3077   1
   4  -4   1 166.710 5.46592   2
  -4  -4  -1 157.987 5.38289   2
  -4   4  -1 172.123 5.58854   2
  -4   4  -1 163.101 9.35155   1
   4   4   1 158.660 5.63001   4
   4   4   1 162.055 5.40167   2
  -4   4  -1 162.308 5.15320   3
   5  -4   1 23.0103 5.40840   1
   5  -4   1 25.7412 2.85559   2
  -5  -4  -1 27.2899 2.85211   4
  -5  -4  -1 26.2056 2.42354   2
   5  -4   1 22.3161 1.85498   4
  -5  -4  -1 28.0706 6.01425   1
  -5   4  -1 22.1844 2.29995   2
   5   4   1 17.6958 2.25560   4
   5   4   1 23.7729 2.64774   2
  -5   4  -1 17.5175 4.49431   1
  -5   4  -1 24.0838 2.48222   3
   6  -4   1 229.771 14.4719   1
  -6  -4  -1 235.593 7.43771   2
   6  -4   1 215.294 7.17574   2
  -6  -4  -1 215.622 7.32366   4
   6  -4   1 234.862 6.47233   4
  -6  -4  -1 228.020 15.4274   1
  -6   4  -1 226.254 6.38896   4
  -6   4  -1 222.154 6.92434   3
  -6   4  -1 211.550 12.9813   1
   6   4   1 234.866 7.45154   4
   6   4   1 227.185 7.30528   2
  -6   4  -1 218.089 7.26633   2
  -7  -4  -1 1.84845 4.85538   1
  -7  -4  -1 1.79801 2.30245   4
   7  -4   1 3.47810 5.29655   1
  -7  -4  -1 5.16407 2.50971   2
   7  -4   1 1.67828 1.55123   4
   7  -4   1 0.56560 2.26893   2
  -7   4  -1 1.27642 2.39771   2
   7   4   1 -0.5912 2.17520   2
  -7   4  -1 1.63965 1.32508   4
  -7   4  -1 2.80703 2.01147   3
  -7   4  -1 3.68383 4.55526   1
   7   4   1 4.44171 2.47709   4
   8  -4   1 161.927 14.4969   1
   8  -4   1 167.310 5.36143   4
  -8  -4  -1 166.675 6.66294   2
  -8  -4  -1 147.825 6.41522   4
  -8  -4  -1 160.889 15.7938   1
   8  -4   1 148.200 6.38047   2
   8   4   1 154.806 6.55091   4
  -8   4  -1 156.302 5.18399   4
  -8   4  -1 158.495 5.72915   3
  -8   4  -1 150.296 13.3911   1
  -8   4  -1 158.935 6.46952   2
   8   4   1 149.691 6.37429   2
   9  -4   1 25.1785 8.21213   1
   9  -4   1 19.9816 3.18294   2
  -9  -4  -1 27.5467 8.36313   1
   9  -4   1 31.9257 3.08951   4
  -9  -4  -1 20.3866 3.12869   4
  -9  -4  -1 22.2122 3.38807   2
   9   4   1 27.3625 3.27588   2
  -9   4  -1 26.4059 2.87339   3
  -9   4  -1 23.2008 2.21872   4
  -9   4  -1 14.7102 6.75227   1
   9   4   1 27.3928 3.36801   4
  -9   4  -1 26.2310 3.31749   2
 -10  -4  -1 47.4297 5.17932   2
  10  -4   1 44.0773 9.98929   1
  10  -4   1 51.3307 3.67455   4
 -10  -4  -1 34.2755 9.42439   1
  10   4   1 51.9160 5.18124   4
 -10   4  -1 50.4531 4.15875   3
 -10   4  -1 44.0250 3.45898   4
 -10   4  -1 46.5459 9.61503   1
 -10   4  -1 51.7347 4.89823   2
 -10   4  -1 50.2214 8.75602   1
 -11  -4  -1 4.01619 8.50590   1
  11  -4   1 22.9855 9.89312   1
 -11  -4  -1 26.5715 8.99190   1
  11  -4   1 13.4402 2.39639   4
 -11  -4  -1 16.9463 3.65762   3
 -11  -4  -1 14.7940 3.61717   2
 -11   4  -1 11.0986 6.74119   1
 -11   4  -1 15.9313 3.10076   3
 -11   4  -1 14.4733 2.26129   4
 -11   4  -1 13.1137 7.18153   1
  11   4   1 13.2133 3.45347   4
 -11   4  -1 13.1820 3.49167   2
 -12  -4  -1 -3.5800 3.36663   2
  12  -4   1 0.36464 2.24406   4
 -12  -4  -1 -2.7682 8.78757   1
 -12  -4  -1 -8.8091 8.31637   1
 -12  -4  -1 -3.4044 3.54321   3
  12  -4   1 13.0124 10.2896   1
  12   4   1 -0.6231 3.34892   4
 -12   4  -1 1.24540 6.76694   1
 -12   4  -1 1.23224 2.02842   4
 -12   4  -1 -6.0148 5.32337   1
 -12   4  -1 1.69478 3.37966   2
 -12   4  -1 -0.6055 2.91742   3
 -13  -4  -1 89.3410 6.92844   2
  13  -4   1 52.6858 14.8194   1
 -13  -4  -1 67.8443 14.3282   1
  13  -4   1 79.7941 5.22737   4
 -13  -4  -1 86.0025 6.67755   3
 -13  -4  -1 86.9869 16.6226   1
 -13   4  -1 70.3761 4.66315   4
  13   4   1 74.8858 6.83108   4
 -13   4  -1 82.4682 6.56310   2
 -13   4  -1 86.1724 5.80276   3
 -14  -4  -1 26.9037 4.62667   2
 -14  -4  -1 11.6770 12.7365   1
 -14  -4  -1 38.7506 4.95092   3
 -14  -4  -1 47.2311 16.3095   1
  14  -4   1 24.6054 3.27615   4
  14   4   1 30.1457 4.79432   4
 -14   4  -1 25.9816 4.02508   3
 -14   4  -1 39.8401 5.03201   2
 -15  -4  -1 3.60285 3.96123   2
  15  -4   1 0.79865 2.72175   4
 -15  -4  -1 -1.4308 4.20435   3
  15   4   1 4.78034 4.09926   4
 -15   4  -1 2.44988 3.57357   3
 -15   4  -1 8.18367 4.14404   2
 -14  -5   1 1.68152 4.10330   3
 -14  -5   1 1.96808 4.04699   2
  14  -5  -1 0.71174 2.80679   4
 -14  -5   1 -8.0527 13.1584   1
 -14   5   1 -0.6473 2.74287   3
 -14   5   1 0.36769 3.72710   2
  14   5  -1 0.27227 3.84256   4
 -14   5   1 -9.0700 15.3132   1
 -13  -5   1 8.72163 3.95213   2
 -13  -5   1 1.84118 11.7898   1
 -13  -5   1 7.59820 3.95900   3
 -13  -5   1 20.2340 12.2219   1
  13  -5  -1 4.94623 2.78063   4
 -13   5   1 3.92095 9.61473   1
 -13   5   1 15.5730 4.10766   2
  13   5  -1 7.13273 3.94610   4
 -13   5   1 9.33385 2.83826   3
 -12  -5   1 98.9865 17.2036   1
  12  -5  -1 135.618 6.08580   4
 -12  -5   1 139.884 7.49112   2
 -12  -5   1 176.048 22.7276   1
 -12   5   1 119.230 7.29442   2
 -12   5   1 121.958 5.61943   4
  12   5  -1 127.271 7.53109   4
 -12   5   1 113.440 15.1084   1
 -12   5   1 130.783 5.71113   3
 -12   5   1 95.1830 13.6725   1
  11  -5  -1 8.80254 2.60939   4
 -11  -5   1 24.7854 10.0524   1
 -11  -5   1 13.7653 3.70341   2
 -11  -5   1 -0.9613 7.22036   1
 -11   5   1 10.8359 3.47689   2
  11   5  -1 18.3337 3.71373   4
 -11   5   1 12.1012 7.35593   1
 -11   5   1 18.4811 7.11959   1
 -11   5   1 15.4132 2.48597   4
 -11   5   1 15.2738 2.70814   3
 -10  -5   1 353.998 24.6772   1
 -10  -5   1 328.154 10.9124   2
 -10  -5   1 308.384 22.7945   1
  10  -5  -1 344.779 10.0183   4
 -10   5   1 331.220 9.64466   3
 -10   5   1 292.280 9.63947   4
  10   5  -1 332.436 11.0262   4
 -10   5   1 278.633 19.3220   1
 -10   5   1 317.050 10.7898   2
 -10   5   1 312.624 20.3128   1
   9  -5  -1 0.40999 2.10195   4
  -9  -5   1 1.61723 5.92302   1
   9  -5  -1 5.70315 6.25538   1
   9  -5  -1 4.53844 2.75627   2
  -9  -5   1 7.64321 6.78974   1
  -9  -5   1 4.50484 2.94748   2
  -9   5   1 5.00629 5.17239   1
  -9   5   1 -1.4330 4.77287   1
  -9   5   1 0.37694 2.64980   2
   9   5  -1 3.76009 3.01330   4
  -9   5   1 0.08233 2.00220   3
  -9   5   1 1.06987 1.81315   4
  -8  -5   1 190.562 7.57742   4
   8  -5  -1 211.587 6.79805   4
  -8  -5   1 232.535 18.1420   1
  -8  -5   1 210.476 7.57669   2
   8  -5  -1 195.501 16.0276   1
   8  -5  -1 205.977 7.36946   2
  -8  -5   1 202.709 17.8981   1
  -8   5   1 187.865 13.6167   1
  -8   5   1 173.452 13.4191   1
   8   5  -1 200.874 7.82027   4
  -8   5   1 208.326 6.50389   3
  -8   5   1 198.929 7.28070   2
   8   5  -1 194.924 7.39162   2
  -7  -5   1 453.786 23.9745   1
  -7  -5   1 428.461 23.7381   1
   7  -5  -1 414.703 12.3240   2
  -7  -5   1 401.083 12.4930   4
   7  -5  -1 437.521 22.0789   1
  -7  -5   1 440.404 12.6364   2
   7   5  -1 425.098 12.4568   2
  -7   5   1 425.196 12.3818   2
  -7   5   1 428.073 11.7271   3
  -7   5   1 400.501 18.7699   1
   7   5  -1 441.059 12.7116   4
  -7   5   1 417.381 19.0208   1
   6  -5  -1 1.99210 1.67174   4
  -6  -5   1 -0.4161 2.18107   4
   6  -5  -1 1.01874 2.04120   2
   6  -5  -1 -1.5502 3.76511   1
  -6  -5   1 -0.5413 4.77268   1
  -6  -5   1 1.33415 2.27421   2
  -6   5   1 -0.2988 2.09608   2
  -6   5   1 0.77412 1.63633   3
  -6   5   1 1.86825 3.24703   1
  -6   5   1 -2.8751 3.00408   1
   6   5  -1 1.01244 2.32796   4
   6   5  -1 0.62954 2.16372   2
  -5  -5   1 1062.13 27.9094   4
  -5  -5   1 1050.42 37.6234   1
   5  -5  -1 1046.42 34.8191   1
  -5  -5   1 1074.55 37.7983   1
  -5  -5   1 1067.52 27.9235   2
   5  -5  -1 1060.60 27.7067   2
   5  -5  -1 1096.80 27.4205   4
  -5   5   1 1065.47 27.3962   3
  -5   5   1 1046.53 31.8192   1
  -5   5   1 1069.12 31.8422   1
   5   5  -1 1085.76 27.9774   4
   5   5  -1 1083.37 27.9238   3
  -5   5   1 1085.43 27.7672   2
   4  -5  -1 9.33013 1.41716   4
  -4  -5   1 16.4247 4.99266   1
  -4  -5   1 9.53377 4.25987   1
   4  -5  -1 9.00165 3.58067   1
   4  -5  -1 9.08873 1.74439   2
  -4  -5   1 9.49402 2.10197   2
  -4  -5   1 12.4173 2.03593   4
   4   5  -1 8.74725 2.14036   3
  -4   5   1 10.5860 2.05140   1
   4   5  -1 7.16192 1.95700   4
  -4   5   1 8.95911 1.86292   2
  -4   5   1 7.11913 1.96887   1
  -4   5   1 10.5726 1.59798   3
   3  -5  -1 318.654 8.75827   4
   3  -5  -1 318.966 12.3884   1
  -3  -5   1 322.108 9.10901   4
   3  -5  -1 315.303 8.98817   2
  -3  -5   1 317.622 14.7987   1
  -3  -5   1 307.040 9.15941   2
  -3   5   1 302.370 8.75781   3
  -3   5   1 329.600 9.08507   2
   3   5  -1 320.338 9.23540   3
   2  -5  -1 156.394 4.77943   4
   2  -5  -1 146.021 6.29709   1
   2  -5  -1 155.758 4.95216   2
  -2  -5   1 145.068 9.01018   1
  -2  -5   1 141.913 5.22196   2
  -2  -5   1 152.378 4.96761   4
   2   5  -1 148.162 5.15728   3
  -2   5   1 148.830 4.77682   3
   2   5  -1 156.630 5.11626   4
  -1  -5   1 257.959 7.36438   4
   1  -5  -1 261.325 7.40055   4
   1  -5  -1 252.480 7.44510   2
  -1  -5   1 268.986 11.3140   1
   1   5  -1 260.395 7.66861   3
   1   5  -1 258.527 7.43961   4
  -1   5   1 256.702 7.44925   3
   0  -5  -1 671.338 16.9915   4
   0  -5   1 652.564 16.7639   4
   0  -5  -1 627.090 17.7759   1
   0  -5  -1 648.965 16.9772   2
   0  -5   1 658.265 20.5107   1
   0  -5   1 644.810 17.1068   2
   0   5   1 637.530 16.9485   3
   0   5  -1 640.652 17.0384   3
   0   5  -1 636.340 16.7648   4
  -1  -5  -1 140.388 4.82330   2
  -1  -5  -1 144.117 4.87015   4
   1  -5   1 145.346 7.47763   1
  -1  -5  -1 142.040 6.99315   1
   1  -5   1 142.358 4.39216   4
   1  -5   1 136.469 4.89699   2
   1   5   1 141.836 4.91454   3
  -1   5  -1 140.777 4.86437   3
   1   5   1 154.130 4.98895   4
   2  -5   1 105.028 3.38841   4
  -2  -5  -1 101.538 3.99801   4
   2  -5   1 97.4428 4.00118   2
  -2  -5  -1 104.490 7.12112   1
   2  -5   1 97.7560 6.70000   1
  -2  -5  -1 95.3943 4.01605   2
   2   5   1 101.897 4.05850   3
   2   5   1 105.517 4.14056   4
  -2   5  -1 98.5784 3.84637   3
   3  -5   1 114.183 3.70304   4
   3  -5   1 114.797 3.67095   4
   3  -5   1 119.031 8.01716   1
  -3  -5  -1 130.042 9.01781   1
  -3  -5  -1 117.484 4.46812   4
  -3  -5  -1 116.819 4.44415   2
   3  -5   1 119.761 4.56239   2
  -3   5  -1 118.497 5.92069   1
   3   5   1 120.179 4.69674   4
   3   5   1 117.657 4.54948   3
  -3   5  -1 114.107 4.30787   3
  -3   5  -1 119.273 4.61095   2
   4  -5   1 21.3713 1.70357   4
   4  -5   1 16.4253 4.42936   1
  -4  -5  -1 19.4012 2.22100   2
  -4  -5  -1 25.7305 2.34597   4
   4  -5   1 21.4752 2.29779   2
  -4  -5  -1 29.3140 5.72498   1
  -4   5  -1 28.5827 3.09641   2
  -4   5  -1 20.9624 3.60612   1
   4   5   1 20.2530 2.38604   4
  -4   5  -1 21.9528 2.49048   3
  -5  -5  -1 331.313 9.82911   2
   5  -5   1 325.322 8.87968   4
  -5  -5  -1 322.511 9.85114   4
  -5  -5  -1 351.967 18.0451   1
   5  -5   1 330.019 9.79569   2
   5  -5   1 357.051 17.1034   1
  -5   5  -1 319.396 9.77193   2
   5   5   1 340.517 10.0825   4
   5   5   1 335.951 9.76256   2
  -5   5  -1 317.929 14.4855   1
  -5   5  -1 328.175 9.50977   3
  -6  -5  -1 221.172 15.7088   1
  -6  -5  -1 237.839 7.89720   4
  -6  -5  -1 241.482 7.91919   2
   6  -5   1 239.121 6.77984   4
   6  -5   1 251.602 15.5238   1
   6  -5   1 238.274 7.74561   2
  -6   5  -1 230.991 7.80726   2
  -6   5  -1 233.148 7.38282   3
  -6   5  -1 218.621 12.9719   1
   6   5   1 241.316 7.87708   2
   6   5   1 241.439 8.12702   4
  -7  -5  -1 30.0011 3.19323   2
  -7  -5  -1 34.9899 7.98507   1
   7  -5   1 29.2760 7.46298   1
   7  -5   1 33.4757 3.17948   2
   7  -5   1 37.7811 2.68543   4
  -7  -5  -1 35.3950 3.24313   4
   7   5   1 36.5846 4.07684   4
  -7   5  -1 42.4209 7.22565   1
  -7   5  -1 35.8900 3.29019   3
   7   5   1 31.3816 3.09582   2
  -7   5  -1 31.4502 3.30084   2
  -8  -5  -1 151.624 6.63560   2
   8  -5   1 140.135 6.41502   2
  -8  -5  -1 166.250 15.2903   1
   8  -5   1 171.719 15.8347   1
   8  -5   1 154.406 5.21466   4
  -8  -5  -1 140.760 6.40449   4
  -8   5  -1 160.517 6.62205   2
   8   5   1 153.064 6.39117   2
   8   5   1 143.809 6.68151   4
  -8   5  -1 151.727 12.5736   1
  -8   5  -1 155.772 5.76320   3
  -9  -5  -1 174.947 17.3912   1
   9  -5   1 175.377 16.6239   1
  -9  -5  -1 175.405 7.23666   2
   9   5   1 166.068 7.21012   4
  -9   5  -1 160.927 5.47994   4
  -9   5  -1 170.383 7.10851   2
  -9   5  -1 146.401 14.2446   1
  -9   5  -1 162.547 6.29213   3
  -9   5  -1 142.587 13.4495   1
 -10  -5  -1 79.3145 13.7748   1
  10  -5   1 47.1052 10.9504   1
 -10  -5  -1 69.0249 12.3733   1
  10  -5   1 57.3746 3.70079   4
 -10  -5  -1 49.9953 5.43955   2
 -10   5  -1 45.7841 9.43910   1
  10   5   1 48.7883 5.41668   4
 -10   5  -1 56.2399 4.35076   3
 -10   5  -1 51.7862 5.29538   2
 -10   5  -1 40.1492 9.24852   1
 -10   5  -1 47.2336 3.32272   4
  11  -5   1 25.2730 2.58161   4
  11  -5   1 29.4305 10.3394   1
 -11  -5  -1 31.8116 4.20279   2
 -11  -5  -1 25.9275 9.40729   1
 -11  -5  -1 19.0473 10.4271   1
 -11   5  -1 30.0085 3.49152   3
 -11   5  -1 21.2456 3.82164   2
 -11   5  -1 25.3011 2.41102   4
 -11   5  -1 30.0436 8.58324   1
  11   5   1 30.6161 4.19848   4
 -11   5  -1 19.1568 8.30337   1
  12  -5   1 -1.2937 2.19244   4
 -12  -5  -1 0.62821 3.73051   3
  12  -5   1 -0.2956 9.58300   1
 -12  -5  -1 -10.685 8.60690   1
 -12  -5  -1 -1.3008 8.55755   1
 -12  -5  -1 1.15045 3.68073   2
  12   5   1 -3.3350 3.44264   4
 -12   5  -1 3.08303 3.53074   2
 -12   5  -1 4.51842 7.38768   1
 -12   5  -1 -2.1325 6.91787   1
 -12   5  -1 0.90967 2.90135   3
 -12   5  -1 -0.4998 1.79224   4
 -13  -5  -1 6.91885 4.06231   2
 -13  -5  -1 -21.826 11.5341   1
  13  -5   1 4.95237 2.56105   4
 -13  -5  -1 7.10387 4.33248   3
 -13  -5  -1 2.92675 11.1692   1
  13   5   1 18.5736 4.36728   4
 -13   5  -1 10.0636 2.22626   4
 -13   5  -1 10.0910 10.1051   1
 -13   5  -1 10.8583 3.40706   3
 -13   5  -1 8.30331 3.92149   2
 -14  -5  -1 32.4326 5.24667   3
 -14  -5  -1 39.7765 14.3830   1
 -14  -5  -1 18.1553 4.49954   2
  14  -5   1 22.0033 3.01058   4
 -14   5  -1 23.4818 3.98438   3
 -14   5  -1 19.5182 4.44119   2
  14   5   1 18.7733 4.46060   4
 -14  -6   1 4.46974 4.55365   3
  14  -6  -1 -0.3682 2.68085   4
 -14  -6   1 -1.0716 3.88690   2
 -14   6   1 -1.2070 3.72504   2
 -14   6   1 -1.7883 2.70458   3
  14   6  -1 0.91317 4.03485   4
 -13  -6   1 2.43868 3.96630   2
 -13  -6   1 -8.8760 11.3932   1
 -13  -6   1 -1.2151 4.23742   3
  13  -6  -1 0.19181 2.55153   4
 -13   6   1 0.25130 9.69784   1
 -13   6   1 -4.7898 2.54787   3
  13   6  -1 2.04084 3.88741   4
 -13   6   1 2.10942 3.75354   2
  12  -6  -1 -0.6098 2.48374   4
 -12  -6   1 -14.065 8.79459   1
 -12  -6   1 0.54581 3.81053   2
 -12  -6   1 -1.1631 10.5007   1
 -12   6   1 0.79593 3.66450   2
  12   6  -1 -4.9809 3.58377   4
 -12   6   1 1.00301 2.57793   3
 -12   6   1 -7.0005 6.63548   1
 -11  -6   1 86.0155 15.8396   1
 -11  -6   1 105.856 6.95242   2
 -11  -6   1 98.3334 16.8721   1
 -11   6   1 96.3176 6.51383   2
  11   6  -1 94.1379 6.84156   4
 -11   6   1 68.8455 10.4686   1
 -11   6   1 104.536 5.02028   3
 -11   6   1 71.4417 10.9917   1
 -10  -6   1 39.3648 11.5044   1
 -10  -6   1 54.8238 5.72518   2
  10  -6  -1 54.0216 4.39102   4
 -10  -6   1 75.7039 13.0433   1
 -10   6   1 50.0242 8.59442   1
 -10   6   1 58.3089 4.04955   3
 -10   6   1 55.2118 5.28839   2
  10   6  -1 49.5231 5.39195   4
 -10   6   1 52.8262 9.16314   1
   9  -6  -1 11.1973 6.65832   1
  -9  -6   1 -6.0496 5.89239   1
  -9  -6   1 4.85666 7.49651   1
  -9  -6   1 -0.4852 2.97476   2
   9  -6  -1 -1.1787 2.18495   4
  -9   6   1 6.93581 5.13715   1
   9   6  -1 1.38136 3.04354   4
  -9   6   1 2.23780 2.85027   2
  -9   6   1 1.58871 2.12811   3
  -9   6   1 4.06393 4.66864   1
   8  -6  -1 32.3016 3.31608   2
   8  -6  -1 21.5556 2.37995   4
  -8  -6   1 19.5561 7.22352   1
   8  -6  -1 13.9257 6.68796   1
  -8  -6   1 31.5584 3.59457   2
  -8  -6   1 22.2219 8.09987   1
  -8   6   1 26.4021 2.54461   3
  -8   6   1 22.0239 5.30590   1
   8   6  -1 22.4363 3.34226   4
  -8   6   1 23.5028 5.41262   1
  -8   6   1 28.4927 3.23357   2
   7  -6  -1 5.28128 5.57583   1
  -7  -6   1 9.81895 2.82541   4
   7  -6  -1 10.8026 1.97799   4
  -7  -6   1 12.1815 2.98251   2
   7  -6  -1 10.9474 2.65222   2
  -7  -6   1 13.1739 6.88478   1
  -7  -6   1 4.78092 6.22631   1
   7   6  -1 12.6383 3.01657   4
  -7   6   1 10.7703 4.14172   1
  -7   6   1 16.3974 2.36187   3
  -7   6   1 12.4811 3.99778   1
  -7   6   1 10.2585 2.73064   2
   6  -6  -1 732.552 19.0014   4
  -6  -6   1 701.044 30.7902   1
  -6  -6   1 742.460 31.3075   1
  -6  -6   1 694.513 19.7333   4
   6  -6  -1 768.453 28.3773   1
  -6  -6   1 764.952 19.8620   2
   6  -6  -1 694.508 19.4775   2
  -6   6   1 720.398 23.1070   1
  -6   6   1 715.896 19.0467   3
   6   6  -1 716.690 19.7758   4
  -6   6   1 716.849 19.5663   2
  -6   6   1 693.386 22.8110   1
  -5  -6   1 -1.8443 2.15394   4
   5  -6  -1 2.40038 3.96989   1
   5  -6  -1 2.59653 1.60159   4
  -5  -6   1 0.88133 2.39150   2
  -5  -6   1 -0.8433 4.48052   1
   5  -6  -1 1.31829 2.01245   2
  -5  -6   1 -1.7363 4.27320   1
  -5   6   1 1.27728 1.85849   3
   5   6  -1 2.40183 2.60183   3
  -5   6   1 5.08718 2.24241   2
   5   6  -1 -1.1242 2.37052   4
   4  -6  -1 687.716 18.0724   4
   4  -6  -1 689.079 18.4593   2
  -4  -6   1 691.235 18.6517   2
  -4  -6   1 663.287 18.4819   4
   4  -6  -1 685.748 23.4456   1
  -4  -6   1 708.613 27.2863   1
  -4  -6   1 673.344 26.7114   1
   4   6  -1 724.461 18.7070   4
  -4   6   1 688.143 18.1663   3
   4   6  -1 676.061 18.6564   3
  -4   6   1 692.069 18.4861   2
   3  -6  -1 74.9028 3.23237   4
  -3  -6   1 63.7647 3.54192   4
  -3  -6   1 68.8325 4.09718   2
   3  -6  -1 69.9704 5.58266   1
   3  -6  -1 68.4520 3.20645   4
  -3  -6   1 58.9075 7.38763   1
   3  -6  -1 71.1700 3.64280   2
   3   6  -1 71.4721 3.78523   4
  -3   6   1 72.9410 3.41683   3
   3   6  -1 66.8261 3.97734   3
   2  -6  -1 15.3163 1.92232   2
  -2  -6   1 19.8809 4.56199   1
   2  -6  -1 17.6872 1.77174   4
  -2  -6   1 18.5409 1.97074   4
  -2  -6   1 19.5516 2.37749   2
   2  -6  -1 19.6222 2.49156   1
   2   6  -1 23.4956 2.26328   4
   2   6  -1 19.6446 2.44827   3
  -2   6   1 18.8001 2.06710   3
   1  -6  -1 541.206 14.4817   2
  -1  -6   1 545.710 14.3452   4
  -1  -6   1 532.449 18.9891   1
   1  -6  -1 548.000 14.3527   4
   1   6  -1 536.093 14.3686   4
   1   6  -1 515.558 14.5926   3
  -1   6   1 525.229 14.3835   3
   0  -6  -1 210.467 6.59184   2
   0  -6  -1 217.392 7.49642   1
   0  -6  -1 216.381 6.53513   4
   0  -6   1 202.821 6.79420   2
   0  -6   1 213.544 6.28298   4
   0  -6  -1 209.126 7.37210   1
   0  -6   1 208.282 9.86432   1
   0   6  -1 203.944 6.73419   3
   0   6   1 201.201 6.54510   3
   1  -6   1 364.166 13.7508   1
  -1  -6  -1 359.091 10.3920   2
   1  -6   1 359.762 10.5099   2
  -1  -6  -1 365.179 13.0848   1
   1  -6   1 368.526 9.95377   4
  -1  -6  -1 358.722 12.9512   1
  -1  -6  -1 375.472 10.3680   4
   1   6   1 361.013 10.4103   3
  -1   6  -1 375.621 10.4518   3
   2  -6   1 10.6725 3.23927   1
   2  -6   1 12.6400 1.41513   4
  -2  -6  -1 8.95453 1.90823   4
  -2  -6  -1 11.8324 2.07741   2
   2  -6   1 12.0766 2.06920   2
  -2  -6  -1 9.96672 3.31653   1
  -2  -6  -1 11.6965 3.44543   1
  -2   6  -1 14.3427 2.15334   3
   2   6   1 12.3754 2.22053   3
   2   6   1 8.56267 1.99512   4
   3  -6   1 105.539 3.58348   4
  -3  -6  -1 114.400 8.84874   1
  -3  -6  -1 98.7526 4.48692   2
   3  -6   1 101.139 4.52037   2
  -3  -6  -1 102.137 4.53903   4
   3  -6   1 96.5784 7.87276   1
   3  -6   1 103.212 3.59265   4
  -3  -6  -1 102.354 8.60216   1
   3   6   1 109.286 4.80796   4
   3   6   1 100.395 4.51292   3
  -3   6  -1 102.322 4.29419   3
   4  -6   1 0.62163 1.11837   4
   4  -6   1 2.87175 3.39777   1
  -4  -6  -1 0.29046 2.09846   2
   4  -6   1 -1.3881 1.92939   2
   4  -6   1 -1.3959 1.06504   4
  -4  -6  -1 0.71553 1.93039   4
  -4  -6  -1 4.72133 3.97707   1
  -4   6  -1 1.53667 1.67055   1
  -4   6  -1 -0.0481 1.61649   1
   4   6   1 0.19196 2.17500   4
  -4   6  -1 -2.3539 2.03143   2
  -4   6  -1 2.00697 1.96979   3
  -5  -6  -1 -0.3188 2.08638   4
   5  -6   1 1.58673 1.14316   4
   5  -6   1 2.29489 2.12563   2
  -5  -6  -1 4.67079 2.36401   2
  -5  -6  -1 5.47093 4.60204   1
   5  -6   1 -3.3848 3.48218   1
   5  -6   1 0.19152 1.13089   4
  -5   6  -1 -1.7057 2.39960   1
   5   6   1 2.58128 2.38445   4
  -5   6  -1 -3.1137 2.09984   1
  -5   6  -1 0.49149 2.27031   2
  -5   6  -1 2.11366 2.08316   3
   6  -6   1 45.3969 7.75268   1
  -6  -6  -1 47.5498 4.16593   4
  -6  -6  -1 50.4906 4.27525   2
   6  -6   1 43.9942 3.96580   2
   6  -6   1 45.6768 2.60796   4
  -6  -6  -1 47.3075 8.22434   1
  -6   6  -1 54.7094 6.79152   1
   6   6   1 50.3326 4.28109   4
  -6   6  -1 45.2181 4.23802   2
  -6   6  -1 52.3497 3.55170   3
  -6   6  -1 38.6425 5.75220   1
  -7  -6  -1 -1.1864 5.24878   1
   7  -6   1 3.43620 2.53199   2
  -7  -6  -1 -0.5112 2.61754   2
  -7  -6  -1 0.14100 5.25262   1
  -7  -6  -1 0.32562 2.40877   4
   7  -6   1 -0.5579 4.80061   1
   7  -6   1 0.36035 1.43572   4
   7   6   1 1.59585 2.71833   4
   7   6   1 0.68640 2.42725   2
  -7   6  -1 3.06410 2.60069   2
  -7   6  -1 1.27692 3.64404   1
  -7   6  -1 6.66753 4.26192   1
  -7   6  -1 2.79303 2.34941   3
   8  -6   1 -0.0093 1.55544   4
  -8  -6  -1 -3.2881 5.36542   1
  -8  -6  -1 0.51183 2.80932   2
   8  -6   1 3.64399 5.90547   1
  -8  -6  -1 -2.2444 6.31972   1
  -8   6  -1 -2.0053 2.68499   2
  -8   6  -1 1.05207 3.77125   1
   8   6   1 0.69000 2.92359   4
  -8   6  -1 -2.8610 3.93875   1
  -8   6  -1 0.73383 2.45647   3
   9  -6   1 18.7963 2.05133   4
  -9  -6  -1 14.4273 8.02296   1
   9  -6   1 25.6850 7.89026   1
  -9  -6  -1 20.8026 3.53753   2
  -9  -6  -1 21.2646 8.42772   1
  -9   6  -1 21.6857 3.46917   2
  -9   6  -1 15.9273 6.20214   1
  -9   6  -1 23.9870 3.16871   3
   9   6   1 18.2224 3.55920   4
  -9   6  -1 20.5804 6.72836   1
 -10  -6  -1 -9.3480 7.79164   1
  10  -6   1 -3.1026 1.71003   4
  10  -6   1 3.42917 7.19190   1
 -10  -6  -1 -0.0260 3.24295   2
 -10  -6  -1 1.60121 6.58908   1
 -10   6  -1 5.68435 6.00127   1
  10   6   1 4.34073 3.44176   4
 -10   6  -1 4.95358 5.59210   1
 -10   6  -1 -0.6274 3.26301   2
 -10   6  -1 -0.8598 2.61362   3
  11  -6   1 5.70118 2.08206   4
 -11  -6  -1 6.46735 3.66910   2
 -11  -6  -1 -3.0829 7.99091   1
 -11  -6  -1 -6.7226 8.04752   1
 -11   6  -1 3.85912 3.52900   2
  11   6   1 6.05561 3.74691   4
 -11   6  -1 4.52839 2.94216   3
 -11   6  -1 13.7498 7.42900   1
 -11   6  -1 12.4532 6.66372   1
 -12  -6  -1 39.2186 4.99942   3
 -12  -6  -1 30.1477 4.54603   2
 -12  -6  -1 35.5583 12.5495   1
  12  -6   1 32.7109 3.70479   4
 -12  -6  -1 21.9841 13.7641   1
  12   6   1 35.6375 4.77633   4
 -12   6  -1 30.0446 4.40228   2
 -12   6  -1 30.4802 9.72635   1
 -12   6  -1 32.6949 3.82363   3
 -13  -6  -1 60.5870 6.88240   3
 -13  -6  -1 44.7951 5.06325   2
 -13  -6  -1 37.5989 13.9980   1
  13  -6   1 52.5912 4.11750   4
 -13   6  -1 28.0413 12.6206   1
 -13   6  -1 49.4701 5.16622   2
  13   6   1 47.4940 5.20951   4
 -13   6  -1 60.9924 5.39862   3
 -14  -6  -1 13.4426 4.95262   3
 -14  -6  -1 12.2691 4.52034   2
  14  -6   1 14.3022 2.62895   4
 -14   6  -1 9.60428 4.28109   2
 -14   6  -1 18.5137 3.88404   3
  14   6   1 18.9490 4.89320   4
  13  -7  -1 4.52089 2.61804   4
 -13  -7   1 7.85380 4.19824   2
 -13   7   1 6.88510 4.13404   2
 -13   7   1 14.6104 10.3729   1
 -13   7   1 9.29399 2.86926   3
  13   7  -1 4.96322 4.13863   4
 -12  -7   1 31.4252 4.82614   2
 -12  -7   1 24.3085 12.2750   1
  12  -7  -1 33.5453 3.23035   4
  12   7  -1 29.0502 4.72946   4
 -12   7   1 37.0477 4.68172   2
 -12   7   1 19.2826 8.60853   1
 -12   7   1 31.3009 3.32527   3
 -11  -7   1 8.12969 9.82856   1
  11  -7  -1 5.95733 2.63985   4
 -11  -7   1 11.5464 10.9506   1
 -11  -7   1 8.63352 3.97464   2
 -11   7   1 8.15322 3.63236   2
  11   7  -1 5.09192 3.86888   4
 -11   7   1 4.64013 2.73973   3
 -11   7   1 21.3710 6.72586   1
 -10  -7   1 9.88980 3.70434   2
 -10  -7   1 7.62939 8.70010   1
  10  -7  -1 10.7389 2.68660   4
 -10  -7   1 24.5029 10.2786   1
 -10   7   1 -0.1959 4.80813   1
 -10   7   1 10.3772 3.61357   2
  10   7  -1 13.4883 3.81441   4
 -10   7   1 13.1911 2.75533   3
 -10   7   1 7.64921 5.55370   1
  -9  -7   1 32.3236 9.54239   1
   9  -7  -1 15.7442 2.53281   4
  -9  -7   1 36.4530 10.5885   1
  -9  -7   1 18.1076 3.64090   2
  -9   7   1 17.8615 3.34245   2
  -9   7   1 11.6138 4.83232   1
  -9   7   1 9.31554 4.69255   1
  -9   7   1 20.5349 2.76199   3
   9   7  -1 14.3957 3.56043   4
  -8  -7   1 32.5368 3.75067   2
   8  -7  -1 21.4665 2.44566   4
   8  -7  -1 29.0788 7.76601   1
  -8  -7   1 24.2076 8.50136   1
  -8   7   1 28.8067 2.82723   3
  -8   7   1 27.3423 4.84951   1
   8   7  -1 31.5993 3.97424   4
  -8   7   1 31.8903 4.79805   1
  -8   7   1 31.8220 3.56450   2
  -7  -7   1 9.79063 5.87090   1
   7  -7  -1 17.3074 2.13991   4
   7  -7  -1 14.7959 2.80468   2
  -7  -7   1 14.2290 3.18180   2
   7  -7  -1 14.3375 6.00682   1
  -7  -7   1 20.2318 7.44536   1
   7   7  -1 11.3368 3.10778   4
  -7   7   1 15.0730 2.49782   3
  -7   7   1 11.7951 2.20413   1
  -7   7   1 16.4909 2.98868   2
  -6  -7   1 -2.8037 4.76517   1
   6  -7  -1 7.83533 4.81937   1
  -6  -7   1 -3.4869 4.93513   1
   6  -7  -1 -1.2762 2.26903   2
   6  -7  -1 0.73652 1.66051   4
  -6  -7   1 3.95354 2.83383   2
  -6  -7   1 -0.9366 2.56574   4
   6   7  -1 -0.6886 2.73365   4
  -6   7   1 -2.2328 2.49568   2
  -6   7   1 3.00714 2.09155   3
   5  -7  -1 34.3319 3.02007   4
   5  -7  -1 38.5614 6.29547   1
   5  -7  -1 37.1328 3.04203   4
  -5  -7   1 42.2127 4.51025   2
  -5  -7   1 28.6113 7.19577   1
   5  -7  -1 38.8379 3.73891   2
  -5  -7   1 33.3445 7.31155   1
  -5  -7   1 37.0278 3.27042   4
  -5   7   1 36.9366 3.39226   3
  -5   7   1 41.6029 3.43449   2
   5   7  -1 38.9795 3.50179   4
   5   7  -1 31.7268 3.61132   3
  -4  -7   1 39.0002 4.29658   2
  -4  -7   1 42.8371 3.63507   4
   4  -7  -1 48.3462 3.12188   4
   4  -7  -1 49.4407 6.34050   1
  -4  -7   1 36.5979 6.94798   1
   4  -7  -1 43.6123 3.04598   4
  -4  -7   1 47.2966 7.71548   1
   4  -7  -1 40.1705 3.68667   2
   4   7  -1 42.1467 3.94735   4
   4   7  -1 40.0600 4.18028   3
  -4   7   1 43.7014 3.41721   3
   3  -7  -1 12.1664 1.82896   4
  -3  -7   1 11.5986 4.53198   1
  -3  -7   1 15.0237 4.87131   1
  -3  -7   1 16.9826 2.78312   2
  -3  -7   1 11.9816 2.20367   4
   3  -7  -1 11.6862 2.16820   2
   3  -7  -1 10.5499 1.77985   4
   3  -7  -1 17.1776 3.14189   1
   3   7  -1 14.8330 2.84166   3
  -3   7   1 18.3060 2.35737   3
   3   7  -1 11.1739 2.32955   4
  -2  -7   1 35.2396 3.21696   4
   2  -7  -1 40.0910 3.23163   2
  -2  -7   1 35.5070 3.67182   2
   2  -7  -1 34.7698 2.85633   4
  -2  -7   1 33.4724 5.76741   1
   2   7  -1 32.7101 3.71617   3
  -2   7   1 35.7069 3.17010   3
   2   7  -1 35.8574 3.48517   4
  -1  -7   1 585.210 16.0609   4
   1  -7  -1 597.076 16.2766   2
  -1  -7   1 595.979 16.4734   2
   1  -7  -1 610.964 16.1102   4
  -1  -7   1 623.091 21.3259   1
  -1   7   1 586.976 16.2879   3
   1   7  -1 589.046 16.4458   3
   1   7  -1 604.449 16.1384   4
   0  -7  -1 181.813 6.90834   1
   0  -7  -1 182.136 6.82695   1
   0  -7  -1 188.531 6.22146   4
   0  -7   1 184.158 5.95088   4
   0  -7   1 209.488 10.0268   1
   0  -7  -1 192.315 6.42123   2
   0  -7   1 180.323 6.62528   2
   0   7  -1 181.634 6.58408   3
   0   7   1 181.130 6.37581   3
  -1  -7  -1 166.917 6.09294   2
   1  -7   1 166.305 6.13085   2
  -1  -7  -1 176.144 8.32495   1
   1  -7   1 167.292 5.34572   4
  -1  -7  -1 157.662 5.96784   2
   1  -7   1 164.840 8.95939   1
  -1  -7  -1 163.150 5.85052   4
  -1  -7  -1 163.403 8.22290   1
  -1   7  -1 163.871 6.02505   3
   1   7   1 161.297 6.09244   3
  -2  -7  -1 3.58884 1.95232   4
  -2  -7  -1 5.53678 3.19130   1
   2  -7   1 3.56027 1.37460   4
   2  -7   1 2.41197 3.01590   1
  -2  -7  -1 4.46734 2.23898   2
  -2  -7  -1 5.64601 3.37417   1
   2  -7   1 2.48128 2.09696   2
  -2   7  -1 0.74296 2.17210   3
   2   7   1 5.92231 2.38841   3
   3  -7   1 16.1542 2.52177   2
  -3  -7  -1 11.0958 4.25670   1
  -3  -7  -1 12.3125 2.29688   4
   3  -7   1 9.67000 1.50308   4
  -3  -7  -1 9.97408 2.47367   2
   3  -7   1 10.4220 1.59208   4
  -3  -7  -1 8.95762 4.19959   1
   3  -7   1 7.06753 3.58768   1
   3   7   1 7.53703 2.64369   3
  -3   7  -1 10.8397 2.36911   3
   3   7   1 12.9894 2.52226   4
   4  -7   1 26.2031 2.30624   4
  -4  -7  -1 24.2122 5.90219   1
   4  -7   1 25.4914 2.83039   2
   4  -7   1 18.7500 4.94537   1
  -4  -7  -1 24.4176 2.87367   2
   4  -7   1 23.1305 2.31989   4
  -4  -7  -1 32.7084 6.08002   1
  -4  -7  -1 29.9280 2.87565   4
  -4   7  -1 24.6792 2.74479   3
   4   7   1 26.0428 3.04238   4
   4   7   1 26.0247 3.12505   3
  -5  -7  -1 75.6829 4.79786   4
  -5  -7  -1 87.2502 10.5432   1
   5  -7   1 65.7965 4.38473   2
  -5  -7  -1 82.7251 4.71629   2
   5  -7   1 78.3972 3.24842   4
   5  -7   1 67.9578 8.70732   1
   5  -7   1 75.2657 3.15257   4
  -5  -7  -1 78.7032 9.90563   1
  -5   7  -1 76.5916 4.68282   2
   5   7   1 73.1519 4.95194   4
  -5   7  -1 75.8997 4.35627   3
   6  -7   1 4.82000 4.81446   1
  -6  -7  -1 1.37007 2.62355   2
   6  -7   1 1.77826 1.27789   4
  -6  -7  -1 -0.9832 4.65188   1
   6  -7   1 -0.0252 2.35972   2
   6  -7   1 0.09273 1.26316   4
  -6  -7  -1 -6.0213 4.37506   1
  -6  -7  -1 1.42938 2.43039   4
  -6   7  -1 -1.3566 2.23309   1
  -6   7  -1 -0.0415 2.16969   1
  -6   7  -1 0.92287 2.61993   2
  -6   7  -1 2.08277 2.41189   3
   6   7   1 1.35403 2.71025   4
  -7  -7  -1 10.3283 7.10120   1
   7  -7   1 22.8459 1.92475   4
  -7  -7  -1 10.1993 6.59532   1
   7  -7   1 15.3022 6.13192   1
  -7  -7  -1 25.3465 3.39025   2
   7   7   1 25.2343 3.51690   4
  -7   7  -1 26.2530 3.13650   3
  -7   7  -1 21.3641 4.45452   1
  -7   7  -1 17.3239 4.04767   1
  -7   7  -1 26.3464 3.50493   2
   8  -7   1 7.31093 1.73911   4
  -8  -7  -1 9.22807 3.19325   2
  -8  -7  -1 17.5492 7.40645   1
   8  -7   1 2.94431 5.86687   1
  -8  -7  -1 5.58207 7.39071   1
  -8   7  -1 12.7049 4.46985   1
   8   7   1 9.50219 3.34945   4
  -8   7  -1 3.35585 4.11241   1
  -8   7  -1 14.0711 2.89527   3
  -8   7  -1 7.95223 3.13043   2
  -9  -7  -1 53.2633 5.30119   2
  -9  -7  -1 49.3939 11.3239   1
  -9  -7  -1 41.2554 10.6732   1
   9  -7   1 58.8957 10.9374   1
   9  -7   1 52.5763 3.29885   4
  -9   7  -1 42.2882 7.14675   1
  -9   7  -1 51.8485 5.42724   2
  -9   7  -1 50.1889 4.55745   3
   9   7   1 51.1667 5.70473   4
  -9   7  -1 50.4622 7.59111   1
 -10  -7  -1 5.20164 3.54705   2
  10  -7   1 -2.4692 7.88042   1
 -10  -7  -1 -4.1727 7.37497   1
  10  -7   1 8.65824 1.85753   4
 -10  -7  -1 23.9450 9.61752   1
  10   7   1 3.77811 3.58691   4
 -10   7  -1 5.92795 2.97370   3
 -10   7  -1 2.48355 5.45156   1
 -10   7  -1 -1.9456 4.97921   1
 -10   7  -1 8.12596 3.65442   2
 -11  -7  -1 29.7311 12.5044   1
 -11  -7  -1 2.18487 9.41322   1
  11  -7   1 -0.4719 1.83090   4
 -11  -7  -1 0.59286 3.72705   2
 -11   7  -1 4.19801 6.48114   1
 -11   7  -1 0.47836 3.56177   2
  11   7   1 0.34873 3.72341   4
 -11   7  -1 -3.4680 3.00310   3
  12  -7   1 19.8878 2.28159   4
 -12  -7  -1 -1.4472 11.7496   1
 -12  -7  -1 15.4302 4.32489   2
  12   7   1 15.6508 4.49633   4
 -12   7  -1 13.6361 9.12812   1
 -12   7  -1 17.3113 3.65918   3
 -12   7  -1 18.5693 4.33982   2
 -13  -7  -1 4.22774 4.73591   3
  13  -7   1 2.02420 2.04859   4
 -13  -7  -1 1.36845 4.14413   2
 -13   7  -1 7.26861 3.45956   3
 -13   7  -1 -8.2502 17.6220   1
  13   7   1 7.23579 4.34249   4
 -13   7  -1 5.70262 4.21304   2
  12  -8  -1 97.8269 5.23910   4
 -12  -8   1 99.2086 7.86556   2
 -12   8   1 108.692 5.47166   3
  12   8  -1 94.8768 7.85371   4
 -12   8   1 97.5671 7.34564   2
 -11  -8   1 12.2654 11.5771   1
  11  -8  -1 -4.5037 2.28934   4
 -11  -8   1 -1.9967 3.83640   2
 -11   8   1 -0.1005 4.62918   1
  11   8  -1 -5.2605 3.91580   4
 -11   8   1 -1.5726 3.44119   2
 -11   8   1 2.38329 2.71547   3
 -10  -8   1 -5.7337 8.84743   1
  10  -8  -1 1.92288 2.42785   4
 -10  -8   1 3.34064 3.81304   2
 -10   8   1 1.02894 3.03510   1
 -10   8   1 2.39363 3.52342   2
 -10   8   1 3.50787 2.65617   3
  10   8  -1 0.10811 3.76800   4
 -10   8   1 -2.5410 2.83444   1
   9  -8  -1 29.1335 2.85033   4
  -9  -8   1 25.8457 4.05933   2
  -9  -8   1 21.6845 9.33662   1
  -9  -8   1 6.14901 8.34619   1
   9   8  -1 29.5607 4.26218   4
  -9   8   1 30.7312 3.99272   2
  -9   8   1 23.1398 2.99536   3
  -8  -8   1 26.8224 8.75657   1
  -8  -8   1 18.6842 3.72928   2
  -8  -8   1 26.7065 8.45544   1
   8  -8  -1 25.3888 2.61470   4
   8   8  -1 22.7707 3.77505   4
  -8   8   1 24.4206 3.68030   2
  -8   8   1 22.0867 2.89707   3
  -7  -8   1 6.40299 6.52678   1
  -7  -8   1 19.2998 7.91945   1
   7  -8  -1 6.58803 1.95332   4
  -7  -8   1 10.6971 3.41939   2
   7  -8  -1 7.49571 1.87571   4
  -7   8   1 10.4930 2.96497   2
   7   8  -1 13.0822 3.42883   4
  -7   8   1 10.3701 2.54504   3
  -6  -8   1 14.3292 6.96913   1
   6  -8  -1 17.6219 2.09809   4
   6  -8  -1 23.0106 2.31110   4
  -6  -8   1 18.8676 3.36966   2
   6  -8  -1 20.2170 3.46827   2
  -6  -8   1 36.0166 7.94381   1
  -6   8   1 22.8043 2.81352   3
   6   8  -1 21.0403 3.38658   4
  -5  -8   1 57.4872 8.96687   1
   5  -8  -1 48.9273 4.36540   2
   5  -8  -1 51.5065 3.43503   4
  -5  -8   1 50.2868 4.30524   4
   5  -8  -1 52.3700 3.46713   4
  -5  -8   1 51.7990 8.98346   1
  -5  -8   1 55.6686 5.06959   2
   5   8  -1 42.6306 4.67813   3
   5   8  -1 46.1834 4.81150   4
  -5   8   1 53.3870 4.07874   3
   4  -8  -1 -0.8165 1.70133   4
  -4  -8   1 0.99964 4.51401   1
   4  -8  -1 -1.8928 2.25337   2
   4  -8  -1 2.44333 1.78721   4
  -4  -8   1 -2.8211 2.73774   2
  -4  -8   1 0.68807 4.59144   1
  -4  -8   1 3.86207 2.42250   4
  -4   8   1 -0.4093 2.31528   3
   4   8  -1 2.69808 3.02825   3
   4   8  -1 -0.9482 2.46617   4
  -3  -8   1 130.465 5.93757   2
  -3  -8   1 117.010 10.5422   1
  -3  -8   1 114.966 10.3737   1
  -3  -8   1 114.708 5.30084   4
   3  -8  -1 113.671 4.73678   4
   3  -8  -1 114.991 5.10204   2
   3  -8  -1 115.698 4.78256   4
  -3   8   1 113.585 5.08936   3
   3   8  -1 126.705 5.91992   3
   3   8  -1 117.161 5.57050   4
  -2  -8   1 48.9212 6.61861   1
   2  -8  -1 46.7280 3.86067   2
  -2  -8   1 42.0426 3.65139   2
  -2  -8   1 39.2069 3.95074   2
  -2  -8   1 40.9102 3.56119   4
   2  -8  -1 45.7470 3.22580   4
   2   8  -1 40.8055 3.65819   4
  -2   8   1 39.6513 3.69061   3
   2   8  -1 44.4715 4.30222   3
  -1  -8   1 98.8957 5.36607   2
  -1  -8   1 94.1357 8.09205   1
   1  -8  -1 96.9406 4.31630   4
   1  -8  -1 96.6570 4.69013   2
  -1  -8   1 92.6609 4.96172   2
  -1  -8   1 94.1632 4.36552   4
  -1   8   1 92.4538 4.70695   3
   1   8  -1 100.913 5.11962   3
   0  -8  -1 1.19337 1.82120   4
   0  -8  -1 1.80523 2.11566   2
   0  -8   1 3.68932 2.39170   2
   0  -8   1 0.63218 1.66126   4
   0  -8   1 -0.1149 3.00534   1
   0   8  -1 3.65963 2.64321   3
   0   8   1 0.95034 2.43820   3
   1  -8   1 9.32355 2.56545   2
  -1  -8  -1 8.55866 2.88653   1
   1  -8   1 13.1489 1.85829   4
  -1  -8  -1 12.5839 2.69861   2
  -1  -8  -1 10.3131 2.92089   1
   1  -8   1 3.42240 3.06885   1
  -1  -8  -1 7.03683 2.08739   4
  -1  -8  -1 13.2614 2.53880   2
   1   8   1 5.82988 2.64166   3
  -1   8  -1 11.7353 2.78468   3
  -2  -8  -1 0.46147 3.05244   1
   2  -8   1 4.11121 3.09178   1
  -2  -8  -1 -1.2527 1.96526   4
  -2  -8  -1 3.49335 2.45861   2
   2  -8   1 0.47738 1.50431   4
   2  -8   1 0.57992 2.33744   2
  -2  -8  -1 7.54782 3.49520   1
  -2   8  -1 2.29670 2.44391   3
   2   8   1 0.59109 2.55526   3
   3  -8   1 3.06572 1.58472   4
  -3  -8  -1 -1.3770 3.53716   1
   3  -8   1 2.54638 1.49510   4
  -3  -8  -1 1.07058 2.50701   2
  -3  -8  -1 4.40936 4.02503   1
   3  -8   1 3.82317 2.51848   2
  -3  -8  -1 6.41129 2.28074   4
   3  -8   1 3.41835 3.44411   1
  -3   8  -1 6.86170 2.69276   3
   3   8   1 2.80439 2.44046   4
   3   8   1 6.06360 2.84109   3
   4  -8   1 70.4217 8.08068   1
  -4  -8  -1 63.0967 8.69639   1
   4  -8   1 64.8666 3.19589   4
  -4  -8  -1 67.4698 4.44567   4
   4  -8   1 64.5979 3.20795   4
  -4  -8  -1 67.5552 9.04982   1
  -4  -8  -1 69.7309 4.96853   2
   4  -8   1 59.2266 4.73103   2
   4   8   1 74.1930 4.78561   4
  -4   8  -1 64.7533 4.31254   3
   5  -8   1 84.8405 3.54882   4
  -5  -8  -1 72.5287 9.99500   1
   5  -8   1 79.3868 3.45608   4
  -5  -8  -1 87.4804 11.0302   1
  -5  -8  -1 88.1358 5.46294   2
   5  -8   1 85.9348 9.47988   1
   5   8   1 90.4163 5.73994   4
  -5   8  -1 78.6447 4.91021   3
   6  -8   1 142.581 4.95081   4
   6  -8   1 145.996 4.90608   4
   6  -8   1 143.594 12.2060   1
  -6  -8  -1 156.774 6.83719   2
  -6  -8  -1 133.223 14.3492   1
  -6  -8  -1 170.184 14.2763   1
   6   8   1 154.453 7.12233   4
  -6   8  -1 156.095 6.30471   3
  -6   8  -1 155.175 6.76645   2
  -7  -8  -1 194.974 17.4117   1
   7  -8   1 214.089 6.69247   4
  -7  -8  -1 212.295 18.5903   1
  -7  -8  -1 237.633 8.90008   2
   7  -8   1 231.999 6.75311   4
   7  -8   1 208.999 16.0009   1
  -7   8  -1 240.446 8.12995   3
  -7   8  -1 237.827 8.82739   2
   7   8   1 220.505 9.00052   4
  -8  -8  -1 27.0363 8.84796   1
  -8  -8  -1 51.5351 5.32458   2
   8  -8   1 45.0285 3.08101   4
  -8  -8  -1 57.3039 11.2023   1
   8  -8   1 44.8445 8.75134   1
   8  -8   1 46.5566 2.85136   4
  -8   8  -1 47.0095 4.40450   2
   8   8   1 50.5848 5.66860   4
  -8   8  -1 56.8224 4.54762   3
   9  -8   1 52.8323 3.15226   4
   9  -8   1 50.1281 2.92205   4
  -9  -8  -1 48.2825 11.4894   1
  -9  -8  -1 61.5490 12.0086   1
  -9  -8  -1 42.2998 4.55012   2
   9  -8   1 36.0875 9.56316   1
  -9   8  -1 65.1767 5.89872   2
  -9   8  -1 53.3711 6.75778   1
   9   8   1 58.9852 6.24682   4
  -9   8  -1 48.5034 5.71796   1
  -9   8  -1 59.7992 4.77276   3
 -10  -8  -1 -12.055 8.72553   1
  10  -8   1 3.56594 1.65684   4
 -10  -8  -1 7.39045 3.82186   2
  10  -8   1 3.32959 1.46539   4
  10   8   1 1.17721 3.73775   4
 -10   8  -1 3.55068 4.55631   1
 -10   8  -1 6.11297 3.23376   3
 -10   8  -1 4.25738 3.72198   2
  11  -8   1 38.2187 2.94577   4
 -11  -8  -1 5.26059 12.7909   1
 -11  -8  -1 47.5015 5.05186   2
 -11   8  -1 21.7432 6.99038   1
 -11   8  -1 40.1899 4.74015   2
  11   8   1 33.0904 4.82251   4
 -11   8  -1 54.1066 5.14329   3
 -12  -8  -1 8.03461 4.34080   2
 -12   8  -1 12.5949 8.50296   1
 -12   8  -1 11.6507 3.67520   3
  12   8   1 10.7423 4.42335   4
 -12   8  -1 21.3582 4.61403   2
 -11  -9   1 -0.3648 4.00568   2
  11  -9  -1 4.48344 2.32890   4
 -11   9   1 5.36391 3.68478   2
 -11   9   1 2.03943 2.79083   3
  11   9  -1 2.70763 4.24176   4
  10  -9  -1 2.30734 2.37468   4
 -10  -9   1 1.21836 11.6406   1
 -10  -9   1 3.14394 3.86574   2
  10   9  -1 2.75328 3.87755   4
 -10   9   1 5.19172 3.66067   2
 -10   9   1 5.64081 2.85602   3
   9  -9  -1 5.16525 1.94141   4
  -9  -9   1 9.01915 10.1431   1
  -9  -9   1 1.91030 3.72497   2
   9  -9  -1 4.56431 2.33443   4
   9   9  -1 3.03755 3.70508   4
  -9   9   1 5.44366 3.52501   2
  -9   9   1 4.94898 2.88145   3
   8  -9  -1 6.55955 1.94075   4
  -8  -9   1 7.89495 3.76086   2
   8  -9  -1 7.02061 2.21435   4
  -8  -9   1 1.73356 7.04190   1
   8   9  -1 0.50361 3.35235   4
  -8   9   1 3.89828 2.66003   3
   7  -9  -1 2.08491 2.00244   4
  -7  -9   1 3.91727 3.42980   2
   7  -9  -1 2.24506 1.86150   4
  -7  -9   1 1.03784 6.29923   1
  -7   9   1 1.25205 2.58111   3
   7   9  -1 3.99538 3.21475   4
   6  -9  -1 76.4347 4.16177   4
  -6  -9   1 75.6781 11.4683   1
  -6  -9   1 70.1809 11.2214   1
   6  -9  -1 75.5940 4.08118   4
  -6  -9   1 74.8187 5.74734   2
   6   9  -1 77.3008 5.87279   4
  -6   9   1 91.4060 4.95418   3
  -5  -9   1 46.7775 8.87031   1
  -5  -9   1 40.3356 8.39774   1
  -5  -9   1 39.8827 4.25618   2
   5  -9  -1 43.6142 3.52037   4
   5  -9  -1 48.4652 3.55587   4
   5   9  -1 37.0413 3.84709   4
  -5   9   1 45.7818 4.21026   3
   5   9  -1 46.0047 4.50532   3
  -4  -9   1 0.54959 5.10446   1
   4  -9  -1 1.64756 1.91468   4
  -4  -9   1 0.24541 4.94790   1
  -4  -9   1 -0.3883 2.99727   2
   4  -9  -1 1.26660 1.84529   4
   4   9  -1 -1.4004 3.18189   3
  -4   9   1 0.73646 2.78554   3
   4   9  -1 -1.5329 2.69300   4
  -3  -9   1 28.2975 6.06654   1
   3  -9  -1 25.7024 3.16081   2
  -3  -9   1 24.9155 3.55732   2
  -3  -9   1 20.8140 5.80506   1
  -3  -9   1 24.4011 3.02359   4
   3  -9  -1 23.5622 2.64006   4
  -3   9   1 18.0851 3.05973   3
   3   9  -1 25.9318 3.75349   3
   3   9  -1 19.7604 2.98240   4
   2  -9  -1 25.7420 2.70564   4
  -2  -9   1 15.5824 5.01450   1
   2  -9  -1 17.6132 2.26151   4
   2  -9  -1 20.2924 2.86927   2
  -2  -9   1 18.1001 2.53870   4
  -2  -9   1 23.8999 3.52839   2
  -2  -9   1 25.6144 5.56294   1
   2   9  -1 17.9380 3.50016   3
  -2   9   1 19.8369 3.19794   3
  -1  -9   1 2.69618 3.58286   1
  -1  -9   1 0.42507 2.83769   2
   1  -9  -1 1.79442 1.90024   4
   1  -9  -1 -0.6301 2.26905   2
  -1  -9   1 0.90290 2.00399   4
  -1   9   1 0.33433 2.72357   3
   1   9  -1 -1.1800 2.90632   3
   0  -9   1 23.7596 4.57404   1
   0  -9  -1 17.2051 2.75712   2
   0  -9   1 16.5706 2.13780   4
   0  -9  -1 19.6429 3.08995   2
   0  -9  -1 24.4756 2.65856   4
   0   9   1 23.6355 3.38921   3
   0   9  -1 21.5596 3.53642   3
  -1  -9  -1 11.2401 2.96417   2
  -1  -9  -1 2.59408 2.39075   1
  -1  -9  -1 6.14939 2.60471   1
  -1  -9  -1 5.37903 2.46469   2
  -1  -9  -1 8.77471 2.37461   4
   1  -9   1 5.56007 2.93126   1
   1  -9   1 5.51585 1.83554   4
   1   9   1 5.82035 2.96680   3
  -1   9  -1 2.74448 2.94548   3
  -2  -9  -1 81.3822 5.43384   2
  -2  -9  -1 75.4082 7.22262   1
  -2  -9  -1 75.9040 5.06557   2
   2  -9   1 77.2444 3.87908   4
   2  -9   1 89.6876 6.79210   1
  -2  -9  -1 83.8031 7.67029   1
  -2  -9  -1 79.6437 4.89682   4
  -2   9  -1 78.8694 5.21080   3
   2   9   1 88.2036 5.30038   3
   3  -9   1 159.606 5.45211   4
   3  -9   1 152.096 5.33606   4
  -3  -9  -1 126.580 10.5306   1
  -3  -9  -1 145.607 6.49286   4
   3  -9   1 141.197 9.11757   1
  -3  -9  -1 155.222 6.79245   2
  -3  -9  -1 154.834 11.3362   1
  -3   9  -1 155.672 6.60403   3
   3   9   1 156.255 6.95058   3
   4  -9   1 141.324 9.69147   1
  -4  -9  -1 131.128 11.5566   1
   4  -9   1 129.210 4.79342   4
   4  -9   1 113.760 4.73430   4
  -4  -9  -1 150.402 12.3892   1
  -4  -9  -1 140.724 6.60149   2
  -4   9  -1 145.182 6.41849   3
  -5  -9  -1 4.93723 3.19275   2
  -5  -9  -1 11.2953 5.63757   1
   5  -9   1 3.05289 1.52805   4
  -5  -9  -1 3.69184 5.41481   1
   5  -9   1 7.30232 1.59510   4
   5  -9   1 13.8484 4.61054   1
   5   9   1 3.81151 3.10639   4
  -5   9  -1 8.11203 3.03090   3
  -6  -9  -1 -1.1672 3.02816   2
   6  -9   1 -0.5941 1.35135   4
  -6  -9  -1 -1.4067 5.66584   1
   6  -9   1 10.1238 5.00075   1
   6  -9   1 2.25686 1.46917   4
  -6  -9  -1 5.90743 5.96348   1
   6   9   1 2.42538 3.21237   4
  -6   9  -1 3.78854 2.95909   3
   7  -9   1 -12.469 4.95763   1
  -7  -9  -1 6.88614 6.86471   1
   7  -9   1 1.27658 1.38473   4
   7  -9   1 2.97147 1.51208   4
  -7  -9  -1 1.24497 3.22808   2
  -7  -9  -1 1.06806 6.36419   1
   7   9   1 0.32293 3.44274   4
  -7   9  -1 -0.3467 2.85265   3
   8  -9   1 7.88570 1.45542   4
  -8  -9  -1 12.9966 3.92466   2
  -8  -9  -1 5.12445 8.10270   1
   8  -9   1 7.90882 1.68814   4
  -8   9  -1 8.63521 3.16529   3
   8   9   1 4.05226 3.65044   4
   9  -9   1 10.1016 1.43679   4
  -9  -9  -1 0.81781 8.43213   1
  -9  -9  -1 14.4393 4.11987   2
   9  -9   1 11.5066 1.63598   4
   9   9   1 11.9958 4.16030   4
  -9   9  -1 6.16003 3.72393   2
  -9   9  -1 16.4080 3.68029   3
 -10  -9  -1 8.63047 4.12226   2
  10  -9   1 14.9639 1.57742   4
 -10  -9  -1 19.3543 10.8521   1
  10   9   1 8.91810 4.13685   4
 -10   9  -1 20.2874 4.18743   2
 -10   9  -1 14.6276 3.52262   3
 -11  -9  -1 -2.7535 3.94192   2
 -11   9  -1 1.87702 3.80068   2
  11   9   1 -7.1364 3.83103   4
 -11   9  -1 0.39253 3.29365   3
  10 -10  -1 53.3699 4.17852   4
 -10 -10   1 48.6266 5.28464   2
 -10  10   1 60.4496 5.04097   3
  10  10  -1 40.6624 5.18897   4
  -9 -10   1 6.17304 15.0134   1
   9 -10  -1 1.81065 2.24646   4
  -9 -10   1 0.64775 3.86282   2
   9  10  -1 1.68845 3.75143   4
  -9  10   1 4.24392 3.16948   3
  -8 -10   1 12.2976 4.15846   2
  -8 -10   1 -4.6684 9.57589   1
   8 -10  -1 5.79845 2.25497   4
   8  10  -1 9.40533 3.89287   4
  -8  10   1 7.24972 3.05344   3
   7 -10  -1 2.18502 2.02821   4
  -7 -10   1 9.13745 7.67087   1
  -7 -10   1 1.85457 3.58360   2
   7 -10  -1 -1.4624 1.85310   4
  -7  10   1 -2.4509 2.93892   3
   7  10  -1 2.40929 3.37456   4
   6 -10  -1 109.098 4.89880   4
  -6 -10   1 108.537 6.67516   2
  -6 -10   1 107.801 14.4178   1
   6 -10  -1 95.9674 4.86566   4
   6  10  -1 106.897 6.63399   4
  -6  10   1 115.481 5.95976   3
  -5 -10   1 38.6417 8.59967   1
   5 -10  -1 32.6349 3.59441   4
   5 -10  -1 21.1385 2.47571   4
  -5 -10   1 32.4577 4.28853   2
  -5 -10   1 11.8609 7.24779   1
   5  10  -1 17.0468 4.28056   3
   5  10  -1 24.4778 3.72534   4
  -5  10   1 28.1834 3.77968   3
  -4 -10   1 165.751 7.80129   2
  -4 -10   1 145.486 12.6390   1
   4 -10  -1 146.554 5.86193   4
  -4 -10   1 165.178 14.5901   1
   4 -10  -1 154.912 6.06226   4
   4  10  -1 145.973 6.94800   4
   4  10  -1 152.559 7.51764   3
  -4  10   1 156.793 6.86901   3
  -3 -10   1 59.7393 8.87024   1
   3 -10  -1 66.2762 4.28656   4
  -3 -10   1 63.9059 8.70680   1
   3 -10  -1 57.2796 4.01497   4
  -3 -10   1 66.3698 5.75672   2
  -3  10   1 65.0341 4.95193   3
   3  10  -1 63.6232 5.80404   3
  -2 -10   1 2.69251 3.26965   2
  -2 -10   1 -1.7489 4.06487   1
   2 -10  -1 4.84211 2.46134   4
  -2 -10   1 5.74360 4.44990   1
   2 -10  -1 2.06558 2.02902   4
  -2 -10   1 0.71076 2.29678   4
  -2  10   1 1.92883 3.05859   3
   2  10  -1 2.27143 3.52534   3
  -1 -10   1 9.54693 4.19705   1
  -1 -10   1 11.1223 4.02555   1
   1 -10  -1 7.41271 2.08935   4
  -1 -10   1 8.76044 2.25524   4
  -1 -10   1 16.6853 3.53493   2
   1  10  -1 15.2070 3.74459   3
  -1  10   1 13.8370 3.36793   3
   0 -10   1 53.3990 6.06071   1
   0 -10  -1 49.9491 4.14051   4
   0 -10  -1 51.1108 5.05033   2
   0 -10   1 44.7491 5.66317   1
   0 -10   1 51.8043 5.63371   2
   0 -10   1 50.6452 3.82954   4
   0  10   1 51.7317 5.26666   3
   0  10  -1 49.4028 5.05246   3
   1 -10   1 221.217 9.25540   1
   1 -10   1 208.550 7.30727   4
  -1 -10  -1 230.519 8.73997   2
  -1  10  -1 241.080 8.87631   3
   1  10   1 225.238 8.55402   3
   2 -10   1 39.3449 3.32909   4
  -2 -10  -1 39.9292 5.12469   1
   2 -10   1 33.8285 4.46695   1
   2 -10   1 44.2974 3.82869   4
  -2 -10  -1 38.8383 4.91849   1
  -2 -10  -1 39.2542 3.99622   2
   2  10   1 43.9645 4.55197   3
  -2  10  -1 35.8970 4.17107   3
   3 -10   1 38.2581 5.02119   1
   3 -10   1 31.2196 2.63954   4
  -3 -10  -1 38.3474 4.01291   2
   3 -10   1 28.6161 3.02426   4
  -3 -10  -1 22.5775 5.33912   1
  -3 -10  -1 26.8831 5.73413   1
   3  10   1 33.6211 4.26565   3
  -3  10  -1 25.3599 3.94427   3
   4 -10   1 6.92726 3.84046   1
  -4 -10  -1 11.2871 5.71275   1
  -4 -10  -1 6.62151 3.29931   2
   4 -10   1 2.53405 1.59733   4
  -4 -10  -1 14.2133 5.22321   1
   4 -10   1 4.05302 1.82070   4
  -4  10  -1 3.61618 3.14704   3
   5 -10   1 2.33999 1.56494   4
   5 -10   1 1.99415 4.15165   1
   5 -10   1 0.09324 1.54345   4
  -5 -10  -1 3.80841 5.62933   1
  -5 -10  -1 0.62400 6.13165   1
  -5 -10  -1 -0.2398 3.33718   2
  -5  10  -1 -1.4627 3.09553   3
  -6 -10  -1 2.14846 3.33999   2
   6 -10   1 5.48127 1.53789   4
   6 -10   1 -3.3066 4.73771   1
  -6 -10  -1 7.90098 7.34782   1
   6 -10   1 3.77165 1.56155   4
   6  10   1 6.33397 3.49031   4
  -6  10  -1 7.64715 3.35869   3
   7 -10   1 -0.8370 1.46054   4
  -7 -10  -1 -0.0106 3.51740   2
   7 -10   1 2.65111 1.35316   4
  -7 -10  -1 7.91302 8.16994   1
  -7  10  -1 3.78451 3.28363   3
   7  10   1 3.23360 3.48307   4
   8 -10   1 7.29352 1.35136   4
  -8 -10  -1 15.0348 4.06835   2
  -8 -10  -1 -3.4024 8.46865   1
   8 -10   1 9.29932 1.55259   4
  -8  10  -1 12.7282 3.61202   3
   8  10   1 8.49350 3.94587   4
  -9 -10  -1 -29.995 16.0553   1
  -9 -10  -1 -2.6104 3.85845   2
  -9  10  -1 -3.3121 3.44026   3
   9  10   1 -6.1080 3.79379   4
 -10 -10  -1 -6.5019 3.97263   2
  10  10   1 -1.1802 3.95056   4
 -10  10  -1 0.75691 3.52230   3
  -8 -11   1 2.43932 4.17168   2
   8 -11  -1 2.91694 2.20855   4
   8  11  -1 1.66186 3.68298   4
  -8  11   1 1.54935 3.16472   3
  -7 -11   1 3.61504 4.16826   2
   7 -11  -1 1.21870 2.15426   4
  -7 -11   1 -8.9511 9.92883   1
  -7  11   1 3.29520 3.34656   3
   7  11  -1 5.87129 3.69216   4
  -6 -11   1 62.8545 6.86615   2
   6 -11  -1 56.7656 4.13841   4
  -6 -11   1 45.5988 11.3222   1
  -6  11   1 61.5422 5.55389   3
   6  11  -1 64.9100 6.27652   4
  -5 -11   1 40.3185 9.72541   1
   5 -11  -1 50.9421 4.18601   4
  -5 -11   1 45.4097 4.92132   2
   5 -11  -1 52.9442 4.04268   4
  -5  11   1 53.3837 5.37161   3
   4 -11  -1 150.280 6.12096   4
  -4 -11   1 143.792 14.4261   1
   4 -11  -1 158.230 6.38090   4
  -4 -11   1 165.577 8.13912   2
  -4  11   1 168.617 7.45620   3
   4  11  -1 150.304 8.09255   3
  -3 -11   1 0.43711 6.26927   1
   3 -11  -1 6.41146 2.55929   4
  -3 -11   1 11.1282 3.88955   2
  -3 -11   1 7.10333 5.71681   1
   3 -11  -1 6.05887 2.19928   4
  -3  11   1 11.2124 3.60781   3
   3  11  -1 7.82224 4.21536   3
  -2 -11   1 119.815 7.37215   2
   2 -11  -1 110.617 5.74699   4
  -2 -11   1 123.334 9.99766   1
  -2 -11   1 115.177 9.46840   1
  -2  11   1 106.111 6.47023   3
   2  11  -1 119.602 7.21828   3
  -1 -11   1 23.8430 4.08764   1
  -1 -11   1 19.4067 4.39324   1
   1 -11  -1 26.4259 3.99380   2
  -1 -11   1 25.4531 4.14761   2
   1  11  -1 23.2816 4.32623   3
  -1  11   1 30.6478 4.30338   3
   0 -11   1 20.5292 4.05318   2
   0 -11   1 26.4026 2.89804   4
   0 -11  -1 33.1842 4.17955   2
   0  11   1 23.4378 4.11737   3
   0  11  -1 35.0969 4.60600   3
  -1 -11  -1 140.353 7.01932   2
   1 -11   1 112.205 5.25110   4
   1  11   1 118.869 7.02672   3
  -1  11  -1 117.374 6.81864   3
  -2 -11  -1 18.6746 3.82177   2
   2 -11   1 21.2771 2.62486   4
   2 -11   1 19.6927 2.31710   4
  -2  11  -1 24.2888 4.21841   3
   2  11   1 19.1315 4.12886   3
  -3 -11  -1 10.0275 4.62532   1
   3 -11   1 4.80374 1.83958   4
   3 -11   1 9.27290 2.19213   4
  -3 -11  -1 13.6484 3.88892   2
  -3 -11  -1 11.6745 4.42993   1
  -3  11  -1 10.2122 3.92858   3
   4 -11   1 60.6938 3.61744   4
   4 -11   1 62.2629 3.86417   4
  -4 -11  -1 62.2563 8.41190   1
  -4 -11  -1 67.0386 6.30223   2
  -4  11  -1 76.9959 6.09267   3
  -5 -11  -1 22.1477 4.13090   2
  -5 -11  -1 27.2417 7.83838   1
   5 -11   1 25.1370 2.86885   4
   5 -11   1 27.9000 2.83924   4
  -5  11  -1 27.8007 4.23289   3
  -6 -11  -1 12.7901 3.97517   2
  -6 -11  -1 20.4843 8.61524   1
   6 -11   1 10.5983 1.67226   4
  -6  11  -1 20.1987 4.14860   3
   7 -11   1 4.29202 1.89917   4
  -7 -11  -1 -6.8894 9.07092   1
  -7 -11  -1 2.44380 3.94364   2
  -7  11  -1 5.58846 3.78771   3
  -8 -11  -1 3.88874 4.15138   2
  -8  11  -1 7.17090 3.67197   3
   8  11   1 3.58786 3.79942   4
  -6 -12   1 -0.4374 4.04031   2
   6 -12  -1 -0.0159 2.15635   4
  -6  12   1 1.38756 3.64531   3
  -5 -12   1 0.25561 8.72050   1
   5 -12  -1 2.15174 2.21190   4
  -5 -12   1 0.67721 3.93418   2
  -5  12   1 -5.0073 3.35473   3
   4 -12  -1 0.68859 2.25852   4
  -4 -12   1 0.99838 3.98426   2
  -4 -12   1 14.7144 7.41633   1
   4  12  -1 1.41182 4.45418   3
  -4  12   1 -1.0667 3.61092   3
  -3 -12   1 0.53192 3.84304   2
  -3 -12   1 -8.1827 5.54538   1
   3 -12  -1 -0.3554 2.44542   4
   3  12  -1 0.71666 4.29942   3
  -3  12   1 8.96733 3.86067   3
   2 -12  -1 1.42378 3.32640   2
  -2 -12   1 7.16267 3.61854   1
   2 -12  -1 6.88648 2.76563   4
  -2 -12   1 4.13495 3.96041   2
   2  12  -1 2.16555 4.22929   3
  -2  12   1 2.29915 3.71424   3
   1 -12  -1 19.4543 3.25506   4
  -1 -12   1 12.8052 4.20211   2
   1 -12  -1 16.2908 3.85517   2
  -1  12   1 14.9424 4.09427   3
   1  12  -1 14.8192 4.54606   3
   0 -12  -1 33.5714 4.32311   2
   0  12   1 35.2190 4.89480   3
   0  12  -1 38.0556 4.94207   3
  -1 -12  -1 -4.5320 3.44688   2
   1 -12   1 0.19029 3.82209   2
   1 -12   1 0.83502 2.54889   4
   1  12   1 0.06275 3.95692   3
  -1  12  -1 0.27152 3.93947   3
  -2 -12  -1 2.89566 3.67343   2
   2 -12   1 0.67358 2.23129   4
  -2  12  -1 5.17560 4.04705   3
   2  12   1 -0.3931 3.98945   3
   3 -12   1 5.05059 2.27149   4
  -3 -12  -1 9.52964 3.98166   2
  -3  12  -1 6.18509 4.13792   3
  -4 -12  -1 16.0647 5.91910   1
  -4 -12  -1 13.5448 4.28626   2
   4 -12   1 7.50804 2.05008   4
  -4  12  -1 14.8781 4.46166   3
  -5 -12  -1 32.5335 4.89208   2
   5 -12   1 27.5478 3.09506   4
  -5 -12  -1 21.2251 8.36566   1
  -5  12  -1 38.2449 5.00013   3
  -6 -12  -1 24.9649 12.2790   1
  -6 -12  -1 31.3613 4.79601   2
  -6  12  -1 31.4107 4.58587   3
  -2 -13   1 -0.2969 3.93636   2
   2 -13  -1 0.73336 2.72848   4
   2 -13  -1 -2.5594 3.49579   2
   1 -13  -1 2.85496 3.77407   2
  -1 -13   1 3.32485 4.02851   2
   1 -13  -1 0.09317 2.74366   4
  -1  13   1 1.61527 4.35767   3
   1  13  -1 -0.9245 4.39669   3
   0 -13  -1 24.3449 3.60386   4
   0 -13  -1 17.6168 4.41410   2
   0 -13   1 14.8411 4.34683   2
   0  13  -1 12.9568 4.70202   3
   0  13   1 20.9489 4.91239   3
  -1 -13  -1 29.2389 4.78492   2
   1 -13   1 32.3216 4.94153   2
   1 -13   1 31.0946 3.31711   4
  -1  13  -1 22.5402 5.09743   3
   1  13   1 21.3712 4.96528   3
  16   0  -2 4.80409 4.03444   4
 -15   0   2 60.6394 6.46530   2
  15   0  -2 62.0894 6.72765   4
 -15   0   2 62.4861 5.47253   3
 -15   0   2 65.6107 16.7942   1
 -14   0   2 0.30705 3.50028   2
 -14   0   2 -2.9764 8.99873   1
 -14   0   2 0.28963 2.94722   3
  14   0  -2 0.82298 3.35442   4
 -14   0   2 -6.9733 10.6943   1
 -13   0   2 114.684 5.73704   3
 -13   0   2 104.748 17.0476   1
 -13   0   2 115.818 6.98385   2
  13   0  -2 124.378 6.83036   4
 -13   0   2 152.206 20.2661   1
 -12   0   2 10.7327 7.64441   1
  12   0  -2 4.90740 2.99512   4
 -12   0   2 13.7189 8.11918   1
 -12   0   2 6.80131 2.69925   3
 -12   0   2 3.92862 3.15472   2
  11   0  -2 39.0975 3.70712   4
 -11   0   2 44.2099 11.2926   1
 -11   0   2 32.8489 9.86047   1
 -11   0   2 26.8295 3.29764   4
 -11   0   2 42.4226 3.72544   3
 -10   0   2 219.946 7.14821   3
 -10   0   2 194.170 18.0597   1
  10   0  -2 224.878 7.95832   4
 -10   0   2 228.615 19.0606   1
 -10   0   2 228.771 8.03638   2
  10   0  -2 216.120 7.91630   2
 -10   0   2 220.622 7.82623   4
  -9   0   2 279.791 19.7240   1
  -9   0   2 272.739 8.94023   4
  -9   0   2 277.861 19.5266   1
   9   0  -2 267.659 9.02270   2
   9   0  -2 284.164 9.02313   4
  -9   0   2 281.874 9.14819   2
  -9   0   2 280.390 8.30921   3
  -8   0   2 980.095 25.4651   4
  -8   0   2 893.946 36.6749   1
  -8   0   2 966.058 38.2085   1
  -8   0   2 1004.48 25.5372   2
   8   0  -2 986.544 25.5301   4
  -8   0   2 981.190 25.0085   3
   8   0  -2 957.536 25.4472   2
  -7   0   2 47.6144 2.62267   3
   7   0  -2 48.1148 3.48187   4
  -7   0   2 48.6838 3.24183   4
   7   0  -2 51.5063 3.19454   2
  -7   0   2 57.0972 3.38358   2
  -7   0   2 46.1866 8.15545   1
  -7   0   2 56.5245 8.92005   1
  -6   0   2 781.645 20.1694   2
  -6   0   2 709.782 20.0524   4
  -6   0   2 805.847 29.8113   1
  -6   0   2 782.126 29.5497   1
   6   0  -2 770.821 20.1688   4
   6   0  -2 776.538 20.1124   2
  -6   0   2 775.731 19.7491   3
  -5   0   2 690.610 18.5026   4
   5   0  -2 721.908 18.4942   2
  -5   0   2 725.298 26.8057   1
  -5   0   2 688.250 25.9984   1
   5   0  -2 728.230 18.6001   4
  -4   0   2 1730.82 50.8989   1
  -4   0   2 1747.18 50.9160   1
  -3   0   2 1077.57 32.7538   1
   3   0  -2 1070.47 32.6583   1
  -2   0   2 2694.54 72.4406   1
   2   0  -2 2773.93 72.6541   1
   1   0  -2 734.980 21.7644   1
  -1   0   2 763.689 21.9115   1
   1   0  -2 713.224 18.3717   3
   0   0  -2 165.134 6.99092   1
   0   0  -2 156.517 4.12538   3
   0   0   2 156.471 4.02828   2
   0   0  -2 151.318 4.17237   4
   0   0   2 156.209 6.81689   1
   0   0  -2 156.682 4.03604   2
  -1   0  -2 1000.12 28.4609   1
   1   0   2 980.932 28.3188   1
   2   0   2 2241.69 61.0895   1
  -2   0  -2 2269.60 61.1308   1
  -3   0  -2 2685.30 73.9293   1
   3   0   2 2732.04 74.1957   1
  -4   0  -2 1765.70 50.8794   1
   4   0   2 1637.54 50.4556   1
  -5   0  -2 3816.65 105.523   1
   5   0   2 3857.83 105.738   1
  -6   0  -2 114.370 4.24698   4
  -6   0  -2 116.476 10.5984   1
   6   0   2 113.138 10.9586   1
  -6   0  -2 121.191 4.44990   3
   6   0   2 128.492 4.54490   2
   6   0   2 124.909 4.29480   4
  -7   0  -2 129.089 4.88997   3
   7   0   2 139.934 4.83153   4
   7   0   2 128.140 5.15448   2
  -7   0  -2 148.480 12.4053   1
  -7   0  -2 131.253 4.80964   4
  -7   0  -2 136.133 5.13972   2
   7   0   2 150.165 13.0267   1
  -8   0  -2 10.2816 2.28051   3
   8   0   2 7.80756 2.32563   2
  -8   0  -2 7.36108 2.30649   2
   8   0   2 10.1500 2.09774   4
  -8   0  -2 6.50626 5.72186   1
   8   0   2 2.28842 6.07132   1
  -8   0  -2 7.92280 1.96562   4
   9   0   2 43.8439 3.59469   4
   9   0   2 30.9550 8.71418   1
  -9   0  -2 38.8554 4.22781   2
   9   0   2 43.7125 3.95975   2
  -9   0  -2 39.2144 3.74457   3
  -9   0  -2 46.3564 10.0751   1
  -9   0  -2 42.8486 3.66217   4
 -10   0  -2 -0.6475 2.53995   3
 -10   0  -2 5.14172 6.64057   1
  10   0   2 1.40046 6.45969   1
  10   0   2 -0.8516 2.57857   2
 -10   0  -2 6.32504 2.84159   2
  10   0   2 6.11417 2.42983   4
 -10   0  -2 4.70764 2.38469   4
  11   0   2 37.4361 3.45055   4
 -11   0  -2 38.6452 9.72141   1
 -11   0  -2 27.9776 3.03494   4
  11   0   2 23.8767 9.73542   1
 -11   0  -2 29.3224 3.56593   3
 -11   0  -2 33.0568 3.73844   2
 -12   0  -2 -2.4348 2.94318   2
 -12   0  -2 3.81906 2.97605   3
 -12   0  -2 0.64142 7.18735   1
  12   0   2 -0.7594 9.51666   1
  12   0   2 -1.1234 2.70562   4
 -13   0  -2 -0.9510 7.26218   1
  13   0   2 -16.389 8.26945   1
 -13   0  -2 -4.0858 3.17422   2
  13   0   2 0.84311 3.00203   4
 -13   0  -2 -0.5974 3.36898   3
 -14   0  -2 113.277 19.7495   1
 -14   0  -2 87.4713 6.84039   2
  14   0   2 102.164 6.52378   4
 -14   0  -2 99.1928 6.79092   3
 -15   0  -2 18.3636 14.3145   1
 -15   0  -2 11.0637 4.17097   2
 -15   0  -2 20.1889 4.30865   3
  15   0   2 11.7846 3.59453   4
 -15  -1   2 2.43678 3.82332   2
 -15  -1   2 6.25766 11.7614   1
 -15  -1   2 2.81616 3.38734   3
  15  -1  -2 -0.7321 3.52445   4
 -15  -1   2 -13.369 13.2633   1
 -15   1   2 0.39713 3.78618   2
 -15   1   2 24.8332 15.4042   1
  15   1  -2 -4.6675 3.79101   4
 -15   1   2 -5.8795 2.94267   3
 -14  -1   2 63.5274 13.7175   1
  14  -1  -2 90.8322 6.54288   4
 -14  -1   2 92.6609 5.81598   3
 -14  -1   2 82.4212 6.68594   2
 -14  -1   2 73.0718 16.2959   1
  14   1  -2 88.3117 6.80049   4
 -14   1   2 89.1502 5.36861   3
 -14   1   2 58.6587 13.5339   1
 -14   1   2 89.5219 15.8663   1
 -14   1   2 80.3878 6.62847   2
 -13  -1   2 24.4190 12.3081   1
 -13  -1   2 14.0490 3.64026   2
 -13  -1   2 3.86807 8.64135   1
  13  -1  -2 16.1799 3.47504   4
 -13  -1   2 16.3741 3.22602   3
 -13   1   2 12.1272 9.37592   1
 -13   1   2 17.5445 3.07940   3
  13   1  -2 16.7012 3.68911   4
 -13   1   2 16.5169 3.65221   2
 -13   1   2 13.9306 9.92638   1
 -12  -1   2 19.4961 9.57410   1
 -12  -1   2 20.5142 8.97201   1
 -12  -1   2 20.9321 3.64002   2
  12  -1  -2 22.0088 3.33620   4
 -12  -1   2 23.4458 3.19345   3
 -12   1   2 20.4412 3.49178   2
 -12   1   2 26.3733 9.27337   1
 -12   1   2 18.0287 2.79047   3
 -12   1   2 13.1029 8.98017   1
  12   1  -2 21.2542 3.61753   4
 -11  -1   2 138.577 6.45681   2
 -11  -1   2 147.822 17.1100   1
 -11  -1   2 139.474 5.79943   3
 -11  -1   2 122.084 15.6457   1
  11  -1  -2 155.836 6.57539   4
 -11   1   2 136.544 5.46206   3
 -11   1   2 125.638 15.2283   1
 -11   1   2 132.211 5.97369   4
 -11   1   2 119.299 14.7209   1
 -11   1   2 135.051 6.56712   2
  11   1  -2 147.865 6.67861   4
 -10  -1   2 23.2795 7.23638   1
 -10  -1   2 18.9282 2.96010   4
 -10  -1   2 20.5594 9.22439   1
  10  -1  -2 17.8544 2.98541   2
 -10  -1   2 32.5261 3.49369   2
  10  -1  -2 30.9831 3.24746   4
 -10  -1   2 24.7692 2.76788   3
 -10   1   2 28.6563 2.66000   3
 -10   1   2 26.5842 7.74855   1
  10   1  -2 26.0437 3.25602   2
 -10   1   2 22.8561 3.26383   2
  10   1  -2 19.1426 3.04043   4
 -10   1   2 31.1164 3.07868   4
 -10   1   2 20.8115 7.95818   1
  -9  -1   2 1297.83 33.7491   2
   9  -1  -2 1346.55 33.6807   4
   9  -1  -2 1234.92 33.5816   2
  -9  -1   2 1271.31 33.7264   4
  -9  -1   2 1232.33 48.3283   1
  -9  -1   2 1278.84 33.2554   3
  -9  -1   2 1302.80 48.6503   1
   9   1  -2 1317.62 33.7894   4
  -9   1   2 1335.28 48.2945   1
  -9   1   2 1260.79 33.5244   4
  -9   1   2 1315.32 33.0851   3
   9   1  -2 1266.00 33.6622   2
  -9   1   2 1292.96 47.8516   1
  -9   1   2 1346.83 33.7826   2
   8  -1  -2 279.601 9.14386   2
   8  -1  -2 318.279 9.32005   4
  -8  -1   2 289.123 8.70851   3
  -8  -1   2 303.382 9.30123   4
  -8  -1   2 296.902 18.7514   1
  -8  -1   2 308.706 9.32031   2
  -8  -1   2 306.992 19.3967   1
   8   1  -2 311.640 9.41409   4
  -8   1   2 303.768 9.24758   2
  -8   1   2 298.906 8.52509   3
  -8   1   2 299.608 9.09896   4
   8   1  -2 289.694 9.20717   2
  -8   1   2 316.856 18.8364   1
  -8   1   2 321.234 18.8786   1
  -7  -1   2 48.2223 8.20112   1
   7  -1  -2 49.2754 3.52417   4
   7  -1  -2 49.9598 3.36807   2
  -7  -1   2 36.4761 7.69289   1
  -7  -1   2 48.1078 3.48132   2
  -7  -1   2 49.0635 3.47911   4
  -7   1   2 49.5122 3.20428   4
  -7   1   2 48.6924 2.47016   3
   7   1  -2 50.0304 3.43362   4
  -7   1   2 51.0981 8.14209   1
  -7   1   2 47.0176 3.25891   2
   7   1  -2 48.7560 3.33226   2
  -7   1   2 57.3436 8.47175   1
  -6  -1   2 883.131 33.0945   1
   6  -1  -2 880.768 23.2796   4
  -6  -1   2 893.474 23.3771   4
   6  -1  -2 889.047 23.2550   2
  -6  -1   2 921.122 33.3244   1
  -6  -1   2 898.366 23.3354   2
   6   1  -2 886.731 23.2984   2
   6   1  -2 990.393 23.4930   4
  -6   1   2 886.681 23.2472   4
  -6   1   2 914.529 23.3096   2
  -6   1   2 890.166 22.8464   3
  -6   1   2 881.910 32.4032   1
  -6   1   2 856.466 31.8166   1
  -5  -1   2 3.08429 1.70004   4
  -5  -1   2 1.34305 3.99071   1
   5  -1  -2 2.87411 1.55906   2
  -5  -1   2 1.08830 3.64479   1
   5  -1  -2 3.94367 1.67243   4
  -5  -1   2 3.70663 1.72346   2
  -5   1   2 5.29607 1.52682   4
  -5   1   2 3.47515 1.53355   2
  -5   1   2 8.50481 3.96685   1
  -5   1   2 4.39386 3.75740   1
   5   1  -2 0.93373 1.77607   4
   5   1  -2 5.47360 1.62990   2
  -4  -1   2 304.062 14.4149   1
   4  -1  -2 288.913 7.96357   2
   4  -1  -2 291.275 8.08088   4
  -4  -1   2 293.193 8.15135   4
  -4  -1   2 291.498 8.05780   2
  -4  -1   2 302.361 14.6750   1
  -4   1   2 265.011 13.0265   1
  -4   1   2 289.997 7.95574   2
  -4   1   2 288.261 7.52774   3
   4   1  -2 287.635 8.00024   2
   4   1  -2 286.571 8.15798   4
  -4   1   2 290.220 13.4593   1
  -4   1   2 290.934 8.03028   4
   3  -1  -2 86.3834 2.89742   2
  -3  -1   2 76.4276 7.16173   1
   3  -1  -2 83.6695 3.13625   4
   3  -1  -2 73.7497 6.44608   1
  -3  -1   2 81.6411 3.06901   2
  -3  -1   2 91.4047 3.19968   4
  -3   1   2 79.0189 2.30606   3
   3   1  -2 76.7040 2.95373   2
  -3   1   2 87.3493 6.52132   1
  -3   1   2 81.0724 2.81434   2
   3   1  -2 85.2024 3.24819   4
   3   1  -2 80.6536 2.74356   3
  -3   1   2 82.1366 2.97068   4
   3   1  -2 84.4307 7.20593   1
   2  -1  -2 551.860 17.5875   1
  -2  -1   2 530.166 18.2378   1
  -2   1   2 525.218 13.7626   4
   2   1  -2 529.597 13.6392   3
   2   1  -2 545.185 18.4222   1
   0  -1  -2 3090.46 78.9372   1
   0  -1   2 3077.13 79.9124   1
   0   1  -2 3051.66 79.7921   1
  -2  -1  -2 903.354 27.3063   1
   2  -1   2 902.324 27.5786   1
  -2   1  -2 903.417 27.3242   1
   2   1   2 886.844 27.3983   1
   3  -1   2 373.013 15.2381   1
  -3  -1  -2 354.758 15.0227   1
   3  -1   2 353.574 9.71383   2
   3  -1   2 355.324 9.36306   4
  -3  -1  -2 364.205 9.67719   4
  -3  -1  -2 364.845 9.72565   3
  -3  -1  -2 368.725 9.72089   2
   3   1   2 359.205 9.68721   2
   3   1   2 354.658 9.68606   4
  -3   1  -2 359.886 9.36396   4
  -3   1  -2 363.756 9.78410   2
  -3   1  -2 397.287 15.2899   1
   3   1   2 382.554 15.5218   1
  -3   1  -2 365.422 9.68555   3
   4  -1   2 1.47516 0.94006   4
   4  -1   2 1.18000 1.48633   2
   4  -1   2 2.21980 3.69442   1
  -4  -1  -2 -1.1750 1.26352   4
  -4  -1  -2 2.89414 1.56054   3
  -4  -1  -2 0.25941 3.36491   1
  -4  -1  -2 1.28586 1.52937   2
  -4   1  -2 -2.9399 3.07001   1
   4   1   2 2.65430 1.40717   4
  -4   1  -2 0.63492 1.45906   2
   4   1   2 -0.3876 3.45310   1
  -4   1  -2 2.19120 1.43673   3
   4   1   2 2.28088 1.48043   2
   5  -1   2 1572.05 49.1923   1
  -5  -1  -2 1514.36 48.7766   1
  -5   1  -2 1579.30 48.7262   1
   5   1   2 1619.83 49.5933   1
   6  -1   2 991.461 35.6438   1
   6  -1   2 998.217 25.0513   4
  -6  -1  -2 977.403 25.2754   4
  -6  -1  -2 965.089 25.3215   3
   6  -1   2 972.646 25.3839   2
  -6  -1  -2 953.420 35.3476   1
  -6   1  -2 972.336 25.0234   4
   6   1   2 987.620 25.2937   4
   6   1   2 993.400 25.3966   2
   6   1   2 982.083 35.6619   1
  -6   1  -2 977.547 35.0973   1
  -6   1  -2 978.267 25.2710   3
   7  -1   2 10.2018 1.65037   4
  -7  -1  -2 16.9154 2.08728   4
   7  -1   2 24.8242 6.61018   1
   7  -1   2 10.3058 2.17186   2
  -7  -1  -2 19.1973 6.34883   1
  -7  -1  -2 15.2359 2.23064   3
  -7  -1  -2 14.4125 2.29505   2
   7   1   2 10.6424 2.14023   2
  -7   1  -2 10.3687 1.61760   4
  -7   1  -2 15.4106 5.53169   1
   7   1   2 14.8991 2.11011   4
  -7   1  -2 14.1253 2.10191   3
   7   1   2 7.62487 5.31420   1
  -7   1  -2 10.7448 2.19121   2
  -8  -1  -2 -2.9691 4.19582   1
   8  -1   2 4.39252 1.84272   4
   8  -1   2 3.02387 5.76702   1
  -8  -1  -2 4.39424 2.36544   2
   8  -1   2 6.54906 2.36511   2
  -8  -1  -2 8.91087 2.21505   4
  -8  -1  -2 5.56183 2.36638   3
   8   1   2 5.42392 2.14416   4
   8   1   2 3.95981 5.20979   1
   8   1   2 2.51365 2.19305   2
  -8   1  -2 2.89240 2.12873   3
  -8   1  -2 1.92294 1.79394   4
  -8   1  -2 7.01709 2.40413   2
  -8   1  -2 4.92698 5.12305   1
   9  -1   2 9.39262 6.61751   1
  -9  -1  -2 8.37547 6.68641   1
   9  -1   2 4.84781 2.10692   4
  -9  -1  -2 5.54183 2.39892   4
  -9  -1  -2 2.35957 2.57489   2
  -9  -1  -2 3.40082 2.58303   3
   9  -1   2 6.92183 2.66749   2
  -9   1  -2 5.14844 1.96377   4
   9   1   2 7.15852 6.59198   1
   9   1   2 4.97917 2.49531   2
  -9   1  -2 3.10307 2.37781   3
   9   1   2 5.13898 2.32351   4
  -9   1  -2 6.51602 2.59277   2
  -9   1  -2 3.88783 5.59434   1
 -10  -1  -2 2.66143 5.86023   1
  10  -1   2 4.41619 2.30276   4
 -10  -1  -2 1.40950 2.46590   4
 -10  -1  -2 4.16209 2.69231   3
  10  -1   2 -4.3188 6.66545   1
  10  -1   2 1.56634 2.69863   2
 -10  -1  -2 3.05388 2.81755   2
 -10   1  -2 3.96796 5.81585   1
 -10   1  -2 3.78917 2.89318   2
 -10   1  -2 0.50497 2.54221   3
  10   1   2 1.86296 6.80464   1
  10   1   2 3.59981 2.70655   2
  10   1   2 5.64018 2.61229   4
 -10   1  -2 3.09221 2.12389   4
  11  -1   2 -5.1637 6.95994   1
  11  -1   2 1.20645 2.46651   4
 -11  -1  -2 1.48583 2.95366   3
 -11  -1  -2 3.55097 7.11476   1
 -11  -1  -2 -0.4028 2.49435   4
 -11  -1  -2 1.69133 2.90429   2
  11   1   2 -0.1753 7.40905   1
 -11   1  -2 -2.0257 2.75454   3
 -11   1  -2 -3.4744 5.44358   1
  11   1   2 -0.9909 2.54804   4
 -11   1  -2 -1.4337 2.86233   2
 -11   1  -2 3.31276 2.32132   4
 -12  -1  -2 8.45628 6.85281   1
 -12  -1  -2 0.39901 2.99481   3
  12  -1   2 2.30204 8.47883   1
  12  -1   2 -0.9193 2.64377   4
 -12  -1  -2 1.21628 3.22553   2
 -12   1  -2 1.34467 3.07737   3
  12   1   2 0.74392 2.84228   4
 -12   1  -2 -0.7526 6.62987   1
 -12   1  -2 0.07823 3.12484   2
 -12   1  -2 -1.7530 2.26445   4
  12   1   2 -8.4850 7.70200   1
 -13  -1  -2 14.4694 3.77006   3
  13  -1   2 20.1490 3.26236   4
 -13  -1  -2 21.0635 3.89706   2
 -13  -1  -2 5.20901 8.99800   1
  13  -1   2 6.12142 11.1935   1
  13   1   2 16.6410 3.54838   4
 -13   1  -2 11.6166 9.33365   1
 -13   1  -2 15.7939 3.91581   2
 -13   1  -2 17.9786 3.73005   3
 -14  -1  -2 4.53055 12.9394   1
  14  -1   2 2.44850 3.04230   4
 -14  -1  -2 -9.1633 9.27086   1
 -14  -1  -2 7.40372 3.90017   3
 -14  -1  -2 8.45047 3.78545   2
 -14   1  -2 23.9877 13.8316   1
 -14   1  -2 5.81627 3.88669   2
 -14   1  -2 6.77371 3.68979   3
 -14   1  -2 17.9834 11.0217   1
  14   1   2 7.13045 3.60137   4
 -15  -1  -2 10.2905 4.22478   3
 -15  -1  -2 6.80923 12.3415   1
  15  -1   2 4.19538 3.31136   4
 -15  -1  -2 -7.4879 14.1803   1
 -15  -1  -2 7.32835 3.99911   2
 -15   1  -2 3.61049 3.85262   3
 -15   1  -2 6.01828 4.03369   2
 -15   1  -2 25.1058 16.1430   1
  15   1   2 8.69835 3.88402   4
 -15  -2   2 -5.0197 14.5679   1
 -15  -2   2 -2.2098 12.6264   1
 -15  -2   2 3.89669 3.87462   2
  15  -2  -2 1.46407 3.35381   4
 -15  -2   2 -6.5100 3.29669   3
 -15   2   2 -9.0614 18.0150   1
 -15   2   2 3.83187 3.80240   2
  15   2  -2 1.55520 3.74794   4
 -15   2   2 -0.5289 2.84529   3
 -14  -2   2 -10.148 11.5887   1
 -14  -2   2 -1.0073 3.18344   3
 -14  -2   2 -1.1502 3.50631   2
 -14  -2   2 -7.0057 10.0574   1
  14  -2  -2 1.40611 3.30875   4
 -14   2   2 -2.1432 2.63804   3
 -14   2   2 1.81935 3.48395   2
 -14   2   2 17.7841 14.8350   1
 -14   2   2 -3.8340 10.5506   1
  14   2  -2 1.62452 3.62065   4
 -13  -2   2 40.7133 11.8427   1
 -13  -2   2 24.7847 4.09704   2
  13  -2  -2 28.6432 3.76032   4
 -13  -2   2 10.0188 11.1344   1
 -13  -2   2 18.5472 3.44092   3
 -13   2   2 14.7296 8.98038   1
  13   2  -2 20.6567 4.05790   4
 -13   2   2 21.7225 3.04953   3
 -13   2   2 4.21920 8.86950   1
 -13   2   2 19.2511 3.74571   2
  12  -2  -2 66.8561 5.26839   4
 -12  -2   2 64.4517 13.5837   1
 -12  -2   2 65.0354 13.4351   1
 -12  -2   2 56.2830 4.70935   3
 -12  -2   2 57.0384 5.35053   2
 -12   2   2 50.0498 5.50162   2
 -12   2   2 58.1771 11.9686   1
 -12   2   2 52.2735 11.6684   1
 -12   2   2 54.5846 4.04000   3
  12   2  -2 64.0054 5.82222   4
 -11  -2   2 25.0350 9.15936   1
  11  -2  -2 26.4188 3.32880   4
 -11  -2   2 25.5330 3.59122   2
 -11  -2   2 27.5814 3.29753   3
 -11  -2   2 20.6772 7.98775   1
 -11   2   2 27.5336 3.48921   2
 -11   2   2 29.2659 2.74450   3
 -11   2   2 18.4378 6.98404   1
 -11   2   2 31.4571 3.27942   4
 -11   2   2 34.0669 9.81563   1
  11   2  -2 29.3617 3.64043   4
 -10  -2   2 2.79103 2.55647   4
  10  -2  -2 8.06805 2.67226   4
  10  -2  -2 4.07190 2.64169   2
 -10  -2   2 1.84062 2.46472   3
 -10  -2   2 4.96769 6.43207   1
 -10  -2   2 2.66096 2.82254   2
 -10  -2   2 4.47104 7.42939   1
 -10   2   2 3.28920 2.62091   2
 -10   2   2 2.52668 6.25968   1
 -10   2   2 1.01529 2.19673   4
 -10   2   2 6.38255 1.94687   3
 -10   2   2 6.07771 6.22833   1
  10   2  -2 4.47395 2.72742   4
  10   2  -2 3.28208 2.67302   2
  -9  -2   2 63.7146 4.70306   2
  -9  -2   2 56.8387 11.5431   1
   9  -2  -2 50.7444 4.41392   2
  -9  -2   2 52.8935 4.42586   4
  -9  -2   2 74.7220 12.0174   1
   9  -2  -2 59.5667 4.42952   4
   9   2  -2 55.0744 4.59222   4
  -9   2   2 55.6557 3.91022   4
   9   2  -2 60.8873 4.59206   2
  -9   2   2 76.5576 11.8556   1
  -9   2   2 53.5292 3.14177   3
  -9   2   2 64.9491 10.1914   1
  -9   2   2 55.7743 4.38176   2
  -8  -2   2 462.526 13.0878   2
   8  -2  -2 462.445 12.7931   4
  -8  -2   2 435.709 23.6638   1
  -8  -2   2 466.196 24.6930   1
   8  -2  -2 440.706 12.7969   2
  -8  -2   2 447.230 13.0243   4
  -8   2   2 467.464 12.9700   2
   8   2  -2 443.388 12.9896   2
  -8   2   2 441.899 22.5604   1
  -8   2   2 451.710 12.1697   3
   8   2  -2 470.247 13.1471   4
  -8   2   2 455.765 12.6874   4
  -8   2   2 466.007 23.1841   1
  -7  -2   2 261.090 8.16891   2
  -7  -2   2 262.391 8.22533   4
  -7  -2   2 260.573 17.0340   1
   7  -2  -2 277.105 8.03671   4
   7  -2  -2 261.923 7.99109   2
  -7  -2   2 281.753 17.4455   1
   7   2  -2 257.384 8.04323   2
  -7   2   2 232.809 15.0297   1
  -7   2   2 252.341 7.29572   3
   7   2  -2 261.803 8.27612   4
  -7   2   2 276.820 8.08926   2
  -7   2   2 270.020 15.7591   1
  -7   2   2 265.118 7.89071   4
  -6  -2   2 45.4251 7.70913   1
  -6  -2   2 47.0988 3.24951   4
  -6  -2   2 38.6830 6.85834   1
   6  -2  -2 48.0470 2.94248   4
   6  -2  -2 43.6900 2.96124   2
  -6  -2   2 50.0243 3.25897   2
  -6   2   2 43.9899 2.90784   2
   6   2  -2 42.4192 3.04290   2
  -6   2   2 45.7533 2.83176   4
   6   2  -2 43.6929 3.21223   4
  -6   2   2 54.8154 7.42336   1
  -6   2   2 41.1537 2.05531   3
  -5  -2   2 393.131 10.8532   2
   5  -2  -2 399.355 10.7328   4
   5  -2  -2 396.240 10.6748   2
  -5  -2   2 399.865 18.6654   1
  -5  -2   2 408.690 18.7403   1
  -5  -2   2 399.294 10.9125   4
   5   2  -2 393.278 10.7846   2
  -5   2   2 377.767 10.1702   3
  -5   2   2 381.560 16.9369   1
   5   2  -2 370.123 10.8326   4
  -5   2   2 410.251 10.7127   2
  -5   2   2 388.368 10.6171   4
   4  -2  -2 45.5181 2.60901   4
  -4  -2   2 54.6546 7.14297   1
   4  -2  -2 48.1467 2.54196   2
  -4  -2   2 46.3434 2.98304   4
  -4  -2   2 45.7775 2.89426   2
  -4   2   2 54.2021 5.97282   1
   4   2  -2 45.2466 3.05715   4
  -4   2   2 46.0312 1.75354   3
   4   2  -2 45.6760 2.40952   3
  -4   2   2 47.1550 2.63771   4
  -4   2   2 59.1701 6.38802   1
  -4   2   2 45.9929 2.57737   2
   4   2  -2 48.8871 2.81026   2
  -3  -2   2 1383.73 41.2229   1
  -3   2   2 1420.15 39.1564   1
  -3   2   2 1303.09 34.2223   3
  -3   2   2 1385.55 39.0091   1
   2  -2  -2 49.9993 2.00144   2
  -2  -2   2 51.8996 2.43733   2
   2  -2  -2 52.2540 2.33369   4
  -2  -2   2 61.5913 2.47250   4
  -2  -2   2 47.5734 6.04610   1
   2  -2  -2 50.1088 4.78847   1
  -2   2   2 54.6920 2.08062   2
  -2   2   2 52.9497 2.39519   4
   2   2  -2 57.7926 2.51071   4
  -2   2   2 49.1488 4.36660   1
  -2   2   2 49.9700 1.68549   3
   2   2  -2 62.7148 5.54404   1
   2   2  -2 49.1604 2.34280   3
  -2   2   2 59.2652 4.49290   1
   1  -2  -2 946.684 26.4330   1
  -1  -2   2 1001.06 28.7979   1
  -1   2   2 953.969 25.8310   1
   0  -2   2 142.004 7.56415   1
   0  -2  -2 148.132 6.12189   1
   0  -2   2 138.098 4.30917   2
   0  -2   2 149.244 3.94051   4
   0   2  -2 150.904 7.53385   1
   0   2   2 137.289 4.03071   3
   0   2  -2 134.739 4.21780   3
   0   2  -2 144.856 3.91535   4
   0   2   2 151.681 5.54268   1
  -1  -2  -2 4278.61 110.434   1
   1  -2   2 4261.84 111.451   1
  -1   2  -2 4385.99 111.259   1
   1   2   2 4320.38 110.101   1
  -2  -2  -2 7638.44 193.449   1
   2  -2   2 7571.27 193.642   1
   2   2   2 7426.98 192.971   1
  -2   2  -2 7712.43 193.545   1
  -3  -2  -2 1088.39 33.5403   1
   3  -2   2 1081.03 33.5448   1
  -3   2  -2 1051.67 27.3380   3
  -3   2  -2 1092.53 33.1682   1
   4  -2   2 47.1477 2.77081   2
   4  -2   2 44.8298 1.92359   4
   4  -2   2 52.0018 7.06087   1
  -4  -2  -2 44.2789 2.95955   2
  -4  -2  -2 47.1514 2.82908   4
  -4  -2  -2 49.2834 6.75587   1
   4   2   2 46.9815 2.73864   2
  -4   2  -2 51.2565 6.93487   1
  -4   2  -2 48.7805 2.88733   2
   4   2   2 36.0921 6.04663   1
   4   2   2 51.5392 2.83572   4
  -4   2  -2 48.7958 2.58713   3
  -4   2  -2 45.5240 1.88828   4
  -5  -2  -2 21.8229 2.46463   4
   5  -2   2 24.9415 2.53901   2
  -5  -2  -2 24.8724 2.65925   2
  -5  -2  -2 17.9397 5.10802   1
   5  -2   2 22.4540 5.45415   1
   5  -2   2 19.6445 1.74934   4
   5   2   2 22.6742 2.47032   2
   5   2   2 25.0546 5.63531   1
  -5   2  -2 23.9372 2.21176   2
  -5   2  -2 24.8187 2.44074   3
  -5   2  -2 23.5266 1.70760   4
   5   2   2 22.0350 2.05956   4
  -5   2  -2 24.0978 5.68069   1
  -6  -2  -2 409.289 11.9118   4
   6  -2   2 430.156 11.4541   4
  -6  -2  -2 433.369 21.0952   1
  -6  -2  -2 426.800 12.0110   2
   6  -2   2 422.978 12.0204   2
   6  -2   2 426.120 20.6873   1
  -6   2  -2 439.882 12.1223   2
   6   2   2 483.403 12.1520   4
   6   2   2 431.521 11.9962   2
   6   2   2 450.679 21.0380   1
  -6   2  -2 432.670 11.8575   3
  -6   2  -2 416.590 20.2669   1
  -6   2  -2 428.122 11.4385   4
  -7  -2  -2 884.197 23.4087   3
   7  -2   2 900.190 22.9356   4
  -7  -2  -2 863.641 34.9700   1
   7  -2   2 857.243 34.5360   1
  -7  -2  -2 914.220 23.5195   2
   7  -2   2 882.549 23.4828   2
  -7  -2  -2 892.265 23.4302   4
  -7   2  -2 885.939 22.9159   4
   7   2   2 908.403 23.4854   4
   7   2   2 896.238 23.4772   2
  -7   2  -2 898.569 23.5421   2
  -7   2  -2 896.612 23.2752   3
   7   2   2 877.961 34.7815   1
  -7   2  -2 900.240 34.3240   1
   8  -2   2 226.395 7.93452   2
  -8  -2  -2 226.480 7.66479   4
   8  -2   2 246.063 7.11267   4
  -8  -2  -2 219.506 7.65418   3
  -8  -2  -2 248.681 8.05900   2
   8  -2   2 231.532 18.1220   1
  -8  -2  -2 245.130 17.7309   1
  -8   2  -2 231.379 7.55412   3
   8   2   2 240.929 18.5248   1
   8   2   2 235.388 7.86976   4
  -8   2  -2 234.219 7.06805   4
  -8   2  -2 228.223 7.98824   2
  -8   2  -2 231.308 16.8532   1
   8   2   2 234.909 7.74422   2
   9  -2   2 493.518 27.2807   1
  -9  -2  -2 492.799 26.9642   1
  -9  -2  -2 487.186 14.3547   4
   9  -2   2 521.963 13.8705   4
  -9  -2  -2 523.621 14.5877   2
   9  -2   2 484.610 14.5536   2
  -9  -2  -2 521.777 14.4813   3
  -9   2  -2 489.637 13.7706   4
  -9   2  -2 503.310 26.4401   1
   9   2   2 491.781 14.4736   2
   9   2   2 521.889 27.8692   1
  -9   2  -2 502.495 14.1969   3
   9   2   2 510.043 14.4917   4
  -9   2  -2 508.679 14.6725   2
  10  -2   2 26.2363 9.56721   1
  10  -2   2 25.9158 2.56727   4
 -10  -2  -2 32.9481 3.65782   2
 -10  -2  -2 32.4104 8.90808   1
 -10  -2  -2 32.0294 3.55008   3
 -10  -2  -2 26.4707 3.13106   4
  10  -2   2 28.3526 4.15027   2
 -10   2  -2 27.5356 8.04264   1
 -10   2  -2 26.7745 3.17777   3
 -10   2  -2 40.2325 4.60650   2
  10   2   2 35.4783 4.06425   4
  10   2   2 22.0316 3.53463   2
 -10   2  -2 23.7966 2.50205   4
  10   2   2 29.7736 9.35140   1
 -11  -2  -2 -8.3210 6.73252   1
 -11  -2  -2 4.10744 3.10593   2
  11  -2   2 0.43048 2.24264   4
  11  -2   2 16.2592 8.60391   1
 -11  -2  -2 0.15736 3.10019   3
 -11   2  -2 1.64570 2.83785   3
  11   2   2 -0.8059 2.82931   4
 -11   2  -2 5.56277 5.99514   1
 -11   2  -2 -0.0565 2.04285   4
 -11   2  -2 0.33334 2.98829   2
 -12  -2  -2 -8.4988 7.14286   1
  12  -2   2 -0.3040 7.99229   1
 -12  -2  -2 -1.8391 3.11231   2
  12  -2   2 1.90734 2.59211   4
 -12  -2  -2 -0.6527 3.18358   3
 -12   2  -2 0.30683 2.21486   4
 -12   2  -2 -1.8973 2.97497   3
  12   2   2 -1.7840 2.89266   4
 -12   2  -2 -2.6391 3.17228   2
 -12   2  -2 8.78249 6.98617   1
 -13  -2  -2 -0.2348 3.54610   3
  13  -2   2 -1.4094 2.55018   4
  13  -2   2 10.1758 9.96202   1
 -13  -2  -2 -1.7129 3.39518   2
 -13  -2  -2 1.31408 8.95568   1
  13   2   2 -3.6193 3.12486   4
 -13   2  -2 1.27958 3.50295   2
 -13   2  -2 -11.285 7.43168   1
 -13   2  -2 5.81883 8.99919   1
 -13   2  -2 -3.2866 3.06792   3
 -14  -2  -2 121.857 7.63875   2
  14  -2   2 84.2096 16.5841   1
 -14  -2  -2 104.495 19.3977   1
 -14  -2  -2 121.734 7.24307   3
  14  -2   2 114.159 6.38354   4
 -14  -2  -2 114.586 18.6602   1
 -14   2  -2 128.937 6.79904   3
 -14   2  -2 104.337 7.56786   2
 -14   2  -2 86.8291 19.2275   1
  14   2   2 118.139 7.45445   4
 -15  -2  -2 14.3490 4.26637   2
 -15  -2  -2 21.7146 4.64473   3
 -15  -2  -2 14.1360 14.5268   1
  15  -2   2 14.5949 3.34496   4
 -15  -2  -2 -11.113 17.4213   1
 -15   2  -2 18.5643 4.24019   3
 -15   2  -2 13.4427 4.46005   2
  15   2   2 15.8028 4.28047   4
  15  -3  -2 8.58300 3.58492   4
 -15  -3   2 10.4327 4.11982   3
 -15  -3   2 27.1997 16.6910   1
 -15  -3   2 4.66455 3.88820   2
 -15  -3   2 21.1431 12.9782   1
 -15   3   2 6.79965 3.97211   2
  15   3  -2 9.89401 4.27503   4
 -15   3   2 8.01147 2.91544   3
 -14  -3   2 4.00843 3.71044   2
 -14  -3   2 10.6454 10.9461   1
  14  -3  -2 6.38805 3.31805   4
 -14  -3   2 -1.5830 11.8382   1
 -14  -3   2 1.91280 3.60581   3
  14   3  -2 6.78113 3.85490   4
 -14   3   2 3.04110 3.64541   2
 -14   3   2 5.62385 2.73739   3
 -14   3   2 -1.4389 10.5851   1
 -13  -3   2 7.60814 9.28544   1
 -13  -3   2 15.5506 12.1791   1
  13  -3  -2 14.2917 3.30818   4
 -13  -3   2 10.3723 3.85695   2
 -13  -3   2 8.29296 3.40678   3
 -13   3   2 7.93782 8.11464   1
  13   3  -2 10.3226 3.84095   4
 -13   3   2 7.02107 2.64173   3
 -13   3   2 13.0005 9.03936   1
 -13   3   2 5.64068 3.49590   2
 -12  -3   2 11.5933 3.52544   2
 -12  -3   2 15.2967 9.01428   1
 -12  -3   2 16.9552 10.5695   1
 -12  -3   2 6.34952 3.16243   3
  12  -3  -2 5.91066 2.89633   4
 -12   3   2 8.18860 7.33381   1
 -12   3   2 2.94693 7.61982   1
  12   3  -2 7.79471 3.47713   4
 -12   3   2 10.6602 2.42279   3
 -12   3   2 7.59844 3.33150   2
 -11  -3   2 6.28234 3.19213   2
 -11  -3   2 7.45172 2.98468   3
 -11  -3   2 11.6744 8.16154   1
 -11  -3   2 0.55508 5.87320   1
  11  -3  -2 0.80249 2.52568   4
  11   3  -2 2.53025 3.12821   4
 -11   3   2 -0.3608 5.62304   1
 -11   3   2 -0.1584 2.85195   2
 -11   3   2 -0.8280 7.34511   1
 -11   3   2 1.15012 2.02582   3
 -11   3   2 3.58046 2.44852   4
 -10  -3   2 33.9865 3.59898   2
 -10  -3   2 29.2368 8.79310   1
  10  -3  -2 41.4265 4.27618   4
  10  -3  -2 36.5448 3.57551   2
 -10  -3   2 38.3089 10.6344   1
 -10   3   2 25.9702 2.79546   4
 -10   3   2 32.1049 8.24884   1
  10   3  -2 36.3973 3.69449   4
 -10   3   2 31.5474 3.36228   2
 -10   3   2 30.6475 2.93482   3
  -9  -3   2 177.240 16.3744   1
   9  -3  -2 207.539 7.55602   2
  -9  -3   2 232.463 18.5308   1
   9  -3  -2 230.216 7.35702   4
  -9  -3   2 191.828 7.59676   4
  -9  -3   2 207.957 7.63218   2
   9   3  -2 206.566 7.50724   2
  -9   3   2 214.175 7.41131   2
  -9   3   2 208.491 6.42667   3
  -9   3   2 202.769 7.09002   4
  -9   3   2 212.259 16.1670   1
   9   3  -2 209.289 7.67121   4
  -8  -3   2 1.27257 2.41268   2
   8  -3  -2 1.68317 2.20208   4
   8  -3  -2 2.31414 2.24528   2
  -8  -3   2 4.47772 2.43395   4
  -8  -3   2 2.87852 6.21540   1
  -8  -3   2 5.46196 5.46935   1
   8   3  -2 3.97842 2.46527   4
   8   3  -2 5.27804 2.31955   2
  -8   3   2 2.60314 2.21698   2
  -8   3   2 2.78404 1.84502   4
  -8   3   2 2.35421 1.46371   3
  -8   3   2 5.94929 4.88390   1
  -8   3   2 7.90421 4.24357   1
   7  -3  -2 87.1907 4.15382   4
  -7  -3   2 79.3305 10.5319   1
  -7  -3   2 94.4419 4.38933   2
   7  -3  -2 79.8280 4.21938   2
  -7  -3   2 97.0170 10.9109   1
  -7  -3   2 79.5019 4.34969   4
   7   3  -2 87.3063 4.47626   4
  -7   3   2 83.4514 3.87944   4
   7   3  -2 84.5861 4.19916   2
  -7   3   2 89.5501 3.24012   3
  -7   3   2 91.3793 9.63798   1
  -7   3   2 109.256 10.0148   1
  -7   3   2 94.2340 4.24393   2
  -6  -3   2 32.7703 3.07208   4
   6  -3  -2 25.6187 2.72708   2
  -6  -3   2 23.3108 6.11497   1
   6  -3  -2 36.2284 2.85145   4
  -6  -3   2 28.7116 3.00175   2
   6  -3  -2 29.7920 6.17340   1
  -6  -3   2 27.8211 6.63126   1
  -6   3   2 26.2526 5.64428   1
  -6   3   2 29.3381 1.87403   3
  -6   3   2 27.5347 5.52707   1
  -6   3   2 32.9302 2.84024   2
   6   3  -2 32.3615 3.19569   4
  -6   3   2 31.3574 2.55339   4
   6   3  -2 25.7692 2.80988   2
   5  -3  -2 82.2571 8.37363   1
   5  -3  -2 82.2125 3.43933   4
   5  -3  -2 83.0555 3.39503   2
  -5  -3   2 79.6340 3.80593   4
  -5  -3   2 78.9693 8.79783   1
  -5  -3   2 81.4205 9.23074   1
  -5   3   2 80.5754 7.59119   1
  -5   3   2 84.4659 7.45158   1
  -5   3   2 77.1180 3.29659   4
   5   3  -2 76.2705 3.52681   2
  -5   3   2 76.9186 2.68657   3
  -5   3   2 79.1727 3.44282   2
   4  -3  -2 15.9857 1.67798   4
  -4  -3   2 17.5640 1.96249   4
   4  -3  -2 17.5443 2.00880   2
  -4  -3   2 13.3190 4.49766   1
   4   3  -2 18.5422 1.89164   3
  -4   3   2 17.6476 1.66656   2
  -4   3   2 17.9047 3.83758   1
  -4   3   2 16.0260 3.62285   1
   4   3  -2 18.6899 1.90174   2
   4   3  -2 20.2112 1.94493   4
  -4   3   2 15.7031 1.60419   4
  -4   3   2 15.9666 1.36176   3
   3  -3  -2 589.014 15.0339   2
   3  -3  -2 584.093 15.1304   4
  -3  -3   2 560.322 15.2381   2
  -3  -3   2 593.724 15.2929   4
  -3  -3   2 587.874 21.7952   1
  -3   3   2 558.303 14.7649   3
  -3   3   2 578.496 18.2846   1
  -3   3   2 596.116 15.0701   2
  -3   3   2 583.757 18.4057   1
   3   3  -2 581.013 15.2394   4
   3   3  -2 570.963 15.1974   3
  -2  -3   2 334.253 9.28423   2
   2  -3  -2 340.850 11.7434   1
   2  -3  -2 340.486 9.18156   4
   2  -3  -2 343.605 9.00490   2
  -2  -3   2 328.956 9.15323   4
  -2  -3   2 355.398 14.4038   1
  -2   3   2 354.163 10.3529   1
  -2   3   2 330.554 8.83882   3
   2   3  -2 345.866 13.9453   1
   2   3  -2 343.432 9.21615   4
  -2   3   2 329.548 9.01445   2
   2   3  -2 338.654 9.24878   3
  -1  -3   2 7.62685 1.10845   4
   1  -3  -2 7.44643 1.02555   2
  -1  -3   2 4.56900 3.09227   1
   1  -3  -2 4.87986 1.62393   1
   1   3  -2 7.64486 1.52914   3
   1   3  -2 4.98560 2.64955   1
   1   3  -2 7.50073 1.19317   4
  -1   3   2 7.83860 1.08024   3
   0  -3  -2 373.545 9.76695   4
   0  -3   2 353.727 13.5164   1
   0  -3  -2 386.254 11.1410   1
   0  -3   2 366.695 9.78877   2
   0  -3   2 355.104 9.37203   4
   0   3  -2 367.951 12.9763   1
   0   3  -2 348.562 9.69324   3
   0   3  -2 356.228 9.39874   4
   0   3   2 354.973 9.53232   3
   1  -3   2 7553.88 192.577   1
  -1  -3  -2 7678.81 191.163   1
  -1   3  -2 7459.88 191.837   1
   2  -3   2 1413.14 40.0985   1
  -2  -3  -2 1434.17 39.7364   1
   2   3   2 1337.83 38.6623   1
  -2   3  -2 1341.65 39.2101   1
   3  -3   2 3592.07 96.8454   1
  -3  -3  -2 3618.16 97.0124   1
   3   3   2 3604.59 96.1901   1
  -3   3  -2 3649.48 96.2672   1
   4  -3   2 2.11545 1.61678   2
  -4  -3  -2 3.65826 1.62602   4
  -4  -3  -2 0.79806 1.62345   2
   4  -3   2 3.65391 0.80418   4
   4  -3   2 -0.5000 3.42334   1
  -4  -3  -2 2.03766 3.26040   1
   4   3   2 1.17849 1.55611   2
   4   3   2 2.69882 2.66088   1
  -4   3  -2 0.52805 1.69150   2
  -4   3  -2 2.25797 0.68732   4
  -4   3  -2 1.28106 1.52382   3
   4   3   2 1.21301 1.76394   4
  -4   3  -2 -0.6731 3.14634   1
   5  -3   2 564.097 23.0258   1
   5  -3   2 525.344 14.6785   2
  -5  -3  -2 571.038 14.7342   2
  -5  -3  -2 530.270 14.7256   4
   5  -3   2 528.958 13.9976   4
  -5  -3  -2 558.788 23.3723   1
  -5   3  -2 520.078 13.9770   4
  -5   3  -2 527.251 21.7058   1
   5   3   2 613.692 14.9428   4
   5   3   2 531.644 14.6392   2
  -5   3  -2 561.565 14.7928   2
  -5   3  -2 534.662 14.5414   3
   6  -3   2 555.972 24.6871   1
  -6  -3  -2 570.887 25.0931   1
  -6  -3  -2 544.102 15.0177   4
   6  -3   2 551.257 14.2670   4
   6  -3   2 550.907 14.9757   2
  -6  -3  -2 562.311 15.0232   2
   6   3   2 550.448 14.9777   2
  -6   3  -2 525.433 23.0824   1
  -6   3  -2 549.863 15.0916   2
   6   3   2 558.975 15.1344   4
   6   3   2 536.122 24.1669   1
  -6   3  -2 539.717 14.2349   4
  -6   3  -2 560.116 14.8217   3
  -7  -3  -2 0.00277 2.35101   2
   7  -3   2 3.27705 2.24754   2
  -7  -3  -2 3.88970 5.54907   1
  -7  -3  -2 -0.1867 2.09407   4
   7  -3   2 1.41396 1.31788   4
   7  -3   2 0.06620 4.40828   1
   7   3   2 0.68582 2.13134   2
  -7   3  -2 3.47004 4.80861   1
  -7   3  -2 1.89593 2.01271   3
  -7   3  -2 2.59517 1.25987   4
   7   3   2 2.06987 4.76931   1
  -7   3  -2 2.38571 2.28949   2
   7   3   2 3.78495 2.25329   4
   8  -3   2 512.888 13.3265   4
   8  -3   2 486.189 14.2544   2
  -8  -3  -2 461.193 25.1981   1
  -8  -3  -2 499.400 14.2594   2
   8  -3   2 494.133 26.3104   1
  -8  -3  -2 481.987 14.1190   4
   8   3   2 508.859 14.2817   4
   8   3   2 452.647 25.6878   1
  -8   3  -2 493.298 13.2643   4
  -8   3  -2 505.132 14.2990   2
  -8   3  -2 502.545 13.8597   3
   8   3   2 502.783 14.1086   2
  -8   3  -2 505.278 24.9362   1
   9  -3   2 15.4666 2.99807   2
   9  -3   2 -1.7346 6.21286   1
  -9  -3  -2 10.7857 2.80163   4
  -9  -3  -2 11.2572 3.04667   2
  -9  -3  -2 16.9452 7.15492   1
  -9  -3  -2 7.98628 2.91549   3
   9  -3   2 8.73981 1.90327   4
  -9   3  -2 14.4728 2.77013   3
  -9   3  -2 8.68302 6.03626   1
  -9   3  -2 7.28288 2.86001   2
   9   3   2 6.99501 2.73305   2
   9   3   2 17.0760 3.03706   4
  -9   3  -2 5.66430 1.75489   4
  10  -3   2 6.22175 7.51144   1
 -10  -3  -2 0.53398 2.93771   2
 -10  -3  -2 3.75477 6.86327   1
 -10  -3  -2 0.46836 2.95157   3
  10  -3   2 1.96487 1.90957   4
 -10  -3  -2 0.32195 2.83595   4
 -10   3  -2 1.50980 1.84816   4
  10   3   2 0.55123 2.77963   4
 -10   3  -2 0.17475 2.85450   2
 -10   3  -2 5.90584 2.77173   3
 -10   3  -2 10.1542 5.93837   1
 -11  -3  -2 29.0749 9.69765   1
 -11  -3  -2 41.8093 4.76319   3
 -11  -3  -2 36.9828 4.14674   2
  11  -3   2 13.7121 8.64395   1
  11  -3   2 41.7970 3.82013   4
 -11   3  -2 38.5259 4.40536   3
 -11   3  -2 33.8213 3.93514   2
  11   3   2 33.9864 3.81012   4
 -11   3  -2 33.8640 9.63129   1
 -11   3  -2 37.9533 3.61744   4
 -12  -3  -2 -2.7056 7.05242   1
 -12  -3  -2 -0.1146 3.28891   2
  12  -3   2 -0.5643 2.29333   4
 -12  -3  -2 -1.5117 3.41633   3
  12  -3   2 9.72126 8.57751   1
 -12   3  -2 3.76226 2.21465   4
  12   3   2 2.51725 3.35008   4
 -12   3  -2 -1.1656 2.98603   3
 -12   3  -2 -2.9806 6.95465   1
 -12   3  -2 1.26155 3.46409   2
  13  -3   2 2.81849 10.9697   1
  13  -3   2 35.7293 3.45481   4
 -13  -3  -2 17.3535 10.0278   1
 -13  -3  -2 31.3919 4.35549   2
 -13  -3  -2 29.2873 4.50209   3
 -13  -3  -2 26.1931 13.7472   1
 -13   3  -2 17.6829 10.8459   1
 -13   3  -2 21.8457 4.21623   2
 -13   3  -2 38.7657 11.1758   1
  13   3   2 25.9009 4.10628   4
 -13   3  -2 36.3770 3.21898   4
 -13   3  -2 27.4988 3.95356   3
 -14  -3  -2 -1.4774 10.4246   1
  14  -3   2 1.03957 13.1554   1
 -14  -3  -2 0.34836 3.75596   2
 -14  -3  -2 7.13803 4.08988   3
  14  -3   2 4.75620 2.73825   4
 -14  -3  -2 -15.493 12.0980   1
 -14   3  -2 13.5701 11.7706   1
 -14   3  -2 10.5745 4.22101   2
  14   3   2 2.71436 3.70589   4
 -14   3  -2 8.30452 3.89389   3
 -15  -3  -2 -18.459 16.9033   1
 -15  -3  -2 8.04284 4.47378   3
 -15  -3  -2 -12.078 15.1858   1
 -15  -3  -2 7.15266 4.13418   2
  15  -3   2 6.74355 2.92908   4
 -15   3  -2 5.47626 4.03882   3
  15   3   2 4.72921 3.97246   4
 -15   3  -2 4.91383 4.06778   2
 -15  -4   2 1.56832 3.91915   2
 -15  -4   2 -2.7491 17.0987   1
 -15  -4   2 11.6302 4.26040   3
  15  -4  -2 5.47493 3.27867   4
 -15   4   2 6.64642 2.67159   3
  15   4  -2 11.2469 4.23364   4
 -15   4   2 7.79190 4.00002   2
  14  -4  -2 4.84511 3.16218   4
 -14  -4   2 -22.649 13.3941   1
 -14  -4   2 1.55828 3.92738   2
 -14  -4   2 3.21317 3.67828   3
 -14  -4   2 3.47511 12.6063   1
  14   4  -2 0.98236 3.72929   4
 -14   4   2 1.99735 3.53561   2
 -14   4   2 22.7771 12.3283   1
 -14   4   2 -0.3975 2.49049   3
 -13  -4   2 0.45606 9.39575   1
 -13  -4   2 3.09149 3.47246   3
 -13  -4   2 -1.9856 11.4741   1
 -13  -4   2 3.11306 3.66941   2
  13  -4  -2 1.11261 2.94092   4
  13   4  -2 -2.5061 3.48844   4
 -13   4   2 -0.1048 3.28829   2
 -13   4   2 0.81691 2.36522   3
 -13   4   2 0.16252 8.52061   1
 -12  -4   2 10.2344 3.50955   3
 -12  -4   2 5.31934 3.50366   2
 -12  -4   2 3.97995 8.77895   1
  12  -4  -2 3.37775 2.73294   4
 -12  -4   2 16.7071 11.2782   1
 -12   4   2 5.02951 2.32345   3
 -12   4   2 3.89192 3.22457   2
  12   4  -2 5.67667 3.56763   4
 -12   4   2 1.33369 7.30756   1
 -12   4   2 12.6969 7.41316   1
 -11  -4   2 1.31490 6.68366   1
 -11  -4   2 -6.1494 7.44347   1
 -11  -4   2 7.88219 3.31844   2
  11  -4  -2 6.99479 2.84582   4
 -11   4   2 10.8619 3.15750   2
 -11   4   2 5.87062 2.13744   3
 -11   4   2 -4.0363 6.09952   1
 -11   4   2 4.10710 2.42476   4
  11   4  -2 9.85724 3.51156   4
 -11   4   2 -2.3301 5.60144   1
  10  -4  -2 112.502 5.48201   4
  10  -4  -2 107.718 5.81381   2
 -10  -4   2 103.845 6.03036   2
 -10  -4   2 110.782 16.0217   1
 -10  -4   2 83.4067 13.1115   1
 -10   4   2 130.718 13.6870   1
 -10   4   2 107.097 4.46532   3
 -10   4   2 115.951 13.3816   1
  10   4  -2 108.599 6.01672   4
 -10   4   2 104.035 5.74642   2
 -10   4   2 111.272 5.12362   4
  -9  -4   2 9.67289 2.82353   4
  -9  -4   2 7.05496 6.81377   1
  -9  -4   2 7.81770 2.96457   2
   9  -4  -2 7.03958 2.49338   4
   9  -4  -2 5.40215 2.62741   2
  -9  -4   2 25.8951 8.61868   1
  -9   4   2 5.32564 2.64509   2
   9   4  -2 4.63654 2.66226   2
  -9   4   2 7.70713 1.84061   3
  -9   4   2 2.23947 2.00823   4
  -9   4   2 11.9122 5.95876   1
   9   4  -2 6.41558 2.93831   4
  -9   4   2 10.9813 5.73630   1
  -8  -4   2 36.6847 4.00066   4
  -8  -4   2 40.7791 4.11474   2
   8  -4  -2 43.3864 3.93922   2
   8  -4  -2 49.8067 3.76151   4
  -8  -4   2 52.5557 10.4110   1
  -8  -4   2 44.5113 9.82271   1
  -8   4   2 27.4596 6.67321   1
  -8   4   2 45.2369 3.34417   4
  -8   4   2 41.7380 2.69900   3
  -8   4   2 42.3112 3.90363   2
   8   4  -2 40.9161 4.08667   4
   8   4  -2 44.3275 4.06529   2
  -8   4   2 39.2631 7.43019   1
  -7  -4   2 59.4177 4.21049   4
  -7  -4   2 68.2787 10.9705   1
   7  -4  -2 58.6129 3.77564   2
  -7  -4   2 45.8156 8.72484   1
  -7  -4   2 55.7100 4.21200   2
   7  -4  -2 53.8872 3.60643   4
  -7   4   2 54.4843 3.22664   4
  -7   4   2 61.6197 3.82651   2
   7   4  -2 51.5313 3.91338   2
   7   4  -2 59.5861 4.18833   4
  -7   4   2 50.5946 7.60119   1
  -7   4   2 51.8554 2.69203   3
  -7   4   2 63.3917 8.60382   1
  -6  -4   2 2.28454 2.01241   4
   6  -4  -2 1.14400 1.57089   4
  -6  -4   2 10.9395 5.45079   1
  -6  -4   2 1.45018 4.71631   1
   6  -4  -2 4.05867 1.79466   2
   6  -4  -2 2.18732 4.03770   1
  -6  -4   2 0.24382 2.02753   2
  -6   4   2 2.59857 1.45467   4
  -6   4   2 2.82243 3.55607   1
  -6   4   2 -0.9552 1.71180   2
  -6   4   2 3.29332 1.26950   3
  -6   4   2 7.09328 3.89217   1
   6   4  -2 1.80240 1.93507   2
   6   4  -2 3.63189 2.06336   4
  -5  -4   2 925.675 24.4626   2
   5  -4  -2 941.279 24.2501   2
  -5  -4   2 942.740 34.1377   1
  -5  -4   2 954.208 34.4090   1
  -5  -4   2 930.113 24.5124   4
   5  -4  -2 965.980 24.2225   4
   5  -4  -2 941.416 31.9063   1
  -5   4   2 969.194 29.9561   1
   5   4  -2 956.496 24.4354   3
  -5   4   2 958.912 24.2995   2
   5   4  -2 911.193 24.4292   2
  -5   4   2 924.817 23.8587   3
  -5   4   2 978.678 30.1159   1
   5   4  -2 842.833 24.4104   4
   4  -4  -2 167.787 5.29304   2
  -4  -4   2 179.640 5.75173   2
  -4  -4   2 164.332 5.54462   4
   4  -4  -2 165.941 9.86404   1
  -4  -4   2 176.279 11.8081   1
   4  -4  -2 164.644 5.25147   4
  -4   4   2 158.995 8.14230   1
  -4   4   2 176.224 8.39853   1
  -4   4   2 164.591 5.37238   2
   4   4  -2 189.715 5.75280   4
   4   4  -2 165.305 5.52393   3
  -4   4   2 157.053 4.85936   3
  -3  -4   2 754.169 20.1654   2
   3  -4  -2 798.569 20.0064   4
  -3  -4   2 799.324 20.1255   4
   3  -4  -2 763.329 19.9311   2
  -3  -4   2 769.115 27.0228   1
  -3   4   2 743.362 21.0599   1
   3   4  -2 802.455 20.1444   4
  -3   4   2 752.456 19.7085   3
   3   4  -2 776.472 20.1550   3
  -3   4   2 749.136 21.0947   1
  -3   4   2 791.471 19.9733   2
   2  -4  -2 34.3186 2.31740   4
  -2  -4   2 32.0804 2.49319   4
  -2  -4   2 32.8627 5.01530   1
  -2  -4   2 39.4378 2.69852   2
   2  -4  -2 31.8906 2.12745   2
  -2   4   2 34.1176 1.96874   3
   2   4  -2 37.7610 2.55782   3
   2   4  -2 38.3725 2.45132   4
  -1  -4   2 341.363 9.26472   4
   1  -4  -2 364.515 9.47614   4
   1  -4  -2 337.451 9.26340   2
   1  -4  -2 337.488 9.99845   1
  -1  -4   2 352.550 14.1810   1
   1   4  -2 339.315 9.54068   3
  -1   4   2 331.221 9.21875   3
   1   4  -2 353.196 9.32222   4
   1   4  -2 352.505 13.1805   1
   0  -4  -2 1522.75 38.7539   1
   0  -4   2 1488.02 42.2881   1
   0  -4   2 1444.02 37.6979   2
   0   4  -2 1493.05 41.0283   1
   1  -4   2 227.355 6.72163   2
   1  -4   2 228.026 10.5712   1
  -1  -4  -2 224.838 6.42044   2
  -1  -4  -2 225.100 6.63670   4
   1  -4   2 229.915 6.02708   4
  -1  -4  -2 225.932 8.99418   1
  -1   4  -2 217.331 9.25701   1
  -1   4  -2 223.144 6.59410   3
   1   4   2 209.015 6.44524   3
  -2  -4  -2 689.161 22.3099   1
  -2  -4  -2 675.710 17.7098   2
   2  -4   2 672.902 22.7489   1
   2  -4   2 688.577 17.2100   4
   2  -4   2 666.033 17.8447   2
  -2  -4  -2 697.728 17.9024   4
  -2   4  -2 689.554 21.6836   1
  -2   4  -2 666.551 17.8749   2
  -2   4  -2 676.732 17.7936   3
   2   4   2 690.898 17.9425   4
   3  -4   2 315.218 8.91433   2
   3  -4   2 312.726 8.03812   4
  -3  -4  -2 322.207 14.4179   1
  -3  -4  -2 313.298 8.79204   2
  -3  -4  -2 302.719 8.90834   4
   3  -4   2 326.722 8.06833   4
   3  -4   2 312.150 14.2763   1
  -3   4  -2 312.154 8.81517   3
   3   4   2 306.569 8.75607   2
  -3   4  -2 304.618 13.0510   1
   3   4   2 313.933 9.01895   4
  -3   4  -2 302.980 8.92482   2
   4  -4   2 6.21246 3.95218   1
  -4  -4  -2 6.94829 1.79806   2
   4  -4   2 6.31495 0.78008   4
  -4  -4  -2 3.16108 1.70665   4
   4  -4   2 8.08601 1.77767   2
  -4  -4  -2 6.77191 4.02599   1
   4   4   2 6.20891 1.89724   4
   4   4   2 8.94524 1.68799   2
  -4   4  -2 7.36044 3.63874   1
  -4   4  -2 5.43355 1.83122   2
  -4   4  -2 7.62748 1.77330   3
   5  -4   2 21.8186 1.59413   4
  -5  -4  -2 23.3880 2.36739   2
   5  -4   2 14.8584 5.10560   1
  -5  -4  -2 24.8445 2.36692   4
  -5  -4  -2 13.4242 4.82946   1
   5  -4   2 15.7906 2.13169   2
  -5   4  -2 23.9512 2.24022   3
   5   4   2 21.2014 2.36890   4
   5   4   2 21.8471 2.16242   2
  -5   4  -2 23.3849 2.38714   2
  -5   4  -2 18.9664 4.76021   1
   6  -4   2 52.8133 8.67875   1
   6  -4   2 56.7450 2.43315   4
  -6  -4  -2 62.6294 3.89973   2
  -6  -4  -2 57.4751 3.67889   4
  -6  -4  -2 61.7681 8.93825   1
   6  -4   2 55.9754 3.79828   2
   6   4   2 51.6477 3.93698   4
  -6   4  -2 53.7447 2.32030   4
  -6   4  -2 53.2909 3.91287   2
   6   4   2 64.8484 3.77570   2
  -6   4  -2 54.9164 3.45822   3
  -6   4  -2 44.9369 7.12605   1
   7  -4   2 263.404 7.28667   4
  -7  -4  -2 248.124 8.44114   4
  -7  -4  -2 286.124 18.6071   1
   7  -4   2 249.099 8.38482   2
  -7  -4  -2 262.454 8.50384   2
   7  -4   2 261.707 17.0393   1
  -7   4  -2 251.650 7.20321   4
  -7   4  -2 265.437 8.10774   3
  -7   4  -2 257.676 8.52422   2
   7   4   2 267.228 8.43322   2
  -7   4  -2 235.453 15.5890   1
   7   4   2 265.614 8.49955   4
  -8  -4  -2 21.1665 7.12171   1
   8  -4   2 15.1420 2.93030   2
  -8  -4  -2 18.3536 2.88798   4
   8  -4   2 19.2073 1.81753   4
  -8  -4  -2 19.9002 3.11838   2
   8  -4   2 31.3996 8.26311   1
  -8   4  -2 24.5723 2.89849   3
   8   4   2 25.1995 3.26236   4
   8   4   2 20.1161 2.90348   2
  -8   4  -2 24.0296 7.09960   1
  -8   4  -2 20.7559 2.33626   4
  -8   4  -2 19.2096 3.02694   2
   9  -4   2 65.8197 11.1407   1
  -9  -4  -2 67.7654 11.2579   1
  -9  -4  -2 55.5016 4.57842   4
  -9  -4  -2 56.8812 4.79158   2
   9  -4   2 59.7496 3.30484   4
   9  -4   2 50.1384 4.91512   2
  -9   4  -2 58.2040 3.16971   4
  -9   4  -2 59.3410 10.0469   1
  -9   4  -2 66.1239 4.99243   2
   9   4   2 65.2369 5.08324   4
  -9   4  -2 52.2958 4.04315   3
   9   4   2 52.3492 4.76882   2
 -10  -4  -2 78.5253 5.71188   2
 -10  -4  -2 86.1384 5.46707   3
 -10  -4  -2 99.7635 15.0375   1
  10  -4   2 84.1419 4.05555   4
 -10   4  -2 89.2003 4.98464   3
 -10   4  -2 75.8127 3.91400   4
 -10   4  -2 92.1088 5.91395   2
  10   4   2 79.7457 5.79935   4
 -10   4  -2 68.5312 10.9203   1
 -11  -4  -2 45.7854 12.2561   1
  11  -4   2 41.2838 11.2181   1
 -11  -4  -2 33.6412 4.24076   3
  11  -4   2 39.8335 3.61806   4
 -11  -4  -2 40.6235 4.24226   2
 -11   4  -2 29.8279 3.56444   3
 -11   4  -2 30.7157 9.08612   1
 -11   4  -2 35.2747 3.35707   4
 -11   4  -2 33.0349 4.10777   2
  11   4   2 35.4202 4.11968   4
  12  -4   2 20.3697 2.67166   4
 -12  -4  -2 24.9518 10.1617   1
 -12  -4  -2 10.4404 3.79899   2
 -12  -4  -2 16.7891 4.06893   3
  12  -4   2 17.2470 10.1864   1
 -12   4  -2 19.6781 4.00721   2
 -12   4  -2 14.4102 3.39816   3
  12   4   2 14.0750 3.70783   4
 -12   4  -2 6.82288 7.89878   1
 -12   4  -2 10.6706 2.17626   4
 -13  -4  -2 103.173 7.35233   2
 -13  -4  -2 99.8609 18.1534   1
 -13  -4  -2 114.797 7.31725   3
 -13  -4  -2 80.3797 16.9599   1
  13  -4   2 111.525 5.45443   4
  13   4   2 105.964 7.45707   4
 -13   4  -2 103.310 5.07500   4
 -13   4  -2 90.7435 7.40438   2
 -13   4  -2 105.627 6.50097   3
 -14  -4  -2 19.3609 15.8647   1
 -14  -4  -2 4.60906 4.42886   3
 -14  -4  -2 8.28631 4.16258   2
 -14  -4  -2 44.7817 14.6025   1
  14  -4   2 4.08892 2.60120   4
  14   4   2 9.00227 4.20371   4
 -14   4  -2 2.47856 4.08019   2
 -14   4  -2 16.4582 3.92929   3
  15  -4   2 0.61090 2.51371   4
 -15  -4  -2 -5.8914 4.27018   3
 -15  -4  -2 4.87346 3.98427   2
  15   4   2 -0.7487 3.95679   4
 -15   4  -2 -1.9814 4.18563   2
 -15   4  -2 -1.7139 3.58796   3
 -14  -5   2 4.28836 4.11020   3
  14  -5  -2 -0.3958 2.82402   4
 -14  -5   2 -8.6602 14.2603   1
 -14  -5   2 -3.0108 3.77285   2
  14   5  -2 3.09986 3.94839   4
 -14   5   2 -4.4955 17.1304   1
 -14   5   2 -3.1912 2.29544   3
 -14   5   2 3.06546 3.75755   2
  13  -5  -2 23.6043 3.49021   4
 -13  -5   2 21.5296 10.9453   1
 -13  -5   2 16.5813 4.02858   3
 -13  -5   2 23.7573 13.9894   1
 -13  -5   2 11.4191 3.99455   2
  13   5  -2 19.2282 4.18579   4
 -13   5   2 21.7506 4.06232   2
 -13   5   2 16.0679 9.75659   1
 -13   5   2 15.1770 2.70962   3
 -12  -5   2 43.7341 12.5594   1
 -12  -5   2 55.1660 5.81570   2
 -12  -5   2 59.2228 15.0415   1
  12  -5  -2 48.0851 4.98344   4
  12   5  -2 43.8526 4.71481   4
 -12   5   2 42.3061 4.37083   2
 -12   5   2 49.9069 10.4870   1
 -12   5   2 27.8463 9.26178   1
 -12   5   2 46.9238 3.80298   3
 -11  -5   2 33.8563 10.5974   1
 -11  -5   2 30.4580 4.03453   2
 -11  -5   2 27.5542 10.7325   1
  11  -5  -2 36.0282 3.62844   4
 -11   5   2 13.2837 6.57121   1
 -11   5   2 18.4482 7.63226   1
 -11   5   2 25.8905 2.86732   4
 -11   5   2 29.0660 2.70673   3
  11   5  -2 22.4462 3.99228   4
 -11   5   2 22.1636 3.73144   2
  10  -5  -2 9.58320 2.84503   4
 -10  -5   2 12.9253 7.59473   1
 -10  -5   2 6.22241 3.30261   2
 -10  -5   2 -0.0383 8.72709   1
 -10   5   2 7.55441 2.09781   3
 -10   5   2 7.71411 2.22164   4
 -10   5   2 15.7311 6.57350   1
 -10   5   2 7.33048 3.09695   2
 -10   5   2 3.17392 6.01632   1
  10   5  -2 7.35876 3.31769   4
  -9  -5   2 95.1991 14.1491   1
  -9  -5   2 88.6564 5.60073   2
  -9  -5   2 87.5607 13.1727   1
   9  -5  -2 98.3266 4.87489   4
   9  -5  -2 82.4749 5.24341   2
  -9   5   2 92.4067 3.95989   3
   9   5  -2 95.1564 5.55168   4
  -9   5   2 84.2618 10.9607   1
  -9   5   2 86.8892 5.19537   2
  -9   5   2 82.7297 10.5020   1
  -9   5   2 77.9391 4.38906   4
  -8  -5   2 79.0529 12.0643   1
  -8  -5   2 47.4463 4.57911   4
   8  -5  -2 59.5395 4.05729   4
   8  -5  -2 57.3701 4.44979   2
  -8  -5   2 59.4137 4.74226   2
  -8  -5   2 72.0242 11.6578   1
  -8   5   2 57.8385 3.15513   3
  -8   5   2 64.9905 4.20030   2
  -8   5   2 65.3642 8.73854   1
   8   5  -2 48.8667 4.25917   2
  -8   5   2 62.3375 8.48765   1
   8   5  -2 56.3931 4.81980   4
   7  -5  -2 14.1634 2.22079   4
   7  -5  -2 13.9531 2.48224   2
  -7  -5   2 12.9846 6.81959   1
  -7  -5   2 18.7487 6.87522   1
  -7  -5   2 14.6035 2.71665   4
  -7  -5   2 8.61310 2.74491   2
   7   5  -2 11.6559 2.65631   2
  -7   5   2 15.0312 4.68811   1
  -7   5   2 13.1939 4.53734   1
  -7   5   2 12.9991 1.78876   3
   7   5  -2 14.2870 2.77330   4
  -7   5   2 11.1917 2.41195   2
  -6  -5   2 -1.7332 4.63236   1
   6  -5  -2 0.10344 1.93335   2
  -6  -5   2 7.09392 5.05802   1
  -6  -5   2 1.87761 2.24670   2
   6  -5  -2 -1.8889 1.69162   4
  -6  -5   2 -2.0208 2.11484   4
   6   5  -2 2.09093 2.24234   4
  -6   5   2 0.01886 1.35186   3
  -6   5   2 -1.4067 2.92728   1
  -6   5   2 -0.9401 1.91518   2
  -6   5   2 -3.5373 2.63109   1
   5  -5  -2 7.93165 1.77081   2
  -5  -5   2 1.26242 4.01522   1
  -5  -5   2 1.39818 4.50215   1
  -5  -5   2 7.84255 2.17827   4
  -5  -5   2 10.4683 2.31224   2
   5  -5  -2 8.10353 1.67606   4
  -5   5   2 9.63885 2.00901   2
   5   5  -2 8.74657 2.29320   4
   5   5  -2 8.65406 2.33408   3
  -5   5   2 7.54961 1.44243   3
  -5   5   2 3.85106 2.59833   1
  -5   5   2 7.89055 2.84360   1
   4  -5  -2 58.7099 2.98202   4
   4  -5  -2 57.1449 3.03055   2
  -4  -5   2 54.8753 3.56750   2
  -4  -5   2 61.6844 3.55450   4
  -4  -5   2 54.9235 7.79920   1
  -4   5   2 58.0716 2.66630   3
  -4   5   2 58.3419 3.30089   2
   4   5  -2 58.9000 3.66155   4
   4   5  -2 56.3149 3.61390   3
  -3  -5   2 96.3163 4.23782   2
  -3  -5   2 100.700 8.97978   1
   3  -5  -2 104.604 3.88919   4
   3  -5  -2 101.231 3.82990   2
  -3  -5   2 106.944 4.09318   4
   3   5  -2 98.6369 4.21108   3
  -3   5   2 104.475 3.62493   3
   3   5  -2 107.667 4.17630   4
  -3   5   2 100.491 3.94007   2
  -2  -5   2 149.425 5.45005   2
  -2  -5   2 171.906 10.3192   1
   2  -5  -2 157.609 4.99678   2
  -2  -5   2 161.811 5.10734   4
   2   5  -2 161.215 5.22109   4
  -2   5   2 152.832 4.89146   3
   2   5  -2 163.187 5.43045   3
   1  -5  -2 195.866 5.93504   4
   1  -5  -2 194.870 5.81238   2
  -1  -5   2 195.807 10.3899   1
  -1  -5   2 195.276 5.76408   4
   1   5  -2 190.745 5.81166   4
   1   5  -2 188.030 6.08341   3
  -1   5   2 194.062 5.84347   3
   0  -5  -2 1390.91 34.6821   4
   0  -5   2 1352.95 39.7313   1
   0  -5   2 1338.93 34.7566   2
   0  -5  -2 1377.38 34.5472   2
   0  -5  -2 1423.12 35.5541   1
   0   5   2 1316.25 34.5403   3
   0   5  -2 1334.36 37.1930   1
   0   5  -2 1338.78 34.7241   3
  -1  -5  -2 217.322 6.83110   4
  -1  -5  -2 226.152 9.07421   1
   1  -5   2 239.870 11.0708   1
   1  -5   2 220.704 6.93419   2
  -1  -5  -2 222.767 6.61997   2
   1  -5   2 227.711 6.19005   4
  -1   5  -2 216.993 6.76199   3
   1   5   2 224.688 6.68422   3
  -1   5  -2 216.901 8.62201   1
   2  -5   2 371.324 9.66858   4
  -2  -5  -2 367.532 10.2450   2
  -2  -5  -2 341.974 14.1931   1
   2  -5   2 381.371 15.1845   1
   2  -5   2 372.004 10.4214   2
  -2  -5  -2 382.133 10.4489   4
   2   5   2 369.792 10.3273   3
  -2   5  -2 354.437 12.8655   1
   2   5   2 387.286 10.5535   4
  -2   5  -2 364.911 10.3413   3
  -3  -5  -2 54.4333 3.22505   2
   3  -5   2 61.4718 2.17736   4
  -3  -5  -2 61.9461 3.46641   4
   3  -5   2 56.9775 6.73372   1
   3  -5   2 59.7245 3.40673   2
   3  -5   2 55.6566 2.12079   4
  -3  -5  -2 72.6312 7.19261   1
  -3   5  -2 55.6744 3.52245   2
   3   5   2 55.2988 3.50789   4
  -3   5  -2 60.0914 5.48437   1
  -3   5  -2 57.4935 3.26307   3
   4  -5   2 169.904 11.2811   1
   4  -5   2 174.679 5.97422   2
  -4  -5  -2 168.427 5.79937   2
   4  -5   2 173.044 4.76071   4
  -4  -5  -2 166.377 5.95768   4
  -4  -5  -2 182.987 12.0389   1
   4  -5   2 168.249 4.71239   4
  -4   5  -2 172.161 5.73701   3
   4   5   2 173.902 6.15093   4
  -4   5  -2 172.588 6.02520   2
  -4   5  -2 159.938 9.54611   1
   5  -5   2 402.427 18.8542   1
   5  -5   2 379.829 11.1926   2
  -5  -5  -2 402.796 19.5863   1
   5  -5   2 382.304 10.1141   4
  -5  -5  -2 382.851 11.2521   4
  -5  -5  -2 391.155 11.1425   2
   5   5   2 395.360 11.1686   2
   5   5   2 398.002 11.4144   4
  -5   5  -2 381.931 16.8345   1
  -5   5  -2 388.372 11.3284   2
  -5   5  -2 384.520 10.9712   3
  -6  -5  -2 20.8140 2.70318   2
   6  -5   2 27.3906 2.80351   2
  -6  -5  -2 29.2250 2.87847   4
   6  -5   2 24.4380 1.96060   4
   6  -5   2 29.3469 6.84510   1
  -6  -5  -2 23.4679 6.61864   1
   6   5   2 25.1311 2.70341   2
   6   5   2 24.7628 2.92513   4
  -6   5  -2 26.0392 2.92806   2
  -6   5  -2 17.5783 5.23290   1
  -6   5  -2 27.7910 2.74363   3
   7  -5   2 138.418 13.5686   1
   7  -5   2 152.713 4.55592   4
  -7  -5  -2 150.284 6.24719   2
  -7  -5  -2 138.703 5.93411   4
  -7  -5  -2 163.595 14.5059   1
   7  -5   2 141.139 6.01322   2
   7   5   2 149.917 6.24005   4
  -7   5  -2 138.288 12.0455   1
   7   5   2 139.631 5.97312   2
  -7   5  -2 143.743 6.06891   2
  -7   5  -2 140.380 5.47869   3
   8  -5   2 1.66111 5.94970   1
   8  -5   2 4.51563 2.64370   2
  -8  -5  -2 5.46064 5.47090   1
   8  -5   2 -0.3103 1.28982   4
  -8  -5  -2 0.26166 2.69309   2
  -8  -5  -2 0.34715 2.43202   4
   8   5   2 -2.5192 2.78033   4
  -8   5  -2 2.06061 2.66417   2
  -8   5  -2 1.25283 2.32381   3
  -8   5  -2 -1.7672 4.38278   1
   8   5   2 -2.1552 2.40869   2
   9  -5   2 26.5692 8.31671   1
  -9  -5  -2 23.1075 8.90507   1
  -9  -5  -2 19.0553 3.40891   2
   9  -5   2 26.3160 2.67269   4
  -9   5  -2 15.9804 6.47928   1
   9   5   2 22.4768 3.53913   4
  -9   5  -2 30.8936 3.31373   3
  -9   5  -2 28.9783 3.55507   2
  10  -5   2 6.49806 6.88912   1
 -10  -5  -2 -6.3445 6.65176   1
  10  -5   2 -0.1482 1.65154   4
 -10  -5  -2 1.05374 3.20225   2
  10   5   2 -3.3732 3.08811   4
 -10   5  -2 -2.0444 3.04972   2
 -10   5  -2 -2.6555 2.62282   3
 -10   5  -2 -1.9773 5.22704   1
 -10   5  -2 -0.7361 1.44231   4
 -11  -5  -2 21.8567 10.2896   1
 -11  -5  -2 36.5116 4.21401   2
  11  -5   2 21.4895 10.2743   1
 -11  -5  -2 30.7380 4.26736   3
  11  -5   2 29.9705 3.29343   4
 -11   5  -2 27.7895 2.85652   4
  11   5   2 29.6414 4.13633   4
 -11   5  -2 21.8420 8.34548   1
 -11   5  -2 27.8439 8.96027   1
 -11   5  -2 33.9738 4.19290   2
 -11   5  -2 35.5248 3.69596   3
 -12  -5  -2 -0.5060 8.07878   1
  12  -5   2 14.8394 9.88709   1
  12  -5   2 4.56059 2.13826   4
 -12  -5  -2 0.35325 3.64264   2
 -12  -5  -2 7.56777 4.09520   3
 -12  -5  -2 -4.4247 10.5609   1
 -12   5  -2 2.71715 1.69115   4
 -12   5  -2 2.64317 3.19212   3
 -12   5  -2 3.58221 3.63542   2
 -12   5  -2 -1.4737 7.63576   1
  12   5   2 -0.7353 3.65982   4
[truncated: 2,161,569 more chars]
