# Supplementary material for: Structural characterization and comparative analysis of polymorphic forms of psilocin (4-hy­droxy-N,N-di­methyl­tryptamine)
Source: Acta Crystallogr E Crystallogr Commun. 2024 May 14;80(Pt 6):590–5. doi: 10.1107/S2056989024004201 (PMC11151301; doi:10.1107/S2056989024004201)
Supplement: Supplementary file 2 [file e-80-00590-Form_II_293Ksup2.hkl]

data_Form_II_293K                                                               
_shelx_title ' 563752_3_a.res in P2(1)/n'                                       
_shelx_refln_list_code          4                                               
_shelx_F_calc_maximum      134.65                                               
_exptl_crystal_F_000       440.00                                               
_reflns_d_resolution_high  0.7881                                               
                                                                                
loop_                                                                           
 _space_group_symop_operation_xyz                                               
 'x, y, z'                                                                      
 '-x+1/2, y+1/2, -z+1/2'                                                        
 '-x, -y, -z'                                                                   
 'x-1/2, -y-1/2, z-1/2'                                                         
                                                                                
_cell_length_a     9.5331                                                       
_cell_length_b     8.9358                                                       
_cell_length_c    14.0279                                                       
_cell_angle_alpha  90.000                                                       
_cell_angle_beta  107.490                                                       
_cell_angle_gamma  90.000                                                       
                                                                                
_shelx_F_squared_multiplier     1.000                                           
                                                                                
loop_                                                                           
 _refln_index_h                                                                 
 _refln_index_k                                                                 
 _refln_index_l                                                                 
 _refln_F_squared_calc                                                          
 _refln_F_squared_meas                                                          
 _refln_F_squared_sigma                                                         
 _refln_observed_status                                                         
   2   0   0        804.40        782.35        25.26 o                         
   4   0   0       1443.93       1321.29        36.96 o                         
   6   0   0        732.22        757.00        19.74 o                         
   8   0   0          3.11          4.20         0.67 o                         
  10   0   0          0.23          0.59         0.55 o                         
   1   1   0       2333.96       2368.87        30.94 o                         
   2   1   0       5515.49       5365.74        62.25 o                         
   3   1   0         21.28         47.44         1.48 o                         
   4   1   0         86.34         72.20         3.15 o                         
   5   1   0         29.40         26.84         4.43 o                         
   6   1   0          0.04          1.56         0.68 o                         
   7   1   0          1.99          2.15         0.79 o                         
   8   1   0          1.98          3.39         1.05 o                         
   9   1   0          0.26          1.54         0.53 o                         
  10   1   0          0.10          0.43         0.36 o                         
  11   1   0          0.00          0.21         0.26 o                         
   0   2   0       1061.30       1144.18        25.53 o                         
   1   2   0       1650.78       1527.74        20.52 o                         
   2   2   0         37.30         33.17         0.97 o                         
   3   2   0        158.28        158.70         4.87 o                         
   4   2   0         20.50         75.77         3.92 o                         
   5   2   0         11.09         12.09         2.40 o                         
   6   2   0         31.55         30.91         0.88 o                         
   7   2   0          5.00          4.31         0.59 o                         
   8   2   0          4.84          4.41         0.52 o                         
   9   2   0          2.55          0.81         0.90 o                         
  10   2   0          4.98          4.68         0.68 o                         
  11   2   0          0.04         -0.25         0.25 o                         
   1   3   0       1689.94       1718.45        37.67 o                         
   2   3   0        191.94        182.60         3.73 o                         
   3   3   0        443.15        362.14        12.60 o                         
   4   3   0         13.30         14.66         2.82 o                         
   5   3   0         33.61         28.83         1.19 o                         
   6   3   0         14.86         19.96         1.12 o                         
   7   3   0          4.26          5.37         1.01 o                         
   8   3   0          0.00         -0.31         0.67 o                         
   9   3   0          1.46          1.03         0.48 o                         
  10   3   0          0.31         -0.59         0.59 o                         
  11   3   0          0.44         -0.14         0.18 o                         
   0   4   0        298.25        313.40         7.62 o                         
   1   4   0         17.84         11.09         1.29 o                         
   2   4   0          1.56         19.05         1.33 o                         
   3   4   0         38.68         34.12         1.61 o                         
   4   4   0          0.03          1.08         2.31 o                         
   5   4   0         22.40         23.53         1.12 o                         
   6   4   0         40.18         38.14         1.10 o                         
   7   4   0         12.73         14.53         0.89 o                         
   8   4   0         11.93         12.60         1.19 o                         
   9   4   0          6.95          5.35         0.58 o                         
  10   4   0          0.49          0.73         0.31 o                         
   1   5   0        253.57        237.11        15.09 o                         
   2   5   0        356.53        332.48        11.87 o                         
   3   5   0         20.71         30.91         0.83 o                         
   4   5   0         38.19         43.29         1.08 o                         
   5   5   0         67.52         65.04         2.15 o                         
   6   5   0         49.83         50.73         1.35 o                         
   7   5   0          5.03          5.53         0.52 o                         
   8   5   0          4.98          5.05         0.54 o                         
   9   5   0          1.83          1.25         0.39 o                         
  10   5   0          0.01          0.35         0.37 o                         
   0   6   0         35.53         45.12         1.54 o                         
   1   6   0          0.65          0.78         0.29 o                         
   2   6   0          3.54          6.95         0.48 o                         
   3   6   0         26.68         29.33         0.81 o                         
   4   6   0          3.57          5.73         0.40 o                         
   5   6   0        115.71        116.78         3.48 o                         
   6   6   0         14.39         10.77         1.26 o                         
   7   6   0          0.51          0.09         0.36 o                         
   8   6   0          0.42          0.13         0.39 o                         
   9   6   0          1.96          1.12         0.48 o                         
   1   7   0         46.47         48.72         1.03 o                         
   2   7   0          4.56         12.62         0.67 o                         
   3   7   0         59.16         62.37         1.18 o                         
   4   7   0        105.93        112.48         2.15 o                         
   5   7   0          5.01          5.08         0.41 o                         
   6   7   0          3.38          2.56         0.44 o                         
   7   7   0          4.29          3.43         0.45 o                         
   8   7   0          0.05          0.50         0.50 o                         
   0   8   0         38.06         39.49         1.54 o                         
   1   8   0         10.99         13.43         0.92 o                         
   2   8   0          0.16          0.38         0.49 o                         
   3   8   0          2.26          2.08         0.50 o                         
   4   8   0         15.67         16.16         1.10 o                         
   5   8   0          3.54          3.59         0.77 o                         
   6   8   0          4.80          4.37         0.66 o                         
   7   8   0          2.88          1.76         0.40 o                         
   1   9   0         25.17         28.70         1.17 o                         
   2   9   0         19.31         18.00         1.59 o                         
   3   9   0          1.91          2.09         0.54 o                         
   4   9   0          0.01          0.42         0.66 o                         
   5   9   0          3.00          5.25         0.62 o                         
   6   9   0          7.86          6.51         0.48 o                         
   0  10   0          1.41          0.39         0.53 o                         
   1  10   0          0.41          0.02         0.48 o                         
   2  10   0          6.19          5.18         0.55 o                         
   3  10   0         20.58         25.51         0.99 o                         
   4  10   0          0.62          1.25         0.42 o                         
   5  10   0          6.65          4.86         0.35 o                         
   1  11   0          3.15          2.49         0.31 o                         
 -11   0   1          0.69          0.68         0.37 o                         
  -9   0   1         13.11         11.81         1.14 o                         
  -7   0   1         33.64         27.62         1.39 o                         
  -5   0   1          0.00         -1.37         1.37 o                         
  -3   0   1        472.85        734.61        21.11 o                         
  -1   0   1         57.65         66.94         1.35 o                         
   1   0   1         91.51         87.80         2.97 o                         
   3   0   1        629.62        503.77        10.84 o                         
   5   0   1        107.25        105.24         4.43 o                         
   7   0   1          4.73          5.41         0.90 o                         
   9   0   1          3.61          1.58         0.94 o                         
  11   0   1          4.34          0.44         0.24 o                         
 -11   1   1          1.70          1.77         0.26 o                         
 -10   1   1          1.39          1.13         0.42 o                         
  -9   1   1          0.16         -0.50         0.66 o                         
  -8   1   1          9.25          7.69         0.93 o                         
  -7   1   1         59.89         62.83         1.43 o                         
  -6   1   1        137.35        156.66         4.35 o                         
  -5   1   1        207.36        192.81         5.97 o                         
  -4   1   1         12.61         14.11         1.19 o                         
  -3   1   1         18.00         40.89         1.27 o                         
  -2   1   1       6686.29       6725.12        87.04 o                         
  -1   1   1       4957.35       5008.74        74.77 o                         
   0   1   1         44.40         43.32         2.69 o                         
   1   1   1       1323.20       1256.93        13.67 o                         
   2   1   1        212.10        186.40         4.05 o                         
   3   1   1          8.15          4.45         1.22 o                         
   4   1   1        465.82        496.83         8.10 o                         
   5   1   1        213.56        167.00        11.02 o                         
   6   1   1          1.48          0.92         0.68 o                         
   7   1   1         13.08         11.78         0.95 o                         
   8   1   1         10.78          6.94         0.80 o                         
   9   1   1          6.59          6.77         1.15 o                         
  10   1   1          2.06          0.45         0.34 o                         
  11   1   1          1.87          0.81         0.64 o                         
 -11   2   1          0.27         -0.04         0.21 o                         
 -10   2   1          0.49          1.91         0.66 o                         
  -9   2   1          2.74          3.36         0.74 o                         
  -8   2   1          5.87          5.70         0.67 o                         
  -7   2   1         15.70         15.05         0.88 o                         
  -6   2   1         53.05         53.89         1.83 o                         
  -5   2   1         97.84         85.45         5.48 o                         
  -4   2   1        188.01        209.01        15.50 o                         
  -3   2   1         24.95         67.06         1.86 o                         
  -2   2   1       1646.84       1711.64        20.57 o                         
  -1   2   1        356.48        327.57         5.86 o                         
   0   2   1       2820.26       2724.83        35.83 o                         
   1   2   1       1553.82       1396.36        18.62 o                         
   2   2   1        113.87         85.36         4.88 o                         
   3   2   1        356.08        336.29         7.06 o                         
   4   2   1         14.71         14.77         1.33 o                         
   5   2   1         46.99         45.94         4.45 o                         
   6   2   1         29.65         33.23         1.07 o                         
   7   2   1          0.02          0.38         0.59 o                         
   8   2   1          0.19          0.41         0.48 o                         
   9   2   1          0.09         -0.34         0.57 o                         
  10   2   1          3.02          2.41         0.90 o                         
  11   2   1          0.48         -0.19         0.19 o                         
 -11   3   1          3.48          1.90         0.21 o                         
 -10   3   1          0.13         -0.02         0.67 o                         
  -9   3   1          0.19          0.47         0.49 o                         
  -8   3   1          0.00          0.17         0.67 o                         
  -7   3   1         49.79         49.01         1.89 o                         
  -6   3   1         20.08         22.14         1.17 o                         
  -5   3   1         15.15         13.79         0.84 o                         
  -4   3   1        328.65        265.53        10.33 o                         
  -3   3   1        194.53        200.50         4.24 o                         
  -2   3   1        143.62        149.33         4.55 o                         
  -1   3   1         47.62         49.55         1.64 o                         
   0   3   1       1148.32       1151.10        22.50 o                         
   1   3   1        139.28        136.96         3.37 o                         
   2   3   1        182.44        141.85         3.03 o                         
   3   3   1         94.01         67.83         2.67 o                         
   4   3   1        242.54        226.06        10.09 o                         
   5   3   1         29.32         30.21         1.25 o                         
   6   3   1          9.25          9.57         0.95 o                         
   7   3   1         23.80         22.12         1.30 o                         
   8   3   1          3.19          2.84         0.68 o                         
   9   3   1          5.44          6.19         0.65 o                         
  10   3   1          1.25          2.18         0.55 o                         
 -10   4   1          1.83          1.20         0.35 o                         
  -9   4   1          0.21          0.63         0.40 o                         
  -8   4   1          0.05          0.39         0.63 o                         
  -7   4   1         19.83         17.97         0.87 o                         
  -6   4   1        153.51        153.49         3.10 o                         
  -5   4   1        169.73        165.05         3.24 o                         
  -4   4   1        190.95        187.05        14.43 o                         
  -3   4   1        102.37        115.25         3.77 o                         
  -2   4   1        166.65        148.49         3.68 o                         
  -1   4   1         91.47         77.36         2.44 o                         
   0   4   1        506.68        511.02        11.82 o                         
   1   4   1        815.13        810.99        13.96 o                         
   2   4   1          8.48         16.42         1.10 o                         
   3   4   1          0.15         -0.75         0.93 o                         
   4   4   1         90.51         89.07         5.92 o                         
   5   4   1         99.65        101.45         2.99 o                         
   6   4   1          8.86          8.66         1.01 o                         
   7   4   1          1.08          1.00         0.67 o                         
   8   4   1          6.26          5.70         1.03 o                         
   9   4   1          0.02         -0.28         0.48 o                         
  10   4   1          1.00          0.56         0.26 o                         
 -10   5   1          0.81          0.81         0.42 o                         
  -9   5   1          0.21          0.07         0.51 o                         
  -8   5   1         32.35         29.15         1.10 o                         
  -7   5   1         31.56         29.23         0.81 o                         
  -6   5   1         35.93         42.83         1.25 o                         
  -5   5   1          0.23          0.03         0.42 o                         
  -4   5   1         38.45         35.96         0.95 o                         
  -3   5   1          2.21          5.66         0.45 o                         
  -2   5   1        215.17        230.61        10.07 o                         
  -1   5   1        425.76        415.56        40.22 o                         
   0   5   1          6.33          5.11         1.97 o                         
   1   5   1         37.26         32.70         2.38 o                         
   2   5   1        130.35        128.78         3.59 o                         
   3   5   1         18.34         17.51         0.60 o                         
   4   5   1          0.66          0.65         0.37 o                         
   5   5   1          3.58          3.69         0.86 o                         
   6   5   1        117.20        119.16         2.99 o                         
   7   5   1          2.06          2.24         0.67 o                         
   8   5   1          9.19          8.69         0.50 o                         
   9   5   1          0.40          0.12         0.35 o                         
  10   5   1          0.14          0.26         0.28 o                         
  -9   6   1          2.38          1.71         0.53 o                         
  -8   6   1          5.74          5.47         0.46 o                         
  -7   6   1         13.27         12.62         0.98 o                         
  -6   6   1         49.25         47.44         1.20 o                         
  -5   6   1          3.20          2.18         0.90 o                         
  -4   6   1         72.62         80.01         1.75 o                         
  -3   6   1         46.58         52.29         0.99 o                         
  -2   6   1        106.64        115.79         1.91 o                         
  -1   6   1          0.64          0.63         0.29 o                         
   0   6   1        127.78        138.15         3.89 o                         
   1   6   1        191.29        226.76         4.33 o                         
   2   6   1         32.48         33.59         0.90 o                         
   3   6   1         45.52         47.81         1.15 o                         
   4   6   1        227.54        230.43         3.62 o                         
   5   6   1        123.35        113.75         2.38 o                         
   6   6   1         20.07         13.43         2.35 o                         
   7   6   1          0.06          0.14         0.39 o                         
   8   6   1          2.62          2.19         0.35 o                         
   9   6   1          0.23          0.04         0.42 o                         
  -9   7   1          0.11         -0.06         0.29 o                         
  -8   7   1          0.80          1.36         0.53 o                         
  -7   7   1         12.63          9.54         1.77 o                         
  -6   7   1          2.09          2.09         0.45 o                         
  -5   7   1          2.84          3.14         0.47 o                         
  -4   7   1         33.14         41.02         0.78 o                         
  -3   7   1         13.07         13.20         0.52 o                         
  -2   7   1          1.33          2.46         0.58 o                         
  -1   7   1         43.31         41.00         0.87 o                         
   0   7   1         24.18         33.36         1.34 o                         
   1   7   1          0.01         -0.21         0.49 o                         
   2   7   1          6.78          6.84         0.47 o                         
   3   7   1          3.82          3.33         0.52 o                         
   4   7   1          1.48          2.32         0.43 o                         
   5   7   1          3.79          4.83         0.85 o                         
   6   7   1          0.33          0.01         0.55 o                         
   7   7   1          0.24          0.62         0.35 o                         
   8   7   1          0.13          0.51         0.42 o                         
  -7   8   1         10.13         10.38         0.62 o                         
  -6   8   1          3.05          2.25         0.41 o                         
  -5   8   1          2.25          0.71         0.45 o                         
  -4   8   1          1.27          0.88         0.81 o                         
  -3   8   1          1.62          2.81         0.73 o                         
  -2   8   1          8.41          7.07         0.56 o                         
  -1   8   1          4.72          5.36         0.57 o                         
   0   8   1          9.90          8.60         0.86 o                         
   1   8   1         61.37         69.76         2.55 o                         
   2   8   1         35.06         38.59         0.88 o                         
   3   8   1          5.82          7.55         0.58 o                         
   4   8   1          0.86          2.13         0.95 o                         
   5   8   1          4.87          6.24         0.84 o                         
   6   8   1          7.35          6.69         0.70 o                         
   7   8   1         13.82          8.46         0.53 o                         
  -6   9   1          3.28          2.77         0.42 o                         
  -5   9   1          0.21          0.22         0.53 o                         
  -4   9   1          1.16          1.98         0.66 o                         
  -3   9   1          5.52          5.27         0.62 o                         
  -2   9   1          0.27          0.53         0.44 o                         
  -1   9   1          0.26          1.04         0.48 o                         
   0   9   1          5.26          6.01         0.72 o                         
   1   9   1         19.59         22.27         1.05 o                         
   2   9   1          0.79          1.40         0.47 o                         
   3   9   1          1.74          2.00         0.54 o                         
   4   9   1          0.30          1.12         0.68 o                         
   5   9   1         11.74         10.58         0.72 o                         
   6   9   1          6.13          3.67         0.42 o                         
  -5  10   1          0.18          0.81         0.29 o                         
  -4  10   1          2.51          3.32         0.46 o                         
  -3  10   1          0.17          0.95         0.51 o                         
  -2  10   1          7.67          8.60         0.91 o                         
  -1  10   1          0.26          0.40         0.44 o                         
   0  10   1         11.72         12.81         0.52 o                         
   1  10   1          0.49          0.31         0.36 o                         
   2  10   1          0.95          0.83         0.40 o                         
   3  10   1          0.13          0.57         0.50 o                         
   4  10   1          0.00          0.07         0.40 o                         
   5  10   1          0.83          0.33         0.24 o                         
  -2  11   1          1.63          1.16         0.31 o                         
  -1  11   1          3.35          3.30         0.33 o                         
   0  11   1          0.01         -0.09         0.28 o                         
   1  11   1          1.19          1.16         0.26 o                         
   2  11   1          1.46          1.27         0.24 o                         
 -10   0   2          1.11          0.73         0.59 o                         
  -8   0   2         70.83         64.34         2.24 o                         
  -6   0   2         35.79         36.21         1.34 o                         
  -4   0   2          8.05          5.66         0.84 o                         
  -2   0   2      18129.55      18332.11       333.62 o                         
   0   0   2       4179.94       3849.70       100.07 o                         
   2   0   2       1020.87        901.43        17.35 o                         
   4   0   2        559.25        589.11        11.84 o                         
   6   0   2          9.01         14.05         0.92 o                         
   8   0   2          6.11          7.72         1.08 o                         
  10   0   2          0.01          0.62         0.46 o                         
 -11   1   2          0.01          0.17         0.26 o                         
 -10   1   2          0.45          0.51         0.39 o                         
  -9   1   2          2.60          2.19         0.50 o                         
  -8   1   2         46.94         43.96         4.88 o                         
  -7   1   2          5.05          6.90         0.77 o                         
  -6   1   2         55.77         84.51         1.80 o                         
  -5   1   2         13.06         15.11         1.83 o                         
  -4   1   2        820.27        953.45        17.51 o                         
  -3   1   2       3271.56       3361.21        51.20 o                         
  -2   1   2       4681.65       4998.94        57.99 o                         
  -1   1   2       2568.06       2310.64        30.25 o                         
   0   1   2       2545.47       2261.18        25.45 o                         
   1   1   2       1702.86       1569.76        20.84 o                         
   2   1   2        584.69        553.09         9.59 o                         
   3   1   2          0.18          9.18         0.87 o                         
   4   1   2        119.04        103.63         2.85 o                         
   5   1   2        120.39        111.83         3.29 o                         
   6   1   2         31.72         37.11         1.39 o                         
   7   1   2         12.52         13.24         1.01 o                         
   8   1   2          1.47          0.53         0.88 o                         
   9   1   2          5.80          6.44         1.13 o                         
  10   1   2          0.15          0.36         0.30 o                         
  11   1   2          0.02         -0.22         0.22 o                         
 -11   2   2          0.01          0.39         0.22 o                         
 -10   2   2          0.25          0.31         0.66 o                         
  -9   2   2          0.44          0.91         0.49 o                         
  -8   2   2         15.84         16.76         0.82 o                         
  -7   2   2          5.93          9.43         0.68 o                         
  -6   2   2         47.51         48.40         1.36 o                         
  -5   2   2         40.87         64.91         5.04 o                         
  -4   2   2         19.35         24.37         1.56 o                         
  -3   2   2        112.68        109.66         2.52 o                         
  -2   2   2       4013.29       4218.41        55.23 o                         
  -1   2   2       1454.27       1465.30        19.67 o                         
   0   2   2        299.25        246.93         3.19 o                         
   1   2   2          2.44          4.57         0.73 o                         
   2   2   2        150.21        122.68         4.25 o                         
   3   2   2        584.63        548.90        10.10 o                         
   4   2   2        107.37         89.27         6.00 o                         
   5   2   2        212.62        205.48         5.59 o                         
   6   2   2         11.69         14.28         0.66 o                         
   7   2   2          0.15          0.82         0.58 o                         
   8   2   2          8.52          8.79         0.62 o                         
   9   2   2          5.24          5.10         0.59 o                         
  10   2   2          8.27          6.14         0.62 o                         
 -11   3   2          0.46          0.35         0.21 o                         
 -10   3   2          0.86          0.37         0.44 o                         
  -9   3   2          0.02          0.41         0.54 o                         
  -8   3   2         18.48         17.03         1.61 o                         
  -7   3   2         37.46         35.06         1.08 o                         
  -6   3   2          7.77         13.44         1.01 o                         
  -5   3   2         49.08         54.91         1.26 o                         
  -4   3   2        115.79         95.87         4.05 o                         
  -3   3   2        205.73        214.12         5.90 o                         
  -2   3   2        884.04        825.99        14.02 o                         
  -1   3   2       1870.19       1961.68        26.79 o                         
   0   3   2         75.98         62.02         2.59 o                         
   1   3   2        331.03        286.16         5.70 o                         
   2   3   2        193.86        175.90         2.98 o                         
   3   3   2          8.79          7.55         1.10 o                         
   4   3   2          0.67          0.28         2.55 o                         
   5   3   2          0.24          0.68         0.73 o                         
   6   3   2         59.42         55.01         1.94 o                         
   7   3   2         26.77         22.52         1.30 o                         
   8   3   2          3.34          3.75         0.67 o                         
   9   3   2          0.17          0.22         0.52 o                         
  10   3   2          0.00          0.11         0.44 o                         
 -10   4   2          0.00          0.18         0.50 o                         
  -9   4   2          6.57          5.77         0.47 o                         
  -8   4   2         11.96         13.70         0.78 o                         
  -7   4   2         22.36         26.91         1.27 o                         
  -6   4   2         11.74         13.43         0.73 o                         
  -5   4   2          0.06         10.43         1.00 o                         
  -4   4   2          4.62         14.60         2.27 o                         
  -3   4   2        136.75        127.99         4.91 o                         
  -2   4   2          0.16          1.45         1.03 o                         
  -1   4   2        175.97        212.47         4.35 o                         
   0   4   2          5.70          7.88         1.19 o                         
   1   4   2         45.98         55.71         4.03 o                         
   2   4   2         39.66         37.87         1.92 o                         
   3   4   2         34.75         37.53         2.75 o                         
   4   4   2         82.72         87.56         1.83 o                         
   5   4   2          7.31          7.15         0.86 o                         
   6   4   2         12.01         11.35         1.06 o                         
   7   4   2         13.66         12.07         0.89 o                         
   8   4   2          0.03          0.24         0.95 o                         
   9   4   2          0.04          0.36         0.44 o                         
  10   4   2          3.57          1.76         0.31 o                         
 -10   5   2          0.43         -0.15         0.46 o                         
  -9   5   2          7.43          6.58         0.47 o                         
  -8   5   2          6.97          6.37         0.47 o                         
  -7   5   2          7.49          7.54         0.51 o                         
  -6   5   2         43.46         51.65         3.58 o                         
  -5   5   2         27.16         34.08         3.79 o                         
  -4   5   2          4.28          4.00         0.73 o                         
  -3   5   2        157.99        144.53         2.31 o                         
  -2   5   2          2.22          1.16         1.85 o                         
  -1   5   2         16.70         31.97         3.47 o                         
   0   5   2        241.87        259.16         7.68 o                         
   1   5   2          0.24          3.08         1.33 o                         
   2   5   2         14.41         18.27         0.61 o                         
   3   5   2         84.10         86.72         1.82 o                         
   4   5   2         36.63         35.16         1.38 o                         
   5   5   2          0.05         -0.51         0.79 o                         
   6   5   2          7.21          8.81         0.94 o                         
   7   5   2          3.26          3.38         0.67 o                         
   8   5   2          1.34          1.13         0.40 o                         
   9   5   2          1.30          0.53         0.31 o                         
 -10   6   2          0.57          0.37         0.26 o                         
  -9   6   2          0.86          1.30         0.57 o                         
  -8   6   2          0.01          0.62         0.48 o                         
  -7   6   2         42.27         35.72         4.14 o                         
  -6   6   2         48.41         47.65         1.77 o                         
  -5   6   2         68.32         73.37         1.69 o                         
  -4   6   2          9.60         11.07         0.50 o                         
  -3   6   2          3.55          3.69         0.34 o                         
  -2   6   2          5.79          6.29         0.42 o                         
  -1   6   2         77.79         76.26         1.56 o                         
   0   6   2         13.34         18.04         0.65 o                         
   1   6   2         39.62         36.98         1.16 o                         
   2   6   2         14.44         14.29         0.79 o                         
   3   6   2          2.49          3.04         0.48 o                         
   4   6   2          5.02          3.69         0.73 o                         
   5   6   2         16.47         13.66         0.73 o                         
   6   6   2          0.01         -0.23         0.42 o                         
   7   6   2          2.88          1.41         0.38 o                         
   8   6   2          0.20         -0.07         0.66 o                         
   9   6   2          0.14         -0.06         0.31 o                         
  -9   7   2          0.00          0.07         0.35 o                         
  -8   7   2          0.53         -0.17         0.57 o                         
  -7   7   2          2.71          2.95         0.73 o                         
  -6   7   2          3.75          6.15         0.57 o                         
  -5   7   2          6.62          5.80         0.60 o                         
  -4   7   2         12.16         14.86         0.70 o                         
  -3   7   2         51.38         50.10         0.99 o                         
  -2   7   2         57.73         64.12         1.52 o                         
  -1   7   2          9.30         10.97         0.49 o                         
   0   7   2          0.03          1.83         0.72 o                         
   1   7   2         10.28          9.92         0.60 o                         
   2   7   2        234.45        260.20         5.98 o                         
   3   7   2         94.55         92.28         1.98 o                         
   4   7   2        194.51        183.87         7.64 o                         
   5   7   2          9.81         10.36         0.64 o                         
   6   7   2          1.07          1.86         0.55 o                         
   7   7   2          0.39          0.60         0.32 o                         
   8   7   2          0.60          0.37         0.33 o                         
  -8   8   2          0.25          0.70         0.33 o                         
  -7   8   2          0.28         -0.09         0.50 o                         
  -6   8   2          0.80          0.95         0.41 o                         
  -5   8   2          0.02          0.41         0.57 o                         
  -4   8   2          0.26          0.02         0.77 o                         
  -3   8   2          6.86          7.33         1.01 o                         
  -2   8   2         13.48         12.75         0.63 o                         
  -1   8   2          5.60          5.93         0.90 o                         
   0   8   2          4.93          4.53         0.79 o                         
   1   8   2         26.17         36.13         0.86 o                         
   2   8   2          0.01          0.72         0.53 o                         
   3   8   2         15.50         16.41         0.60 o                         
   4   8   2          0.10         -0.56         0.56 o                         
   5   8   2          0.04          0.44         0.73 o                         
   6   8   2          2.84          3.12         0.62 o                         
   7   8   2          5.08          2.81         0.37 o                         
  -6   9   2          3.91          3.17         0.40 o                         
  -5   9   2          0.78          0.72         0.51 o                         
  -4   9   2          0.12          0.28         0.62 o                         
  -3   9   2          7.46          6.82         0.81 o                         
  -2   9   2         12.28         11.24         1.39 o                         
  -1   9   2         12.49         12.89         0.62 o                         
   0   9   2         39.14         41.16         1.50 o                         
   1   9   2          0.73          1.22         0.50 o                         
   2   9   2          0.35          0.02         0.59 o                         
   3   9   2          1.53          2.70         0.75 o                         
   4   9   2          4.14          5.19         0.72 o                         
   5   9   2          1.41          0.84         0.51 o                         
   6   9   2          6.74          3.56         0.39 o                         
  -5  10   2          2.12          1.49         0.29 o                         
  -4  10   2          1.53          1.39         0.42 o                         
  -3  10   2          1.35          1.83         0.51 o                         
  -2  10   2          0.75          0.57         0.55 o                         
  -1  10   2          2.52          3.64         0.42 o                         
   0  10   2          2.99          3.27         0.39 o                         
   1  10   2          1.68          2.20         0.36 o                         
   3  10   2         14.96         16.60         0.77 o                         
   4  10   2         10.08          7.96         0.50 o                         
  -2  11   2          0.69          0.89         0.20 o                         
   0  11   2          1.40          1.03         0.28 o                         
 -11   0   3          0.98          0.21         0.33 o                         
  -9   0   3         12.16          9.39         0.86 o                         
  -7   0   3         70.82         67.02         2.22 o                         
  -5   0   3         70.26         61.10         3.09 o                         
  -3   0   3        659.05        612.03        11.90 o                         
  -1   0   3       1057.34        947.48        14.60 o                         
   1   0   3        484.61        437.10        11.83 o                         
   3   0   3        121.93        140.58         4.46 o                         
   5   0   3         58.96         56.82         1.82 o                         
   7   0   3          6.96          5.50         0.97 o                         
   9   0   3          3.34          2.33         0.84 o                         
 -11   1   3          1.13          0.97         0.28 o                         
 -10   1   3          0.89         -0.04         0.41 o                         
  -9   1   3         11.26         12.02         1.70 o                         
  -8   1   3         13.67         12.29         0.51 o                         
  -7   1   3          0.93          4.70         0.56 o                         
  -6   1   3        133.13        205.88        10.16 o                         
  -5   1   3         28.27         62.60         3.20 o                         
  -4   1   3          8.33         11.86         0.86 o                         
  -3   1   3       2447.05       2490.83        32.91 o                         
  -2   1   3       6686.92       6571.62        75.75 o                         
  -1   1   3          1.07          5.30         0.57 o                         
   0   1   3        180.96        151.83         6.20 o                         
   1   1   3       1275.32       1105.76        13.45 o                         
   2   1   3        160.82        207.53         4.22 o                         
   3   1   3         69.68         65.85         1.76 o                         
   4   1   3        204.55        193.86         7.89 o                         
   5   1   3          1.18          1.91         0.62 o                         
   6   1   3          7.11          8.53         0.86 o                         
   7   1   3          6.54          8.13         0.94 o                         
   8   1   3         30.94         36.22         1.50 o                         
   9   1   3          5.35          4.17         0.43 o                         
  10   1   3          0.28          0.07         0.46 o                         
 -11   2   3          2.61          1.53         0.20 o                         
 -10   2   3          2.35          2.28         0.52 o                         
  -9   2   3          0.13          0.58         0.53 o                         
  -8   2   3          4.50          3.39         0.64 o                         
  -7   2   3         25.22         31.10         0.97 o                         
  -6   2   3         33.66         40.02         1.04 o                         
  -5   2   3        359.27        401.91        16.71 o                         
  -4   2   3       1837.98       1846.66        25.55 o                         
  -3   2   3       1156.05       1173.11        13.30 o                         
  -2   2   3         32.74         49.05         1.35 o                         
  -1   2   3         23.55         42.27         1.80 o                         
   0   2   3        361.25        291.03         6.30 o                         
   1   2   3        354.69        298.14         6.37 o                         
   2   2   3         24.58         32.01         1.55 o                         
   3   2   3         54.27         63.56         3.03 o                         
   4   2   3         10.58         14.07         3.36 o                         
   5   2   3         20.92         20.67         0.70 o                         
   6   2   3          9.98          6.44         0.59 o                         
   7   2   3          0.00          0.51         0.57 o                         
   8   2   3          3.91          3.46         0.60 o                         
   9   2   3          1.35          0.80         0.51 o                         
  10   2   3          6.82          2.71         0.48 o                         
 -11   3   3          0.11         -0.11         0.26 o                         
 -10   3   3          4.23          3.29         0.51 o                         
  -9   3   3         29.57         31.05         1.39 o                         
  -8   3   3         13.13         15.32         1.52 o                         
  -7   3   3          8.30          6.85         1.56 o                         
  -6   3   3          4.65          3.37         0.83 o                         
  -5   3   3        139.09        200.82         6.35 o                         
  -4   3   3          1.10         -0.24         1.67 o                         
  -3   3   3        471.29        569.35         8.06 o                         
  -2   3   3        160.73        161.66         3.11 o                         
  -1   3   3        493.96        435.41        11.99 o                         
   0   3   3        417.14        369.55         8.23 o                         
   1   3   3        215.25        181.16         3.90 o                         
   2   3   3        725.10        654.98        16.41 o                         
   3   3   3          4.67          4.34         1.08 o                         
   4   3   3        376.15        380.10        10.03 o                         
   5   3   3         14.52         15.70         1.03 o                         
   6   3   3         49.50         44.79         1.72 o                         
   7   3   3          0.40          1.63         1.01 o                         
   8   3   3          3.11          3.12         0.63 o                         
   9   3   3          8.89          7.66         0.80 o                         
  10   3   3          4.44          2.04         0.39 o                         
 -11   4   3          2.07          1.59         0.32 o                         
 -10   4   3          0.32         -0.02         0.57 o                         
  -9   4   3          4.28          4.00         0.54 o                         
  -8   4   3          9.27          8.07         0.64 o                         
  -7   4   3         95.48         96.77         1.74 o                         
  -6   4   3          1.99          1.21         0.44 o                         
  -5   4   3         16.33         19.80         0.68 o                         
  -4   4   3         63.24         78.14         2.35 o                         
  -3   4   3        134.87        157.71         4.55 o                         
  -2   4   3        122.28        124.28         3.34 o                         
  -1   4   3        373.29        368.33         7.87 o                         
   0   4   3         39.45         39.04         2.05 o                         
   1   4   3         56.15         53.98         2.02 o                         
   2   4   3        167.86        160.61         5.18 o                         
   3   4   3          3.61          4.31         0.55 o                         
   4   4   3         11.33         10.36         0.57 o                         
   5   4   3          0.28         -0.42         0.83 o                         
   6   4   3         44.65         40.87         1.69 o                         
   7   4   3          0.67          1.19         0.94 o                         
   8   4   3          1.05          1.14         0.64 o                         
   9   4   3          0.12          0.23         0.39 o                         
  -9   5   3          1.01          0.89         0.40 o                         
  -8   5   3         33.50         29.85         0.91 o                         
  -7   5   3         21.22         21.19         0.67 o                         
  -6   5   3          0.61          1.12         0.40 o                         
  -5   5   3          6.16          6.41         1.27 o                         
  -4   5   3         57.35         65.91         1.47 o                         
  -3   5   3          8.23          8.81         0.42 o                         
  -2   5   3        184.20        220.82         5.96 o                         
  -1   5   3        204.70        175.92         7.80 o                         
   0   5   3         19.28         26.56         3.98 o                         
   1   5   3          0.36         -0.43         0.58 o                         
   2   5   3         16.63         17.28         0.73 o                         
   3   5   3         72.10         70.74         1.54 o                         
   4   5   3          4.50          5.04         0.83 o                         
   5   5   3          0.90          0.30         0.54 o                         
   6   5   3          7.96          7.56         0.97 o                         
   7   5   3          4.76          5.10         1.77 o                         
   8   5   3          1.13          1.09         0.37 o                         
   9   5   3          2.07          0.86         0.24 o                         
 -10   6   3          0.52          0.84         0.31 o                         
  -9   6   3          3.36          2.57         0.76 o                         
  -8   6   3          0.09          0.13         0.75 o                         
  -7   6   3          0.08          0.57         0.44 o                         
  -6   6   3          7.10          6.33         0.61 o                         
  -5   6   3          5.18          5.66         0.57 o                         
  -4   6   3         40.51         38.18         1.05 o                         
  -3   6   3          2.41          1.79         0.35 o                         
  -2   6   3        152.57        155.67         2.35 o                         
  -1   6   3         52.73         58.39         1.08 o                         
   0   6   3         57.98         70.47         2.18 o                         
   1   6   3          1.37          1.63         0.72 o                         
   2   6   3          8.49         10.79         0.60 o                         
   3   6   3        193.17        189.21         3.70 o                         
   4   6   3          6.17          6.24         0.62 o                         
   5   6   3          4.85          5.51         0.61 o                         
   6   6   3          4.96          4.70         0.92 o                         
   7   6   3          3.13          2.31         1.47 o                         
   8   6   3          0.55          0.75         0.59 o                         
  -9   7   3          0.60          0.59         0.37 o                         
  -8   7   3          0.65          0.55         0.59 o                         
  -7   7   3          6.27          6.77         0.81 o                         
  -6   7   3         17.36         18.41         1.23 o                         
  -5   7   3          0.39          2.10         0.54 o                         
  -4   7   3          9.49          9.97         0.63 o                         
  -3   7   3         37.23         35.64         1.27 o                         
  -2   7   3         57.21         65.56         1.20 o                         
  -1   7   3          6.72          8.84         0.49 o                         
   0   7   3          5.78          6.27         0.55 o                         
   1   7   3          3.46          4.29         0.88 o                         
   2   7   3         25.50         24.43         0.85 o                         
   3   7   3         32.29         35.27         1.02 o                         
   4   7   3          1.14          0.29         0.81 o                         
   5   7   3          0.42         -0.19         0.52 o                         
   6   7   3          1.90          2.11         0.75 o                         
   7   7   3          0.12          0.00         0.38 o                         
  -8   8   3          0.01          0.24         0.35 o                         
  -7   8   3          0.19          0.53         0.51 o                         
  -6   8   3          0.22          0.02         0.40 o                         
  -5   8   3          2.51          3.02         0.49 o                         
  -4   8   3          0.19          0.44         0.48 o                         
  -3   8   3         21.41         23.86         1.21 o                         
  -2   8   3         22.05         21.15         2.01 o                         
  -1   8   3         92.82        101.19         1.74 o                         
   0   8   3         13.93         21.56         1.30 o                         
   1   8   3         42.55         47.50         2.23 o                         
   2   8   3         38.27         41.65         2.00 o                         
   3   8   3         16.81         18.65         0.62 o                         
   4   8   3         44.33         54.16         1.35 o                         
   5   8   3         16.87         17.05         0.66 o                         
   6   8   3          0.93          0.22         0.53 o                         
   7   8   3          3.04          0.64         0.29 o                         
  -6   9   3          0.01          0.24         0.35 o                         
  -5   9   3          0.59          0.24         0.48 o                         
  -4   9   3          0.00          0.22         0.59 o                         
  -3   9   3          9.26         10.38         0.84 o                         
  -2   9   3          7.06          6.22         0.89 o                         
  -1   9   3          8.37          8.26         0.53 o                         
   0   9   3         22.23         22.78         1.06 o                         
   1   9   3          1.95          2.51         0.37 o                         
   2   9   3          1.67          1.48         0.54 o                         
   3   9   3          1.39          1.67         0.73 o                         
   4   9   3          0.57         -0.02         0.61 o                         
   5   9   3          6.15          4.99         0.53 o                         
   6   9   3          4.95          2.02         0.28 o                         
  -5  10   3          2.51          1.65         0.28 o                         
  -4  10   3          2.43          2.29         0.40 o                         
  -3  10   3          0.85          0.94         0.48 o                         
  -2  10   3          2.95          2.79         0.57 o                         
  -1  10   3          1.93          1.68         0.43 o                         
   0  10   3          6.51          6.53         0.51 o                         
   1  10   3          0.12          1.95         0.35 o                         
   2  10   3          0.00          0.33         0.46 o                         
   4  10   3          9.30          5.80         0.40 o                         
  -2  11   3          0.03         -0.06         0.24 o                         
 -10   0   4          0.23          0.24         0.59 o                         
  -8   0   4         72.20         63.90         2.13 o                         
  -6   0   4          4.52          8.43         0.50 o                         
  -4   0   4          6.46          5.52         1.29 o                         
  -2   0   4        221.45        217.99         7.01 o                         
   0   0   4       2061.24       1814.58        87.48 o                         
   2   0   4        704.11        657.15        20.03 o                         
   4   0   4         27.46         25.94         2.71 o                         
   6   0   4        337.32        355.32         9.50 o                         
   8   0   4         26.37         26.32         1.36 o                         
  10   0   4          0.71          0.18         0.29 o                         
 -11   1   4          1.05          1.17         0.34 o                         
 -10   1   4          5.18          4.33         0.72 o                         
  -9   1   4          9.48          6.97         0.81 o                         
  -8   1   4          0.58          3.16         0.49 o                         
  -7   1   4          6.16         10.45         0.41 o                         
  -6   1   4         19.13         39.88         1.44 o                         
  -5   1   4        394.04        380.77        13.43 o                         
  -4   1   4        237.74        270.06         4.97 o                         
  -3   1   4        435.89        406.45         8.99 o                         
  -2   1   4        296.44        279.34         4.49 o                         
  -1   1   4       1470.03       1255.38        26.11 o                         
   0   1   4        844.33        669.24        30.08 o                         
   1   1   4        654.52        586.31         8.99 o                         
   2   1   4        105.96         88.68         2.48 o                         
   3   1   4        211.69        200.97        16.42 o                         
   4   1   4          9.25          6.95         0.70 o                         
   5   1   4         26.26         28.25         1.19 o                         
   6   1   4          2.12          1.91         0.81 o                         
   7   1   4          0.65          2.16         0.90 o                         
   8   1   4          0.17          1.71         0.84 o                         
   9   1   4          4.76          4.04         0.48 o                         
  10   1   4          1.63          0.33         0.35 o                         
 -11   2   4          1.96          0.86         0.29 o                         
 -10   2   4         17.24         15.60         1.00 o                         
  -9   2   4          7.15         11.13         0.97 o                         
  -8   2   4          2.24         22.47         3.73 o                         
  -7   2   4          4.91         31.58         0.97 o                         
  -6   2   4        142.39        144.41         2.35 o                         
  -5   2   4         78.09         78.36         3.01 o                         
  -4   2   4        873.32        848.14        12.76 o                         
  -3   2   4         48.30         83.36         2.30 o                         
  -2   2   4        450.82        467.31         6.32 o                         
  -1   2   4          9.24         10.12         1.09 o                         
   0   2   4         16.83         14.01         2.49 o                         
   1   2   4         13.50         18.60         1.01 o                         
   2   2   4          0.01         -0.01         0.35 o                         
   3   2   4        675.59        586.29        20.04 o                         
   4   2   4          5.31          4.26         0.70 o                         
   5   2   4         20.75         18.17         0.69 o                         
   6   2   4          1.02          0.70         0.58 o                         
   7   2   4          1.49          2.49         0.69 o                         
   8   2   4          6.03          9.74         1.08 o                         
   9   2   4          2.00          1.63         0.57 o                         
  10   2   4          2.50          0.48         0.31 o                         
 -11   3   4          0.28          0.40         0.38 o                         
 -10   3   4          1.37          2.43         0.51 o                         
  -9   3   4          5.29          9.50         0.71 o                         
  -8   3   4         35.16         39.10         1.13 o                         
  -7   3   4          5.83          6.75         0.94 o                         
  -6   3   4        144.95        154.55         3.10 o                         
  -5   3   4        170.81        155.13         4.30 o                         
  -4   3   4        564.31        411.37        11.74 o                         
  -3   3   4        241.29        261.54         4.28 o                         
  -2   3   4          3.25          8.61         1.40 o                         
  -1   3   4          6.89          6.27         0.82 o                         
   0   3   4         21.77         22.11         1.09 o                         
   1   3   4       1071.01        985.52        24.91 o                         
   2   3   4          1.44          0.93         0.92 o                         
   3   3   4        141.47        112.05         5.63 o                         
   4   3   4        108.69        111.98         3.23 o                         
   5   3   4         41.51         38.35         1.50 o                         
   6   3   4          1.14          2.05         0.95 o                         
   7   3   4          0.01          0.66         0.99 o                         
   8   3   4         20.69         21.35         1.25 o                         
   9   3   4          0.00         -0.06         0.43 o                         
 -11   4   4          0.32          0.61         0.26 o                         
 -10   4   4          4.78          3.99         0.89 o                         
  -9   4   4          8.06          9.99         0.64 o                         
  -8   4   4          5.32          9.03         0.85 o                         
  -7   4   4         31.38         53.34         1.34 o                         
  -6   4   4         10.52          8.62         0.47 o                         
  -5   4   4         11.69         18.18         0.55 o                         
  -4   4   4         70.49         86.97         2.60 o                         
  -3   4   4        339.33        360.49         9.53 o                         
  -2   4   4          5.51          6.17         1.10 o                         
  -1   4   4        323.34        296.57        18.22 o                         
   0   4   4        259.46        217.18         5.94 o                         
   1   4   4        259.89        227.41        10.38 o                         
   2   4   4          2.35          6.87         1.65 o                         
   3   4   4        144.91        137.27         3.83 o                         
   4   4   4        117.00        114.84         3.34 o                         
   5   4   4         32.07         30.69         1.38 o                         
   6   4   4          6.07          5.01         0.97 o                         
   7   4   4          2.73          2.99         0.95 o                         
   8   4   4          7.19          6.88         0.96 o                         
   9   4   4          2.79          2.29         0.48 o                         
 -10   5   4          0.31          0.00         0.44 o                         
  -9   5   4          4.10          3.58         0.48 o                         
  -8   5   4          4.13          3.41         0.86 o                         
  -7   5   4          2.04          1.88         0.72 o                         
  -6   5   4         40.54         36.72         0.85 o                         
  -5   5   4          3.83          4.02         0.57 o                         
  -4   5   4         78.29         77.93         1.68 o                         
  -3   5   4          1.75          1.46         0.39 o                         
  -2   5   4         14.10         14.83         1.14 o                         
  -1   5   4          9.93         13.96         0.72 o                         
   0   5   4        105.49        106.01         2.13 o                         
   1   5   4         19.75         22.10         0.75 o                         
   2   5   4         86.98         83.04         1.76 o                         
   3   5   4         28.87         28.42         1.24 o                         
   4   5   4         31.11         23.07         1.17 o                         
   5   5   4         13.02          8.72         0.63 o                         
   6   5   4         14.15         12.27         1.05 o                         
   7   5   4          1.15          0.80         0.59 o                         
   8   5   4          1.00          0.78         0.31 o                         
   9   5   4          0.13         -0.37         0.37 o                         
 -10   6   4          0.16         -0.31         0.31 o                         
  -9   6   4          0.68          0.28         0.33 o                         
  -8   6   4          5.56          4.50         0.47 o                         
  -7   6   4          4.66          5.41         0.90 o                         
  -6   6   4          3.99          5.19         0.90 o                         
  -5   6   4          2.30          2.75         0.51 o                         
  -4   6   4         40.10         47.81         1.20 o                         
  -3   6   4         92.72         93.55         1.96 o                         
  -2   6   4          8.82         15.05         0.68 o                         
  -1   6   4         70.59         71.06         1.11 o                         
   0   6   4         54.72         60.67         1.94 o                         
   1   6   4          7.65          6.68         0.55 o                         
   2   6   4         47.22         53.04         1.30 o                         
   3   6   4         26.64         26.17         0.87 o                         
   4   6   4          3.59          3.96         0.88 o                         
   5   6   4          5.69          5.36         0.61 o                         
   6   6   4          1.39          1.45         0.83 o                         
   7   6   4          0.81          0.48         0.72 o                         
   8   6   4          2.52          1.08         0.80 o                         
  -9   7   4          0.08         -0.33         0.39 o                         
  -8   7   4          1.61          2.82         0.61 o                         
  -7   7   4          3.11          2.79         0.75 o                         
  -6   7   4          9.35         10.27         0.94 o                         
  -5   7   4          1.76          2.06         0.54 o                         
  -4   7   4         54.17         51.60         1.29 o                         
  -3   7   4         32.74         35.90         1.01 o                         
  -2   7   4          2.89          6.09         0.37 o                         
  -1   7   4         88.32        104.01         1.99 o                         
   0   7   4         20.37         23.46         0.81 o                         
   1   7   4         46.76         45.52         1.74 o                         
   2   7   4        317.18        330.24         5.11 o                         
   3   7   4          1.37          2.49         0.58 o                         
   4   7   4         23.58         22.01         1.17 o                         
   5   7   4         38.44         35.24         3.24 o                         
   6   7   4          0.18          0.31         0.66 o                         
   7   7   4          0.04          0.24         0.33 o                         
  -8   8   4          0.29          0.40         0.37 o                         
  -7   8   4          0.17          0.40         0.53 o                         
  -6   8   4         12.40         11.19         0.82 o                         
  -5   8   4          0.02          0.25         0.44 o                         
  -4   8   4          3.07          3.17         0.51 o                         
  -3   8   4         22.16         25.38         0.83 o                         
  -2   8   4          0.25          0.23         0.44 o                         
  -1   8   4         70.55         79.61         1.96 o                         
   0   8   4         45.49         47.88         1.24 o                         
   1   8   4        117.89        127.83         2.66 o                         
   2   8   4         44.59         46.49         1.20 o                         
   3   8   4         16.11         15.17         0.77 o                         
   4   8   4          0.80          1.45         0.54 o                         
   5   8   4          0.95          0.46         0.42 o                         
   6   8   4          1.73          1.30         0.48 o                         
  -6   9   4          0.76          0.35         0.39 o                         
  -5   9   4          0.29          0.63         0.37 o                         
  -4   9   4          0.50          0.44         0.57 o                         
  -3   9   4          0.50          0.26         0.64 o                         
  -2   9   4          1.35          2.18         0.72 o                         
  -1   9   4          0.20          0.43         0.50 o                         
   0   9   4          1.73          2.25         0.41 o                         
   1   9   4          8.96          9.16         0.48 o                         
   2   9   4          2.16          2.56         0.39 o                         
   3   9   4          0.62          0.40         0.64 o                         
   4   9   4         12.09          9.24         0.70 o                         
   5   9   4          0.72          0.57         0.39 o                         
  -4  10   4          0.26          0.59         0.37 o                         
  -3  10   4          0.00          0.11         0.44 o                         
  -2  10   4          5.61          5.80         0.59 o                         
  -1  10   4          1.26          1.16         0.41 o                         
   0  10   4          2.32          1.81         0.59 o                         
   1  10   4          3.03          4.00         0.46 o                         
   2  10   4          2.89          2.92         0.44 o                         
   3  10   4          5.41          3.01         0.39 o                         
 -11   0   5          1.20          1.30         0.51 o                         
  -9   0   5          4.43          5.15         0.75 o                         
  -7   0   5          0.10          0.81         0.57 o                         
  -5   0   5         79.50         83.75         3.76 o                         
  -3   0   5         54.75         72.59         2.81 o                         
  -1   0   5        192.43        196.32         3.99 o                         
   1   0   5        320.91        349.04        12.40 o                         
   3   0   5          3.83          8.66         3.03 o                         
   5   0   5         14.23         18.31         1.08 o                         
   7   0   5          8.13         10.42         1.10 o                         
   9   0   5          3.84          3.23         0.66 o                         
 -11   1   5          0.69          0.90         0.46 o                         
 -10   1   5          0.21          0.37         0.28 o                         
  -9   1   5          0.09          1.29         0.85 o                         
  -8   1   5          0.81          9.90         0.59 o                         
  -7   1   5          4.88         11.18         0.55 o                         
  -6   1   5          1.39          1.87         0.36 o                         
  -5   1   5         85.67         93.29         4.06 o                         
  -4   1   5          2.01         35.67         3.44 o                         
  -3   1   5        174.71        155.51         5.08 o                         
  -2   1   5         44.98         42.72         1.42 o                         
  -1   1   5        568.76        485.07         7.29 o                         
   0   1   5       1081.21       1052.98        21.31 o                         
   1   1   5        383.94        359.05         8.23 o                         
   2   1   5        358.13        358.92        14.26 o                         
   3   1   5         11.10         11.48         1.81 o                         
   4   1   5         88.81         81.97         2.48 o                         
   5   1   5          5.66          7.37         0.86 o                         
   6   1   5         10.59         16.20         1.10 o                         
   7   1   5         69.05         88.15         2.73 o                         
   8   1   5         12.63         13.76         0.95 o                         
   9   1   5          3.74          3.46         0.31 o                         
 -11   2   5          5.79          4.04         0.57 o                         
 -10   2   5          4.46          5.69         0.39 o                         
  -9   2   5          0.99          4.01         0.54 o                         
  -8   2   5          1.72          4.13         0.81 o                         
  -7   2   5         26.01         35.40         1.43 o                         
  -6   2   5         53.33         58.35         1.38 o                         
  -5   2   5        744.68        812.08        44.35 o                         
  -4   2   5        275.49        231.68         5.33 o                         
  -3   2   5         52.45         54.76         1.76 o                         
  -2   2   5        560.63        488.60         5.69 o                         
  -1   2   5          7.01          6.72         0.62 o                         
   0   2   5        310.87        320.94        11.32 o                         
   1   2   5         71.69         72.17         2.17 o                         
   2   2   5        230.37        178.21         5.48 o                         
   3   2   5        211.06        195.21        13.38 o                         
   4   2   5         29.19         30.94         1.48 o                         
   5   2   5          0.98          2.05         0.92 o                         
   6   2   5          2.93          4.36         1.28 o                         
   7   2   5         71.09         70.40         3.18 o                         
   8   2   5          1.60          2.75         0.92 o                         
   9   2   5          0.01          0.62         0.46 o                         
 -11   3   5          5.09          4.80         0.36 o                         
 -10   3   5          6.50          6.56         0.43 o                         
  -9   3   5         16.50         16.86         0.78 o                         
  -8   3   5         74.09         78.04         4.66 o                         
  -7   3   5         93.25         98.00         3.01 o                         
  -6   3   5          3.15          4.54         0.50 o                         
  -5   3   5        380.04        396.05         7.41 o                         
  -4   3   5         52.35         49.83         5.93 o                         
  -3   3   5        874.93        811.74        10.91 o                         
  -2   3   5        154.99        154.04         2.84 o                         
  -1   3   5        356.91        310.14        14.05 o                         
   0   3   5          5.84          3.29         1.43 o                         
   1   3   5          3.16          1.33         0.94 o                         
   2   3   5        134.78        118.35         4.36 o                         
   3   3   5          4.89          4.95         0.73 o                         
   4   3   5         19.40         19.28         1.05 o                         
   5   3   5         14.21         14.01         1.06 o                         
   6   3   5         23.37         23.73         1.32 o                         
   7   3   5          0.43          2.00         0.99 o                         
   8   3   5          7.69          7.61         0.92 o                         
   9   3   5          5.57          4.94         0.94 o                         
 -10   4   5          5.08          4.11         0.43 o                         
  -9   4   5          0.64          0.35         0.43 o                         
  -8   4   5          5.49          4.55         0.61 o                         
  -7   4   5         17.43         23.33         1.17 o                         
  -6   4   5        108.32        123.15         2.55 o                         
  -5   4   5        124.93        167.97         3.31 o                         
  -4   4   5         62.86         69.37         1.22 o                         
  -3   4   5          3.08          4.24         0.61 o                         
  -2   4   5        105.86        103.63         5.13 o                         
  -1   4   5        118.16         91.05         5.48 o                         
   0   4   5         27.39         36.78         4.04 o                         
   1   4   5        204.06        190.05         4.46 o                         
   2   4   5        164.20        164.75         2.62 o                         
   3   4   5          1.26          0.57         0.53 o                         
   4   4   5          2.04          1.56         0.81 o                         
   5   4   5          8.12          5.38         0.62 o                         
   6   4   5          0.21         -0.18         0.94 o                         
   7   4   5          2.96          2.02         0.92 o                         
   8   4   5          0.43         -0.06         0.48 o                         
   9   4   5          0.50          0.15         0.20 o                         
 -10   5   5          0.47         -0.06         0.32 o                         
  -9   5   5          3.18          2.57         0.62 o                         
  -8   5   5          6.30          6.98         0.59 o                         
  -7   5   5          0.87          3.67         0.58 o                         
  -6   5   5         14.23         18.78         0.60 o                         
  -5   5   5         11.02         10.18         0.58 o                         
  -4   5   5          0.52          0.74         0.41 o                         
  -3   5   5          3.40          4.22         0.45 o                         
  -2   5   5         12.94         13.28         0.63 o                         
  -1   5   5          3.09          3.53         0.35 o                         
   0   5   5          2.54          2.75         0.57 o                         
   1   5   5         54.45         51.78         1.69 o                         
   2   5   5          2.71          2.26         0.52 o                         
   3   5   5         42.03         39.12         1.56 o                         
   4   5   5          4.22          3.05         0.60 o                         
   5   5   5          7.85          6.28         0.76 o                         
   6   5   5          0.35          0.70         0.86 o                         
   7   5   5          4.17          3.65         0.56 o                         
   8   5   5          2.71          2.67         0.41 o                         
  -9   6   5          4.38          4.32         0.37 o                         
  -8   6   5          4.10          4.49         0.47 o                         
  -7   6   5          0.44          1.21         0.48 o                         
  -6   6   5          0.40          2.90         0.50 o                         
  -5   6   5          1.04          1.56         0.81 o                         
  -4   6   5         12.70         17.01         0.85 o                         
  -3   6   5         25.20         23.30         0.76 o                         
  -2   6   5         42.75         40.20         0.84 o                         
  -1   6   5          2.94          3.59         0.40 o                         
   0   6   5         38.59         36.54         1.38 o                         
   1   6   5         13.43         13.52         0.67 o                         
   2   6   5         69.72         66.46         1.27 o                         
   3   6   5          5.68          6.18         0.97 o                         
   4   6   5         40.18         34.23         1.49 o                         
   5   6   5          8.61          6.89         0.61 o                         
   6   6   5          1.21          1.60         0.79 o                         
   7   6   5          6.86          5.06         0.68 o                         
   8   6   5          1.36          0.55         0.37 o                         
  -9   7   5          0.51          0.59         0.39 o                         
  -8   7   5          1.49          2.00         0.61 o                         
  -7   7   5          3.49          3.04         0.73 o                         
  -6   7   5          4.97          4.20         0.84 o                         
  -5   7   5         51.48         57.52         1.73 o                         
  -4   7   5         22.79         23.69         1.07 o                         
  -3   7   5          0.37          1.06         0.44 o                         
  -2   7   5          0.27          0.75         0.41 o                         
  -1   7   5         15.18         18.09         0.75 o                         
   0   7   5         48.60         44.11         2.04 o                         
   1   7   5        122.94        131.30         2.20 o                         
   2   7   5         27.60         29.62         0.97 o                         
   3   7   5         19.13         20.63         1.23 o                         
   4   7   5          0.09         -0.46         0.84 o                         
   5   7   5          3.23          2.41         0.48 o                         
   6   7   5          3.65          2.22         0.61 o                         
   7   7   5          0.44          0.19         0.27 o                         
  -8   8   5          0.01          0.02         0.35 o                         
  -7   8   5          0.51          0.72         0.53 o                         
  -6   8   5          3.63          3.36         0.66 o                         
  -5   8   5          6.80          4.61         0.49 o                         
  -4   8   5          2.79          2.06         0.50 o                         
  -3   8   5          5.47          6.36         0.57 o                         
  -2   8   5          6.34          7.85         0.59 o                         
  -1   8   5          0.04          0.30         0.42 o                         
   0   8   5         28.11         31.66         0.93 o                         
   1   8   5          9.90          8.84         0.41 o                         
   2   8   5          7.38          8.05         0.67 o                         
   3   8   5          6.97          5.32         0.86 o                         
   4   8   5         12.47         11.69         0.62 o                         
   5   8   5          3.13          2.60         0.39 o                         
   6   8   5          0.94          0.61         0.39 o                         
  -5   9   5          4.78          4.38         0.48 o                         
  -4   9   5          0.38          1.30         0.53 o                         
  -3   9   5         10.99         12.58         0.79 o                         
  -2   9   5         12.28         15.54         0.90 o                         
  -1   9   5         13.03         13.28         1.57 o                         
   0   9   5          9.64          8.66         0.35 o                         
   1   9   5          2.49          2.53         0.45 o                         
   2   9   5          2.00          2.20         0.47 o                         
   3   9   5          2.84          2.53         0.61 o                         
   4   9   5          0.76          0.73         0.48 o                         
   5   9   5          1.56          1.30         0.29 o                         
  -5  10   5          0.02         -0.33         0.33 o                         
  -4  10   5          1.77          2.05         0.27 o                         
  -3  10   5          0.00          0.18         0.38 o                         
  -2  10   5          5.11          7.93         0.36 o                         
  -1  10   5          0.76          1.94         0.32 o                         
   0  10   5          0.52          0.32         0.24 o                         
   1  10   5          0.50          0.62         0.33 o                         
   2  10   5          6.12          4.84         0.39 o                         
 -10   0   6          1.49          3.15         0.73 o                         
  -8   0   6         23.82         15.84         0.69 o                         
  -6   0   6        113.63        107.07         2.19 o                         
  -4   0   6        158.69        126.69         5.85 o                         
  -2   0   6        642.58        491.76        13.61 o                         
   0   0   6        251.15        189.94         8.46 o                         
   2   0   6         97.34         87.27         5.29 o                         
   4   0   6        417.51        444.18        11.72 o                         
   6   0   6        132.34        165.39         4.73 o                         
   8   0   6          5.44          4.46         0.83 o                         
 -11   1   6          1.08          0.58         0.32 o                         
 -10   1   6          0.12          1.47         0.46 o                         
  -9   1   6          0.68          1.91         0.32 o                         
  -8   1   6          0.06          1.66         0.40 o                         
  -7   1   6         51.93         43.46         1.02 o                         
  -6   1   6         63.01         65.04         1.85 o                         
  -5   1   6         19.44         30.26         2.36 o                         
  -4   1   6         63.75         76.94         2.71 o                         
  -3   1   6         18.16         20.67         1.46 o                         
  -2   1   6         54.04         59.91         1.62 o                         
  -1   1   6          2.76          1.47         1.03 o                         
   0   1   6        693.94        621.87         9.67 o                         
   1   1   6        222.28        218.66         5.56 o                         
   2   1   6         11.98         11.11         1.66 o                         
   3   1   6        139.19        139.99         1.96 o                         
   4   1   6          0.92          1.27         0.83 o                         
   5   1   6          7.20         10.47         0.99 o                         
   6   1   6         21.71         26.10         1.32 o                         
   7   1   6          3.80          4.11         0.90 o                         
   8   1   6          2.38          2.32         0.54 o                         
   9   1   6          1.17          0.57         0.53 o                         
 -11   2   6          1.49          2.41         0.41 o                         
 -10   2   6         12.98         11.48         0.61 o                         
  -9   2   6          1.21          8.07         0.63 o                         
  -8   2   6         44.81         51.20         1.31 o                         
  -7   2   6         67.84         56.43         1.10 o                         
  -6   2   6          2.24          4.22         0.47 o                         
  -5   2   6         39.60         48.99         2.78 o                         
  -4   2   6        176.97        160.31         4.27 o                         
  -3   2   6          4.16         11.09         2.16 o                         
  -2   2   6        217.43        191.22         3.86 o                         
  -1   2   6        174.30        135.49        13.11 o                         
   0   2   6         83.90         79.71         3.67 o                         
   1   2   6        475.26        426.27        10.78 o                         
   2   2   6        185.40        177.71         9.46 o                         
   3   2   6          7.38          5.33         1.38 o                         
   4   2   6          0.02          0.04         0.43 o                         
   5   2   6         63.56         66.96         1.55 o                         
   6   2   6          0.46          6.00         1.27 o                         
   7   2   6         15.00         15.26         2.40 o                         
   8   2   6          6.16          7.23         0.86 o                         
   9   2   6          0.06         -0.24         0.35 o                         
 -11   3   6          0.37          2.96         0.34 o                         
 -10   3   6          2.36          3.61         0.46 o                         
  -9   3   6          6.31          9.18         0.71 o                         
  -8   3   6          1.32          1.27         0.85 o                         
  -7   3   6         14.54         14.99         1.03 o                         
  -6   3   6        244.72        313.26         8.46 o                         
  -5   3   6        100.70        129.37         2.79 o                         
  -4   3   6         96.57        119.43         2.39 o                         
  -3   3   6          2.20          1.70         1.13 o                         
  -2   3   6         85.84         71.56         2.57 o                         
  -1   3   6        498.21        516.34        17.24 o                         
   0   3   6        114.19        109.74         6.22 o                         
   1   3   6        696.57        623.36        21.50 o                         
   2   3   6          0.55          0.55         0.47 o                         
   3   3   6         15.43         13.43         0.90 o                         
   4   3   6          7.36          6.84         0.90 o                         
   5   3   6         10.56          8.33         1.03 o                         
   6   3   6         52.72         54.44         2.00 o                         
   7   3   6          0.93          1.34         0.94 o                         
   8   3   6          2.34          1.63         0.73 o                         
   9   3   6          0.01         -0.09         0.40 o                         
 -10   4   6          1.52          2.79         0.54 o                         
  -9   4   6          7.20         11.35         0.64 o                         
  -8   4   6          0.42          1.16         0.46 o                         
  -7   4   6         33.05         36.47         1.09 o                         
  -6   4   6          1.98          4.52         0.55 o                         
  -5   4   6          0.45          0.11         0.61 o                         
  -4   4   6          1.58          3.58         0.36 o                         
  -3   4   6        165.99        152.04        21.93 o                         
  -2   4   6          0.38          0.90         0.53 o                         
  -1   4   6        143.87        123.26         2.43 o                         
   0   4   6        113.81        119.11         3.32 o                         
   1   4   6        304.46        300.90         4.63 o                         
   2   4   6         31.45         33.81         0.95 o                         
   3   4   6         19.19         21.31         0.64 o                         
   4   4   6         21.94         20.85         1.17 o                         
   5   4   6         22.21         18.74         0.81 o                         
   6   4   6          1.57          2.26         0.92 o                         
   7   4   6          3.91          3.78         0.86 o                         
   8   4   6          1.92          1.34         0.62 o                         
 -10   5   6          0.00          0.18         0.30 o                         
  -9   5   6          5.58          4.77         0.68 o                         
  -8   5   6          3.10          4.19         0.53 o                         
  -7   5   6         11.70         11.81         0.68 o                         
  -6   5   6          1.11          0.74         0.42 o                         
  -5   5   6          0.01         -0.34         0.47 o                         
  -4   5   6         10.49         12.15         0.83 o                         
  -3   5   6          1.20          0.44         0.40 o                         
  -2   5   6        105.24        108.93         1.80 o                         
  -1   5   6        217.81        210.34         3.30 o                         
   0   5   6        176.37        167.63         4.62 o                         
   1   5   6         75.30         75.27         1.35 o                         
   2   5   6          2.58          3.23         0.45 o                         
   3   5   6         65.46         62.41         2.85 o                         
   4   5   6         15.05         11.64         0.82 o                         
   5   5   6          0.91         -0.44         0.58 o                         
   6   5   6          1.17          1.08         0.81 o                         
   7   5   6          2.85          2.52         0.49 o                         
   8   5   6          2.86          1.39         0.53 o                         
 -10   6   6          0.04         -0.04         0.29 o                         
  -9   6   6          0.02         -0.05         0.32 o                         
  -8   6   6          1.38          1.34         0.59 o                         
  -7   6   6          8.88          9.70         0.77 o                         
  -6   6   6         16.76         19.03         0.73 o                         
  -5   6   6          5.49          3.17         0.84 o                         
  -4   6   6         31.08         33.20         0.94 o                         
  -3   6   6         22.28         22.75         0.60 o                         
  -2   6   6         45.20         45.21         0.92 o                         
  -1   6   6         40.06         38.26         1.66 o                         
   0   6   6        166.55        164.76         4.60 o                         
   1   6   6        167.63        156.58         2.22 o                         
   2   6   6          8.17          8.56         0.48 o                         
   3   6   6          0.01         -0.92         0.95 o                         
   4   6   6          1.17          1.08         0.88 o                         
   5   6   6          0.07          0.29         0.52 o                         
   6   6   6          1.64          1.39         0.70 o                         
   7   6   6          1.05          1.01         0.51 o                         
  -9   7   6          0.33          0.90         0.37 o                         
  -8   7   6          0.92          0.72         0.57 o                         
  -7   7   6          0.18         -0.42         0.70 o                         
  -6   7   6          2.61          1.41         0.81 o                         
  -5   7   6          1.61          3.10         0.84 o                         
  -4   7   6          0.06         -0.21         0.48 o                         
  -3   7   6         47.94         49.03         1.47 o                         
  -2   7   6          0.01          0.46         0.42 o                         
  -1   7   6          0.14          0.10         0.41 o                         
   0   7   6         60.74         62.44         1.50 o                         
   1   7   6         11.52         12.61         0.52 o                         
   2   7   6         14.56         16.34         0.63 o                         
   3   7   6         79.92         81.84         2.62 o                         
   4   7   6          0.13          0.97         0.79 o                         
   5   7   6          0.04         -0.14         0.42 o                         
   6   7   6          2.09          2.00         0.48 o                         
  -8   8   6          1.52          0.70         0.35 o                         
  -7   8   6          1.48          1.09         0.31 o                         
  -6   8   6          0.36          0.46         0.61 o                         
  -5   8   6          5.74          6.58         1.66 o                         
  -4   8   6          0.02          1.28         0.73 o                         
  -3   8   6          0.03          0.18         0.66 o                         
  -2   8   6         28.57         29.26         0.87 o                         
  -1   8   6         97.73        108.07         2.12 o                         
   0   8   6         27.05         26.36         0.61 o                         
   1   8   6          2.39          2.84         0.36 o                         
   2   8   6          0.22          0.06         0.43 o                         
   3   8   6         10.49          8.68         0.86 o                         
   4   8   6          0.01         -0.02         0.44 o                         
   5   8   6          4.93          4.16         0.35 o                         
  -6   9   6          0.19         -0.18         0.40 o                         
  -4   9   6         10.17          9.76         0.62 o                         
  -3   9   6          2.56          2.60         0.59 o                         
  -2   9   6          3.90          4.02         0.60 o                         
  -1   9   6          0.94          0.96         0.41 o                         
   0   9   6         17.83         19.30         0.48 o                         
   1   9   6          0.79          0.36         0.45 o                         
   2   9   6          2.12          1.40         0.41 o                         
   3   9   6          0.23         -0.08         0.45 o                         
  -5  10   6          0.05          0.04         0.28 o                         
  -4  10   6          3.57          2.80         0.25 o                         
  -3  10   6          1.13          1.78         0.30 o                         
  -2  10   6         16.70         15.29         0.42 o                         
  -1  10   6          8.35          9.22         0.46 o                         
   0  10   6          2.00          1.94         0.46 o                         
 -11   0   7          0.06         -0.22         0.32 o                         
  -9   0   7          7.26          5.36         0.79 o                         
  -7   0   7         48.24         48.77         1.22 o                         
  -5   0   7          4.86          4.06         0.53 o                         
  -3   0   7         41.67         37.23         3.65 o                         
  -1   0   7       1807.24       1715.40        34.03 o                         
   1   0   7        172.80        165.86        23.16 o                         
   3   0   7          0.00         -0.58         0.58 o                         
   5   0   7        395.15        482.15        12.78 o                         
   7   0   7          8.21          8.80         0.97 o                         
 -11   1   7          2.24          2.75         0.36 o                         
 -10   1   7          0.17          2.33         0.42 o                         
  -9   1   7          0.11         -0.59         0.66 o                         
  -8   1   7         25.94         30.68         1.21 o                         
  -7   1   7         18.11         18.06         0.54 o                         
  -6   1   7          8.57          7.87         0.38 o                         
  -5   1   7         11.89         20.93         1.02 o                         
  -4   1   7        188.49        179.43         5.58 o                         
  -3   1   7         39.51         40.78         2.28 o                         
  -2   1   7         34.37         26.44         2.63 o                         
  -1   1   7          0.28          0.24         1.07 o                         
   0   1   7        223.43        215.76         6.91 o                         
   1   1   7         57.41         74.21         5.04 o                         
   2   1   7         33.28         32.13         1.20 o                         
   3   1   7          1.16          1.47         0.46 o                         
   4   1   7         56.62         55.01         3.41 o                         
   5   1   7         80.08        103.78         3.14 o                         
   6   1   7          0.01          0.28         0.88 o                         
   7   1   7         22.65         28.19         1.25 o                         
   8   1   7          0.32         -0.05         0.41 o                         
 -11   2   7          1.03          0.49         0.34 o                         
 -10   2   7          0.47          0.90         0.73 o                         
  -9   2   7          0.00          1.87         0.37 o                         
  -8   2   7          6.65          5.39         0.38 o                         
  -7   2   7         47.48         49.00         0.91 o                         
  -6   2   7         37.41         36.75         0.97 o                         
  -5   2   7          2.34          4.55         0.54 o                         
  -4   2   7        179.74        156.96         6.31 o                         
  -3   2   7         31.56         30.19         1.85 o                         
  -2   2   7        383.90        333.35         6.77 o                         
  -1   2   7          7.00          4.57         3.46 o                         
   0   2   7         89.96         80.93         3.42 o                         
   1   2   7         12.50         11.80         0.58 o                         
   2   2   7        115.61        113.59         1.63 o                         
   3   2   7         12.66         12.28         0.71 o                         
   4   2   7          0.60          1.66         0.51 o                         
   5   2   7        124.54        135.83         2.77 o                         
   6   2   7          0.32          0.20         0.58 o                         
   7   2   7          5.13          5.39         0.95 o                         
   8   2   7          0.19          0.09         0.42 o                         
 -11   3   7          3.66          3.26         0.50 o                         
 -10   3   7          8.09         12.25         0.59 o                         
  -9   3   7          1.20          1.67         0.52 o                         
  -8   3   7          5.50          6.21         0.94 o                         
  -7   3   7          0.14          0.88         0.54 o                         
  -6   3   7          5.36          7.12         0.56 o                         
  -5   3   7        146.57        134.48         2.70 o                         
  -4   3   7          0.51          1.21         0.40 o                         
  -3   3   7        138.27        130.85         6.19 o                         
  -2   3   7          0.24         -0.96         1.70 o                         
  -1   3   7        126.39        123.57         6.88 o                         
   0   3   7          6.88          4.41         0.36 o                         
   1   3   7         16.60         19.24         0.44 o                         
   2   3   7         69.82         69.71         1.58 o                         
   3   3   7         14.05         15.92         1.06 o                         
   4   3   7         29.30         29.55         1.00 o                         
   5   3   7          6.24          6.09         1.03 o                         
   6   3   7         43.70         48.66         1.85 o                         
   7   3   7          5.16          6.49         0.90 o                         
   8   3   7          0.69          0.79         0.61 o                         
 -10   4   7          6.07          6.44         0.55 o                         
  -9   4   7          0.03         -0.33         0.49 o                         
  -8   4   7         45.14         40.82         1.12 o                         
  -7   4   7        126.37        143.37         5.42 o                         
  -6   4   7        165.16        170.04         3.39 o                         
  -5   4   7          0.12          1.32         0.66 o                         
  -4   4   7         35.10         36.30         1.32 o                         
  -3   4   7          2.18          1.65         0.43 o                         
  -2   4   7          4.37          3.03         0.33 o                         
  -1   4   7        427.47        408.89         7.61 o                         
   0   4   7         75.17         68.71         1.50 o                         
   1   4   7          1.85          1.98         0.40 o                         
   2   4   7         47.22         45.90         1.20 o                         
   3   4   7         16.53         18.17         0.79 o                         
   4   4   7          3.05          4.93         0.97 o                         
   5   4   7          0.54          1.04         0.60 o                         
   6   4   7         12.35         14.36         1.08 o                         
   7   4   7          0.21          0.44         0.72 o                         
   8   4   7          0.65         -0.35         0.39 o                         
 -10   5   7          2.36          1.92         0.31 o                         
  -9   5   7         11.53          7.80         0.51 o                         
  -8   5   7          7.67         10.84         0.86 o                         
  -7   5   7          6.97          7.63         0.84 o                         
  -6   5   7         21.16         22.60         0.82 o                         
  -5   5   7         27.57         23.96         1.49 o                         
  -4   5   7          9.13         10.35         0.94 o                         
  -3   5   7         51.95         46.65         0.93 o                         
  -2   5   7          1.07          1.24         0.31 o                         
  -1   5   7        108.64        100.44         2.92 o                         
   0   5   7         38.36         28.76         0.87 o                         
   1   5   7         60.17         57.56         1.22 o                         
   2   5   7          0.43          0.19         0.60 o                         
   3   5   7          0.32         -0.26         0.88 o                         
   4   5   7         20.49         20.99         2.35 o                         
   5   5   7          6.61          6.86         0.63 o                         
   6   5   7          9.65          8.33         0.84 o                         
   7   5   7          0.23         -0.40         0.40 o                         
  -9   6   7          0.40          0.49         0.29 o                         
  -8   6   7          0.01          1.46         0.43 o                         
  -7   6   7          0.04          0.34         0.46 o                         
  -6   6   7          0.22          1.01         0.49 o                         
  -5   6   7         11.14         11.30         0.99 o                         
  -4   6   7         45.47         44.72         1.71 o                         
  -3   6   7         49.92         48.08         1.15 o                         
  -2   6   7          0.55          0.52         0.40 o                         
  -1   6   7          3.02          4.19         0.74 o                         
   0   6   7          2.14          2.54         0.50 o                         
   1   6   7          5.04          4.83         0.46 o                         
   2   6   7         76.26         66.01         1.30 o                         
   3   6   7          0.31         -0.29         0.64 o                         
   4   6   7         21.85         21.29         1.21 o                         
   5   6   7          3.02          3.33         0.51 o                         
   6   6   7          0.01          0.39         0.57 o                         
   7   6   7          2.18          1.16         0.37 o                         
  -9   7   7          0.00         -0.26         0.31 o                         
  -8   7   7          0.63          1.25         0.53 o                         
  -7   7   7         10.02         10.10         0.88 o                         
  -6   7   7          6.76          5.47         0.83 o                         
  -5   7   7          6.47          6.31         0.86 o                         
  -4   7   7          1.81          2.69         0.49 o                         
  -3   7   7         31.90         36.22         0.98 o                         
  -2   7   7         49.54         49.02         1.31 o                         
  -1   7   7         18.79         20.71         0.67 o                         
   0   7   7         54.28         51.91         0.94 o                         
   1   7   7         49.11         49.93         1.05 o                         
   2   7   7         44.86         42.64         0.96 o                         
   3   7   7          3.64          2.53         0.90 o                         
   4   7   7          2.21          2.22         0.75 o                         
   5   7   7          0.03         -0.53         0.53 o                         
   6   7   7          0.61          0.37         0.37 o                         
  -7   8   7          0.03          1.21         0.50 o                         
  -6   8   7          0.74          1.42         0.41 o                         
  -5   8   7          0.10          0.04         0.68 o                         
  -4   8   7          4.22          5.48         0.62 o                         
  -3   8   7         17.52         17.15         0.92 o                         
  -2   8   7          0.09         -0.09         0.42 o                         
  -1   8   7          3.87          4.64         0.47 o                         
   0   8   7          0.79          0.59         0.32 o                         
   1   8   7          1.17          0.79         0.41 o                         
   2   8   7          2.69          2.16         0.46 o                         
   3   8   7          0.73          1.66         0.46 o                         
   4   8   7          0.62          0.84         0.51 o                         
   5   8   7          1.26          0.26         0.35 o                         
  -6   9   7          0.76          1.28         0.33 o                         
  -5   9   7          3.03          2.37         0.53 o                         
  -4   9   7          0.09          0.22         0.40 o                         
  -3   9   7          7.67          7.22         0.59 o                         
  -2   9   7          6.43          7.30         0.43 o                         
  -1   9   7         24.29         24.38         0.62 o                         
   0   9   7          0.00          0.22         0.26 o                         
   1   9   7          0.03         -0.12         0.38 o                         
   2   9   7          0.00          0.21         0.32 o                         
   3   9   7          1.72          1.02         0.38 o                         
  -4  10   7          0.77          1.12         0.35 o                         
  -3  10   7          1.34          0.88         0.30 o                         
  -2  10   7          0.57          0.90         0.31 o                         
  -1  10   7          2.82          2.02         0.30 o                         
   0  10   7          6.81          6.86         0.44 o                         
 -10   0   8         18.84         15.59         0.62 o                         
  -8   0   8          0.07          0.50         0.51 o                         
  -6   0   8         59.39         71.22         1.58 o                         
  -4   0   8         72.44         69.81         2.11 o                         
  -2   0   8          6.95          5.52         1.58 o                         
   0   0   8        329.45        298.01        12.40 o                         
   2   0   8         33.63         43.71         1.11 o                         
   4   0   8         18.61         20.19         1.32 o                         
   6   0   8         18.87         21.77         1.27 o                         
   8   0   8          0.68          0.40         0.44 o                         
 -11   1   8          0.04          0.64         0.48 o                         
 -10   1   8          0.00         -0.07         0.43 o                         
  -9   1   8          9.11          6.95         0.39 o                         
  -8   1   8         60.14         58.93         1.15 o                         
  -7   1   8          3.00          4.50         0.59 o                         
  -6   1   8          7.12          8.50         0.48 o                         
  -5   1   8          3.63          3.67         0.37 o                         
  -4   1   8         17.75         19.60         0.63 o                         
  -3   1   8         32.75         29.19         1.07 o                         
  -2   1   8        415.60        362.70        10.28 o                         
  -1   1   8         84.24         87.23         2.81 o                         
   0   1   8         44.06         48.12         1.10 o                         
   1   1   8        233.76        215.47         2.57 o                         
   2   1   8          4.57          4.19         0.36 o                         
   3   1   8        165.51        183.22         2.97 o                         
   4   1   8        197.70        221.81         4.33 o                         
   5   1   8         38.67         46.66         1.78 o                         
   6   1   8          8.12         10.53         0.97 o                         
   7   1   8          0.91          0.09         0.64 o                         
   8   1   8          0.57          0.45         0.32 o                         
 -11   2   8          0.68          2.15         0.48 o                         
 -10   2   8          0.60          1.67         0.49 o                         
  -9   2   8          0.02         -0.05         0.39 o                         
  -8   2   8          1.57          3.84         0.52 o                         
  -7   2   8         43.36         36.53         1.01 o                         
  -6   2   8          0.35          2.21         0.48 o                         
  -5   2   8         23.42         21.96         0.58 o                         
  -4   2   8          0.04          0.70         1.45 o                         
  -3   2   8          2.72          2.07         2.24 o                         
  -2   2   8        102.30         91.37         1.81 o                         
  -1   2   8          6.32          5.33         0.39 o                         
   0   2   8          0.04          2.06         0.34 o                         
   1   2   8         16.86         15.99         0.49 o                         
   2   2   8          1.38          0.41         0.41 o                         
   3   2   8         61.61         70.22         1.34 o                         
   4   2   8          8.85         15.02         2.60 o                         
   5   2   8          1.72          2.52         0.69 o                         
   6   2   8          5.37          5.29         0.73 o                         
   7   2   8          0.68          1.39         0.79 o                         
   8   2   8          0.45          1.05         0.40 o                         
 -11   3   8          2.30          2.97         0.44 o                         
 -10   3   8          0.00         -0.12         0.34 o                         
  -9   3   8          1.17          1.77         0.41 o                         
  -8   3   8          0.19          1.66         0.45 o                         
  -7   3   8         60.56         65.99         1.54 o                         
  -6   3   8          5.79          6.55         0.55 o                         
  -5   3   8          5.23          7.70         0.54 o                         
  -4   3   8          2.40          2.05         0.36 o                         
  -3   3   8          4.32          4.78         0.38 o                         
  -2   3   8         37.19         34.28         1.15 o                         
  -1   3   8        219.93        222.07         3.26 o                         
   0   3   8         12.52         11.85         0.56 o                         
   1   3   8         21.80         20.35         0.54 o                         
   2   3   8         36.21         40.55         1.61 o                         
   3   3   8         18.90         17.90         1.23 o                         
   4   3   8         86.30         89.33         2.16 o                         
   5   3   8          0.38          0.64         1.01 o                         
   6   3   8          0.02          0.64         0.90 o                         
   7   3   8          1.01          0.29         0.72 o                         
   8   3   8          0.43          0.29         0.26 o                         
 -11   4   8          0.11          0.44         0.28 o                         
 -10   4   8          0.99          0.48         0.40 o                         
  -9   4   8         15.91         16.29         0.86 o                         
  -8   4   8          5.87          9.40         0.67 o                         
  -7   4   8         18.77         16.06         0.74 o                         
  -6   4   8          1.21          1.12         0.53 o                         
  -5   4   8          3.14          6.20         0.81 o                         
  -4   4   8         15.26         15.79         0.92 o                         
  -3   4   8          0.08         -0.13         0.37 o                         
  -2   4   8        195.15        177.29         3.03 o                         
  -1   4   8        150.47        139.62         2.14 o                         
   0   4   8        132.96        120.53         1.55 o                         
   1   4   8          0.02         -0.02         0.59 o                         
   2   4   8         35.65         29.75         1.01 o                         
   3   4   8        104.19         96.78         2.13 o                         
   4   4   8          6.81          6.39         0.73 o                         
   5   4   8         51.56         52.34         1.38 o                         
   6   4   8          9.27         10.18         0.92 o                         
   7   4   8          2.39          1.46         0.41 o                         
 -10   5   8          0.32          0.65         0.22 o                         
  -9   5   8         12.96         16.38         0.77 o                         
  -8   5   8          5.11          5.21         0.53 o                         
  -7   5   8         10.16         16.64         1.01 o                         
  -6   5   8         10.35         13.10         0.95 o                         
  -5   5   8         21.93         20.15         1.62 o                         
  -4   5   8          0.05          0.19         0.41 o                         
  -3   5   8        145.14        140.16         2.83 o                         
  -2   5   8          7.53          7.06         0.44 o                         
  -1   5   8          9.78          8.70         0.90 o                         
   0   5   8         31.64         32.10         0.80 o                         
   1   5   8         19.11         19.48         0.84 o                         
   2   5   8         32.97         33.10         1.07 o                         
   3   5   8          5.13          6.96         0.67 o                         
   4   5   8          0.68          0.59         0.61 o                         
   5   5   8         15.08         14.92         0.69 o                         
   6   5   8          0.72          0.28         0.64 o                         
   7   5   8          0.01         -0.05         0.27 o                         
  -9   6   8          1.11          1.24         0.32 o                         
  -8   6   8          9.24         12.76         0.53 o                         
  -7   6   8          4.20          4.84         0.41 o                         
  -6   6   8          4.54          5.71         0.44 o                         
  -5   6   8         10.75         10.97         0.66 o                         
  -4   6   8          3.04          2.60         0.55 o                         
  -3   6   8          0.84          0.30         0.37 o                         
  -2   6   8         78.94         83.65         1.50 o                         
  -1   6   8        229.64        224.51         3.57 o                         
   0   6   8         99.92        101.64         1.55 o                         
   1   6   8          5.72          5.46         0.57 o                         
   2   6   8          2.39          1.48         0.53 o                         
   3   6   8          0.07          0.81         0.63 o                         
   4   6   8          5.95          4.59         0.86 o                         
   5   6   8          3.21          2.45         0.44 o                         
   6   6   8          0.50          0.73         0.42 o                         
  -8   7   8          0.00          0.57         0.48 o                         
  -7   7   8          0.57          0.95         0.62 o                         
  -6   7   8          3.62          4.18         0.50 o                         
  -5   7   8          0.66          0.62         0.79 o                         
  -4   7   8          0.26          0.10         0.46 o                         
  -3   7   8          4.49          3.45         0.68 o                         
  -2   7   8         18.75         18.34         0.61 o                         
  -1   7   8         12.85         13.17         0.52 o                         
   0   7   8          4.30          4.30         0.45 o                         
   1   7   8         20.90         19.03         0.81 o                         
   2   7   8         10.64         11.75         0.72 o                         
   3   7   8          1.06          1.34         0.81 o                         
   4   7   8          1.17          2.05         0.64 o                         
   5   7   8          2.06          1.56         0.40 o                         
  -6   8   8          0.26          0.75         0.50 o                         
  -5   8   8          2.51          1.65         0.68 o                         
  -4   8   8         11.87         10.80         0.66 o                         
  -3   8   8          1.30          1.14         0.47 o                         
  -2   8   8          9.44         10.37         0.65 o                         
  -1   8   8          0.18          0.38         0.37 o                         
   0   8   8         12.27         12.44         0.53 o                         
   1   8   8          5.85          4.57         0.60 o                         
   2   8   8          0.05          0.07         0.42 o                         
   3   8   8          2.84          2.44         0.39 o                         
   4   8   8          1.68          0.80         0.28 o                         
  -6   9   8          1.58          0.97         0.35 o                         
  -5   9   8          1.82          2.43         0.35 o                         
  -4   9   8          6.82          7.52         0.70 o                         
  -3   9   8          8.61          9.50         0.45 o                         
  -2   9   8         14.04         15.02         0.64 o                         
  -1   9   8          0.19          0.63         0.45 o                         
   0   9   8          2.30          2.96         0.34 o                         
   1   9   8          0.01          0.26         0.50 o                         
   2   9   8          5.65          5.06         0.48 o                         
  -3  10   8         13.65         11.70         0.50 o                         
  -2  10   8          3.67          3.34         0.39 o                         
  -1  10   8          2.43          1.34         0.33 o                         
 -11   0   9          0.06          0.97         0.42 o                         
  -9   0   9          8.80          5.91         0.53 o                         
  -7   0   9         25.10         27.34         0.87 o                         
  -5   0   9         25.37         21.04         1.01 o                         
  -3   0   9        552.46        521.51         9.66 o                         
  -1   0   9          0.72          0.58         0.50 o                         
   1   0   9        205.54        197.40         3.16 o                         
   3   0   9        537.82        624.44        11.61 o                         
   5   0   9         38.54         40.90         1.69 o                         
   7   0   9          4.91          6.05         0.68 o                         
 -11   1   9          0.24          0.77         0.44 o                         
 -10   1   9          0.12          0.20         0.64 o                         
  -9   1   9          4.02          4.56         0.43 o                         
  -8   1   9          9.62         12.96         0.55 o                         
  -7   1   9          0.04          4.18         0.55 o                         
  -6   1   9         13.83         13.74         0.65 o                         
  -5   1   9         14.50         17.28         1.46 o                         
  -4   1   9         17.44         15.21         0.51 o                         
  -3   1   9        189.19        166.64         2.64 o                         
  -2   1   9          0.15         -0.05         0.33 o                         
  -1   1   9        186.95        186.97         2.56 o                         
   0   1   9         64.75         69.09         1.26 o                         
   1   1   9          5.64          4.74         0.38 o                         
   2   1   9         12.13         12.68         0.48 o                         
   3   1   9         24.03         28.33         0.81 o                         
   4   1   9          0.00          0.38         0.56 o                         
   5   1   9         20.40         28.58         1.36 o                         
   6   1   9          1.05          1.56         0.73 o                         
   7   1   9          2.85          3.34         0.40 o                         
 -11   2   9          0.00         -0.06         0.42 o                         
 -10   2   9          3.66          2.51         0.66 o                         
  -9   2   9          0.04          1.56         0.81 o                         
  -8   2   9          0.69          0.62         0.39 o                         
  -7   2   9          3.92          5.87         0.52 o                         
  -6   2   9          9.19          8.79         0.55 o                         
  -5   2   9          1.65          3.09         0.80 o                         
  -4   2   9          7.44          6.65         0.40 o                         
  -3   2   9         80.03         83.43         1.11 o                         
  -2   2   9          0.12          3.39         0.33 o                         
  -1   2   9         42.87         41.85         1.03 o                         
   0   2   9         81.37         81.05         1.24 o                         
   1   2   9         85.27         95.01         1.69 o                         
   2   2   9         30.50         35.28         0.77 o                         
   3   2   9        166.65        179.86         2.95 o                         
   4   2   9          0.13          0.11         0.63 o                         
   5   2   9          3.26          3.87         0.61 o                         
   6   2   9          1.12          0.90         0.46 o                         
   7   2   9          0.08         -0.22         0.64 o                         
 -11   3   9          0.20         -0.37         0.37 o                         
 -10   3   9          1.05          0.83         0.59 o                         
  -9   3   9          9.11          7.59         0.96 o                         
  -8   3   9          1.49          1.69         0.51 o                         
  -7   3   9          0.82          1.05         0.68 o                         
  -6   3   9          1.67          1.74         0.68 o                         
  -5   3   9          4.47          4.13         0.70 o                         
  -4   3   9          8.68         10.02         0.46 o                         
  -3   3   9         95.45         84.09         1.93 o                         
  -2   3   9        176.16        169.42         2.35 o                         
  -1   3   9         20.23         19.34         0.59 o                         
   0   3   9         36.12         32.65         0.62 o                         
   1   3   9          0.00          0.42         0.44 o                         
   2   3   9         11.07         11.16         0.75 o                         
   3   3   9         47.20         52.66         2.09 o                         
   4   3   9         80.62         97.71         3.04 o                         
   5   3   9          0.97          1.28         0.95 o                         
   6   3   9          0.40          1.05         0.81 o                         
   7   3   9          0.36          0.17         0.55 o                         
 -10   4   9          0.32          0.59         0.31 o                         
  -9   4   9          9.10          7.91         0.64 o                         
  -8   4   9         16.57         18.99         2.24 o                         
  -7   4   9          3.68          4.91         0.67 o                         
  -6   4   9          0.05          1.29         0.55 o                         
  -5   4   9         20.15         17.78         0.72 o                         
  -4   4   9         28.86         28.28         0.73 o                         
  -3   4   9          3.45          4.97         0.58 o                         
  -2   4   9         46.31         41.73         0.90 o                         
  -1   4   9          1.13          0.95         0.40 o                         
   0   4   9         22.37         20.95         0.58 o                         
   1   4   9          9.89          8.50         0.58 o                         
   2   4   9          1.65          1.01         1.05 o                         
   3   4   9          3.84          6.94         0.75 o                         
   4   4   9          1.08          1.56         0.94 o                         
   5   4   9          2.18          2.51         0.57 o                         
   6   4   9          2.08          2.62         0.68 o                         
   7   4   9          0.15         -0.14         0.27 o                         
 -10   5   9          2.72          2.88         0.39 o                         
  -9   5   9         13.81         14.33         0.70 o                         
  -8   5   9          0.00          0.53         0.47 o                         
  -7   5   9          0.61          0.82         0.66 o                         
  -6   5   9          6.50          6.48         0.90 o                         
  -5   5   9         15.81         15.74         0.61 o                         
  -4   5   9          4.62          3.52         0.48 o                         
  -3   5   9        122.72        118.96         1.97 o                         
  -2   5   9         24.96         18.93         0.59 o                         
  -1   5   9         51.66         46.15         1.00 o                         
   0   5   9         41.96         38.04         0.90 o                         
   1   5   9          3.78          2.29         0.71 o                         
   2   5   9         19.12         17.88         1.23 o                         
   3   5   9          2.50          1.34         0.52 o                         
   4   5   9          5.42          2.98         0.59 o                         
   5   5   9          2.00          1.37         0.46 o                         
   6   5   9          0.00         -0.01         0.53 o                         
  -9   6   9          1.56          2.00         0.28 o                         
  -8   6   9          8.75         11.32         0.72 o                         
  -7   6   9          1.90          1.41         0.66 o                         
  -6   6   9          8.88          8.63         0.46 o                         
  -5   6   9          5.32          5.57         0.47 o                         
  -4   6   9          2.03          2.23         0.46 o                         
  -3   6   9          2.40          1.56         0.41 o                         
  -2   6   9         56.39         55.53         1.11 o                         
  -1   6   9          7.50          8.24         0.43 o                         
   0   6   9          1.19          2.50         0.55 o                         
   1   6   9          1.63          1.08         0.55 o                         
   2   6   9          3.29          3.14         0.68 o                         
   3   6   9          0.07         -0.05         0.61 o                         
   4   6   9          0.01          0.24         0.72 o                         
   5   6   9          0.30          0.45         0.31 o                         
  -7   7   9          4.02          3.94         0.61 o                         
  -6   7   9          0.00          0.23         0.42 o                         
  -5   7   9          0.77          0.64         0.70 o                         
  -4   7   9         10.66         10.22         0.92 o                         
  -3   7   9          1.00          0.94         0.59 o                         
  -2   7   9          0.13          0.27         0.37 o                         
  -1   7   9          2.31          2.80         0.51 o                         
   0   7   9         20.61         16.61         0.63 o                         
   1   7   9          8.01          7.08         0.64 o                         
   2   7   9          0.05          0.31         0.55 o                         
   3   7   9          1.49          1.52         0.70 o                         
   4   7   9          3.17          3.69         0.55 o                         
  -6   8   9          0.61          0.74         0.45 o                         
  -5   8   9          0.85          0.50         0.57 o                         
  -4   8   9          0.89          0.26         0.51 o                         
  -3   8   9          0.68          0.73         0.61 o                         
  -2   8   9          0.04          0.11         0.38 o                         
  -1   8   9          0.34          0.25         0.41 o                         
   0   8   9          0.00         -0.42         0.42 o                         
   1   8   9         10.71          8.79         2.35 o                         
   2   8   9          2.18          2.27         0.30 o                         
   3   8   9          3.08          2.08         0.29 o                         
  -5   9   9          0.12          0.20         0.31 o                         
  -4   9   9          3.09          3.28         0.55 o                         
  -3   9   9          8.80         10.01         0.49 o                         
  -2   9   9          3.90          6.45         0.47 o                         
  -1   9   9          0.49          0.25         0.59 o                         
   0   9   9          5.80          5.85         0.54 o                         
   1   9   9          0.01         -0.27         0.27 o                         
 -10   0  10          5.09          5.25         0.64 o                         
  -8   0  10          8.26          7.87         0.86 o                         
  -6   0  10          9.73         12.53         0.97 o                         
  -4   0  10         73.22         67.88         1.52 o                         
  -2   0  10          5.48          3.07         0.38 o                         
   0   0  10          5.67          6.55         0.56 o                         
   2   0  10         76.21         90.56         2.01 o                         
   4   0  10          5.34          5.60         0.76 o                         
   6   0  10          1.48          1.96         0.70 o                         
 -11   1  10          0.37          0.02         0.27 o                         
 -10   1  10          2.16          1.96         0.62 o                         
  -9   1  10          0.39          0.35         0.49 o                         
  -8   1  10         15.35         19.76         0.78 o                         
  -7   1  10          0.03          0.46         0.54 o                         
  -6   1  10          7.65          7.11         0.60 o                         
  -5   1  10          2.09          2.06         0.65 o                         
  -4   1  10         77.69         69.77         1.28 o                         
  -3   1  10          9.87          7.72         0.32 o                         
  -2   1  10          0.80          0.76         0.37 o                         
  -1   1  10          0.21          1.88         0.37 o                         
   0   1  10          5.36          5.95         0.52 o                         
   1   1  10         52.14         55.51         0.89 o                         
   2   1  10        300.58        342.62         4.61 o                         
   3   1  10          3.61          4.43         0.74 o                         
   4   1  10         21.41         27.47         0.80 o                         
   5   1  10          6.80          5.83         0.84 o                         
   6   1  10          6.10          6.84         0.66 o                         
   7   1  10          1.16          2.07         0.46 o                         
 -11   2  10          0.06          0.16         0.25 o                         
 -10   2  10          0.64          1.30         0.61 o                         
  -9   2  10          2.91          4.16         0.79 o                         
  -8   2  10          0.01          0.90         0.83 o                         
  -7   2  10          1.14          1.85         0.50 o                         
  -6   2  10          1.89          2.90         0.50 o                         
  -5   2  10          8.19          9.78         0.48 o                         
  -4   2  10          0.29          0.40         0.31 o                         
  -3   2  10         13.58         14.34         0.42 o                         
  -2   2  10          1.98          1.91         0.34 o                         
  -1   2  10          0.11          0.11         0.33 o                         
   0   2  10         66.39         72.91         1.28 o                         
   1   2  10         35.28         32.54         0.94 o                         
   2   2  10          2.66          2.36         0.75 o                         
   3   2  10          0.08          0.26         0.94 o                         
   4   2  10         36.07         45.21         0.99 o                         
   5   2  10          0.37          0.74         0.51 o                         
   6   2  10          2.07          2.68         0.75 o                         
 -10   3  10          0.12          0.51         0.57 o                         
  -9   3  10          2.80          2.62         0.39 o                         
  -8   3  10          8.19          9.12         0.55 o                         
  -7   3  10          1.25          1.28         0.64 o                         
  -6   3  10         11.38         12.25         0.90 o                         
  -5   3  10          2.33          2.07         0.49 o                         
  -4   3  10         37.42         33.51         0.71 o                         
  -3   3  10         19.27         16.51         0.51 o                         
  -2   3  10          8.34          8.89         0.41 o                         
  -1   3  10          5.16          6.23         0.52 o                         
   0   3  10         46.69         47.54         0.73 o                         
   1   3  10         35.74         32.81         0.87 o                         
   2   3  10        152.37        155.12         3.18 o                         
   3   3  10         10.61         10.39         0.68 o                         
   4   3  10          0.08         -0.09         0.95 o                         
   5   3  10          0.27          2.05         0.86 o                         
   6   3  10          1.59          1.43         0.66 o                         
   7   3  10          3.22          1.38         0.31 o                         
 -10   4  10          0.33          0.44         0.44 o                         
  -9   4  10          1.00          1.28         0.48 o                         
  -8   4  10          8.93          8.45         0.56 o                         
  -7   4  10          8.34          9.03         0.94 o                         
  -6   4  10          0.26          0.61         0.54 o                         
  -5   4  10          2.92          2.88         0.40 o                         
  -4   4  10          5.93          4.71         0.49 o                         
  -3   4  10         50.42         43.67         0.97 o                         
  -2   4  10        118.43        103.20         1.78 o                         
  -1   4  10         24.01         22.47         0.54 o                         
   0   4  10         11.47          9.78         0.61 o                         
   1   4  10         70.62         74.85         1.74 o                         
   2   4  10          8.03          8.80         1.17 o                         
   3   4  10         92.48        101.42         2.31 o                         
   4   4  10         12.17         14.88         1.08 o                         
   5   4  10          1.96          2.95         0.49 o                         
   6   4  10          0.21          0.28         0.50 o                         
 -10   5  10          0.48         -0.28         0.28 o                         
  -9   5  10         16.34         19.44         0.84 o                         
  -8   5  10          4.92          4.30         0.50 o                         
  -7   5  10          8.29          8.62         0.56 o                         
  -6   5  10          0.00         -0.14         0.35 o                         
  -5   5  10          1.56          1.37         0.54 o                         
  -4   5  10         26.73         24.97         0.88 o                         
  -3   5  10        104.41        105.08         1.57 o                         
  -2   5  10         15.79         16.75         1.05 o                         
  -1   5  10          2.14          2.56         0.54 o                         
   0   5  10         50.90         46.97         1.04 o                         
   1   5  10         12.57         11.15         0.81 o                         
   2   5  10         20.49         20.96         1.13 o                         
   3   5  10          2.08          2.49         0.50 o                         
   4   5  10          4.27          5.14         0.69 o                         
   5   5  10          0.32          0.41         0.34 o                         
  -8   6  10          0.07          0.29         0.50 o                         
  -7   6  10          0.13          0.15         0.39 o                         
  -6   6  10          0.01         -0.44         0.44 o                         
  -5   6  10         18.52         18.89         0.76 o                         
  -4   6  10         12.80         11.91         0.65 o                         
  -3   6  10         11.30          9.81         0.99 o                         
  -2   6  10         32.21         30.20         0.95 o                         
  -1   6  10          0.03          0.34         0.44 o                         
   0   6  10          0.18         -0.54         0.54 o                         
   1   6  10          0.00         -0.07         0.90 o                         
   2   6  10         20.99         20.43         0.84 o                         
   3   6  10          3.85          3.16         0.56 o                         
   4   6  10          0.15          0.35         0.57 o                         
  -7   7  10          0.02         -0.09         0.40 o                         
  -6   7  10          7.73          6.15         0.42 o                         
  -5   7  10          5.84          5.69         0.52 o                         
  -4   7  10          2.43          2.11         0.75 o                         
  -3   7  10          0.32         -0.62         0.90 o                         
  -2   7  10          0.05          1.00         0.50 o                         
  -1   7  10          0.12          0.18         0.46 o                         
   0   7  10          5.44          5.59         0.51 o                         
   1   7  10         10.12          8.39         2.13 o                         
   2   7  10          0.11          0.63         0.49 o                         
   3   7  10          2.58          2.73         0.57 o                         
   4   7  10          0.44          0.09         0.31 o                         
  -6   8  10          1.71          0.97         0.40 o                         
  -5   8  10          0.30          0.60         0.51 o                         
  -4   8  10         20.17         22.38         1.56 o                         
  -3   8  10          3.24          3.63         0.73 o                         
  -2   8  10          0.67         -0.02         0.32 o                         
  -1   8  10          1.29          1.22         0.36 o                         
   0   8  10          2.60          1.94         0.44 o                         
   1   8  10          0.44          0.57         0.57 o                         
   2   8  10          0.12         -0.29         0.42 o                         
  -4   9  10          0.58          0.57         0.29 o                         
  -3   9  10          3.61          3.83         0.48 o                         
  -2   9  10          4.19          3.25         0.35 o                         
  -1   9  10          0.80          1.30         0.46 o                         
   0   9  10          0.46          0.13         0.35 o                         
  -9   0  11         10.39         10.42         0.84 o                         
  -7   0  11          8.41          8.09         0.92 o                         
  -5   0  11         63.97         58.60         1.17 o                         
  -3   0  11         55.74         51.65         1.26 o                         
  -1   0  11        348.56        347.46         6.61 o                         
   1   0  11         50.52         48.40         1.32 o                         
   3   0  11        108.92        126.94         3.78 o                         
   5   0  11          9.75         17.24         1.01 o                         
 -10   1  11          0.61          0.88         0.39 o                         
  -9   1  11          1.28          0.76         0.35 o                         
  -8   1  11          0.08          0.13         0.40 o                         
  -7   1  11         16.03         13.58         0.55 o                         
  -6   1  11         26.83         24.75         0.87 o                         
  -5   1  11         35.62         33.05         0.79 o                         
  -4   1  11          9.65          8.79         0.44 o                         
  -3   1  11         54.31         52.34         0.82 o                         
  -2   1  11        129.17        123.74         2.09 o                         
  -1   1  11          0.62          1.43         0.42 o                         
   0   1  11          0.79          1.06         0.54 o                         
   1   1  11        166.51        179.68         2.29 o                         
   2   1  11         45.78         54.07         1.00 o                         
   3   1  11          4.72          4.66         0.73 o                         
   4   1  11          0.49          0.91         0.96 o                         
   5   1  11          2.40          3.80         0.72 o                         
   6   1  11          0.01         -0.56         0.58 o                         
 -10   2  11          8.92          7.75         0.87 o                         
  -9   2  11          1.01          0.88         0.72 o                         
  -8   2  11          1.90          1.01         0.84 o                         
  -7   2  11          0.36          0.73         0.88 o                         
  -6   2  11         10.31          9.88         0.64 o                         
  -5   2  11         70.41         63.26         1.59 o                         
  -4   2  11          2.32          2.11         0.48 o                         
  -3   2  11         23.65         22.67         0.59 o                         
  -2   2  11         53.93         57.21         0.81 o                         
  -1   2  11         13.27         14.24         0.55 o                         
   0   2  11         15.52         14.30         0.58 o                         
   1   2  11        170.36        177.29         2.52 o                         
   2   2  11          7.44          6.64         0.76 o                         
   3   2  11          2.72          2.77         0.94 o                         
   4   2  11          0.00         -0.13         0.54 o                         
   5   2  11          5.09          5.78         0.84 o                         
   6   2  11          2.71          3.61         0.57 o                         
 -10   3  11          0.31          0.28         0.35 o                         
  -9   3  11          2.98          3.35         0.50 o                         
  -8   3  11          1.01          2.48         0.86 o                         
  -7   3  11          0.04          0.59         0.50 o                         
  -6   3  11          1.98          1.16         0.86 o                         
  -5   3  11          1.33          1.74         0.69 o                         
  -4   3  11        101.01         88.95         1.36 o                         
  -3   3  11          1.54          1.39         0.42 o                         
  -2   3  11         20.92         24.48         1.33 o                         
  -1   3  11          2.32          4.02         0.65 o                         
   0   3  11         28.77         33.02         0.67 o                         
   1   3  11         45.83         46.15         1.07 o                         
   2   3  11         40.67         40.15         1.21 o                         
   3   3  11         19.78         20.63         1.27 o                         
   4   3  11          0.03         -0.11         0.84 o                         
   5   3  11          1.47          1.73         0.44 o                         
   6   3  11          0.34          1.50         0.44 o                         
 -10   4  11          1.01          1.16         0.39 o                         
  -9   4  11          1.59          1.49         0.59 o                         
  -8   4  11          0.29          0.07         0.52 o                         
  -7   4  11          0.88          1.17         0.43 o                         
  -6   4  11          2.38          2.01         0.52 o                         
  -5   4  11         24.14         25.86         0.82 o                         
  -4   4  11         66.72         63.02         1.30 o                         
  -3   4  11          5.32          4.94         0.44 o                         
  -2   4  11         10.24          9.72         0.52 o                         
  -1   4  11         15.11         13.27         0.74 o                         
   0   4  11         55.09         55.70         1.19 o                         
   1   4  11          1.07         -0.40         0.68 o                         
   2   4  11          0.71          0.31         0.70 o                         
   3   4  11          2.12          2.00         0.83 o                         
   4   4  11          0.78          1.02         0.53 o                         
   5   4  11          2.47          3.05         0.36 o                         
  -9   5  11          0.08          0.22         0.42 o                         
  -8   5  11          1.79          1.50         0.59 o                         
  -7   5  11          0.09         -0.40         0.70 o                         
  -6   5  11          0.88          1.20         0.50 o                         
  -5   5  11          4.99          4.35         0.50 o                         
  -4   5  11          0.06          0.36         0.48 o                         
  -3   5  11          6.68          5.45         0.50 o                         
  -2   5  11         14.10         14.09         0.73 o                         
  -1   5  11          4.97          5.31         0.57 o                         
   0   5  11          1.82          0.72         0.54 o                         
   1   5  11         18.08         17.90         1.28 o                         
   2   5  11          0.12         -0.40         0.48 o                         
   3   5  11          0.00          0.27         0.50 o                         
   4   5  11          0.11          0.35         0.39 o                         
   5   5  11          0.11          0.46         0.29 o                         
  -8   6  11          3.63          3.96         0.44 o                         
  -7   6  11          1.86          2.48         0.57 o                         
  -6   6  11          0.38          0.17         0.43 o                         
  -5   6  11          1.00          0.76         0.39 o                         
  -4   6  11          0.18          0.23         0.55 o                         
  -3   6  11          0.09         -0.11         0.84 o                         
  -2   6  11          9.30          8.50         0.51 o                         
  -1   6  11          1.81          2.03         0.43 o                         
   0   6  11          9.59         10.37         0.60 o                         
   1   6  11          1.20          0.61         0.88 o                         
   2   6  11          0.75          1.43         0.56 o                         
   3   6  11          3.93          3.78         0.64 o                         
   4   6  11          4.01          4.26         0.42 o                         
  -6   7  11          0.13         -0.40         0.48 o                         
  -5   7  11          2.14          2.87         0.43 o                         
  -4   7  11          0.06         -0.07         0.48 o                         
  -3   7  11          0.09         -0.41         0.52 o                         
  -2   7  11          3.84          3.64         0.41 o                         
  -1   7  11          8.37          8.84         0.49 o                         
   0   7  11          2.32          2.61         0.51 o                         
   1   7  11          6.18          6.73         0.77 o                         
   2   7  11          0.26          0.88         0.51 o                         
   3   7  11          1.72          1.01         0.35 o                         
  -5   8  11          2.32          1.79         0.24 o                         
  -4   8  11          0.26          0.66         0.51 o                         
  -3   8  11          0.14         -0.15         0.59 o                         
  -2   8  11          0.00          0.00         0.42 o                         
  -1   8  11          4.64          3.84         1.01 o                         
   0   8  11          0.64          0.45         0.32 o                         
   1   8  11          0.26         -0.24         0.39 o                         
  -8   0  12          0.96          1.01         0.64 o                         
  -6   0  12          7.91          6.39         0.58 o                         
  -4   0  12         19.55         18.47         0.76 o                         
  -2   0  12         49.01         51.04         1.36 o                         
   0   0  12         55.65         63.01         1.56 o                         
   2   0  12          2.33          0.93         0.73 o                         
   4   0  12          1.80          1.61         0.79 o                         
 -10   1  12          2.65          2.77         0.44 o                         
  -9   1  12          0.98          0.99         0.46 o                         
  -8   1  12          1.84          1.61         0.45 o                         
  -7   1  12          0.08          0.38         0.33 o                         
  -6   1  12          3.87          4.10         0.40 o                         
  -5   1  12          3.84          2.96         0.36 o                         
  -4   1  12          0.00          0.98         0.43 o                         
  -3   1  12         30.44         32.89         0.73 o                         
  -2   1  12          0.27          0.37         0.55 o                         
  -1   1  12         36.91         34.99         0.71 o                         
   0   1  12        132.70        145.14         2.45 o                         
   1   1  12          1.06          1.14         0.51 o                         
   2   1  12          7.22          7.20         0.61 o                         
   3   1  12          0.02          0.15         0.86 o                         
   4   1  12         22.77         29.81         1.19 o                         
   5   1  12          0.79          1.52         0.44 o                         
 -10   2  12          1.04          0.62         0.44 o                         
  -9   2  12          0.06          0.49         0.54 o                         
  -8   2  12          0.84          1.03         0.79 o                         
  -7   2  12          0.34          0.72         0.92 o                         
  -6   2  12         11.31          9.96         0.84 o                         
  -5   2  12          3.61          3.26         0.83 o                         
  -4   2  12         13.47         13.75         0.99 o                         
  -3   2  12          5.26          5.97         0.48 o                         
  -2   2  12          4.36          4.09         0.44 o                         
  -1   2  12        129.13        136.06         2.00 o                         
   0   2  12         11.66         13.14         0.58 o                         
   1   2  12         89.43        107.82         1.66 o                         
   2   2  12         20.96         30.39         1.02 o                         
   3   2  12          5.01          5.74         0.50 o                         
   4   2  12          0.56          0.34         0.42 o                         
   5   2  12          0.11         -0.57         0.59 o                         
  -9   3  12          0.32          0.52         0.37 o                         
  -8   3  12          1.97          0.97         0.72 o                         
  -7   3  12          0.33          0.48         0.79 o                         
  -6   3  12         41.40         41.20         1.63 o                         
  -5   3  12         25.64         22.59         0.82 o                         
  -4   3  12         60.82         59.14         1.00 o                         
  -3   3  12          8.18          7.47         0.44 o                         
  -2   3  12          2.10          1.87         0.38 o                         
  -1   3  12         14.13         13.82         0.55 o                         
   0   3  12         58.22         56.26         1.01 o                         
   1   3  12         17.57         21.94         0.96 o                         
   2   3  12          7.60          8.77         0.95 o                         
   3   3  12          0.77          1.27         0.86 o                         
   4   3  12          2.38          3.34         0.73 o                         
   5   3  12          2.53          3.80         0.51 o                         
  -9   4  12          0.00          0.03         0.34 o                         
  -8   4  12          0.55          0.40         0.64 o                         
  -7   4  12          4.76          4.55         0.81 o                         
  -6   4  12          5.82          6.84         0.90 o                         
  -5   4  12          4.89          3.87         0.46 o                         
  -4   4  12          1.94          1.06         0.49 o                         
  -3   4  12         53.25         46.21         0.88 o                         
  -2   4  12          6.10          6.29         0.44 o                         
  -1   4  12         34.85         33.87         1.00 o                         
   0   4  12         14.70         14.17         0.81 o                         
   1   4  12          5.79          7.55         0.72 o                         
   2   4  12          1.20          1.91         0.81 o                         
   3   4  12          4.90          5.47         0.77 o                         
   4   4  12          1.67          3.20         0.40 o                         
  -9   5  12          0.02          0.04         0.31 o                         
  -8   5  12          0.11          0.09         0.50 o                         
  -7   5  12          0.03         -0.29         0.62 o                         
  -6   5  12          0.02         -0.11         0.43 o                         
  -5   5  12         25.53         21.65         0.76 o                         
  -4   5  12          1.26          2.29         0.57 o                         
  -3   5  12          1.78          1.51         0.43 o                         
  -2   5  12          1.52          0.59         0.55 o                         
  -1   5  12          0.00          0.31         0.44 o                         
   0   5  12          1.25          1.45         0.51 o                         
   1   5  12          0.06          0.37         0.94 o                         
   2   5  12          5.98          5.59         0.84 o                         
   3   5  12          0.06         -0.62         0.62 o                         
   4   5  12          2.18          1.10         0.37 o                         
  -6   6  12          7.69          5.89         0.57 o                         
  -5   6  12          1.97          1.30         0.43 o                         
  -4   6  12          1.22          0.77         0.35 o                         
  -3   6  12          5.13          5.98         0.59 o                         
  -2   6  12          7.75          8.08         0.52 o                         
  -1   6  12          0.58          0.51         0.43 o                         
   0   6  12         16.57         17.04         0.73 o                         
   1   6  12          4.04          2.97         0.81 o                         
   2   6  12          1.21          1.28         0.57 o                         
   3   6  12          0.49          0.95         0.40 o                         
  -7   7  12          0.06         -0.15         0.31 o                         
  -6   7  12          1.21          1.17         0.50 o                         
  -5   7  12          1.18          1.86         0.29 o                         
  -4   7  12          0.99          0.83         0.34 o                         
  -3   7  12          2.85          3.10         0.45 o                         
  -2   7  12          0.68          0.58         0.76 o                         
  -1   7  12         14.12         11.86         1.56 o                         
   0   7  12          5.46          5.37         0.45 o                         
   1   7  12          0.46          0.59         0.55 o                         
   2   7  12          0.01         -0.29         0.31 o                         
  -3   8  12          2.00          2.35         0.44 o                         
  -2   8  12          1.67          2.04         0.48 o                         
  -1   8  12          0.93          0.33         0.44 o                         
  -9   0  13          0.48          0.44         0.40 o                         
  -7   0  13         17.30         17.59         0.76 o                         
  -5   0  13          5.32          6.40         0.51 o                         
  -3   0  13         29.46         30.02         1.03 o                         
  -1   0  13         21.87         22.16         1.38 o                         
   1   0  13         11.70         12.88         0.82 o                         
   3   0  13         21.77         35.00         1.41 o                         
  -9   1  13          1.68          0.95         0.34 o                         
  -8   1  13          0.19         -0.37         0.62 o                         
  -7   1  13          5.91          5.91         0.45 o                         
  -6   1  13         15.52         15.22         0.58 o                         
  -5   1  13          1.47          2.28         0.42 o                         
  -4   1  13          1.58          1.54         0.41 o                         
  -3   1  13          0.11          0.84         0.66 o                         
  -2   1  13          2.69          2.18         0.70 o                         
  -1   1  13         70.54         74.66         1.60 o                         
   0   1  13         46.28         50.88         1.12 o                         
   1   1  13          6.76          7.65         0.53 o                         
   2   1  13          1.77          1.40         0.64 o                         
   3   1  13          0.03          0.56         0.53 o                         
   4   1  13          0.17          0.29         0.46 o                         
   5   1  13          0.00          0.26         0.31 o                         
  -9   2  13          0.54          0.64         0.50 o                         
  -8   2  13         10.60         10.99         0.54 o                         
  -7   2  13         22.81         21.17         1.06 o                         
  -6   2  13          6.78          7.76         0.86 o                         
  -5   2  13         21.48         19.67         0.81 o                         
  -4   2  13          0.45          1.04         0.59 o                         
  -3   2  13         11.03         13.29         0.56 o                         
  -2   2  13         55.82         56.53         0.92 o                         
  -1   2  13         22.05         18.86         0.63 o                         
   0   2  13         19.92         19.73         0.63 o                         
   1   2  13          8.48          7.70         0.69 o                         
   2   2  13          0.55          0.79         0.84 o                         
   3   2  13          5.81          5.24         0.40 o                         
   4   2  13          0.02         -0.24         0.59 o                         
  -8   3  13          0.39          0.62         0.61 o                         
  -7   3  13          2.73          3.39         0.54 o                         
  -6   3  13          3.92          3.63         0.61 o                         
  -5   3  13         13.47         11.58         0.73 o                         
  -4   3  13          2.68          3.70         0.44 o                         
  -3   3  13          0.59          1.77         0.47 o                         
  -2   3  13         20.80         21.10         0.71 o                         
  -1   3  13          6.75          6.46         0.48 o                         
   0   3  13         21.74         21.15         0.80 o                         
   1   3  13          5.43          6.90         0.90 o                         
   2   3  13          3.47          4.04         0.56 o                         
   3   3  13          0.85          1.30         0.68 o                         
   4   3  13          0.76          1.35         0.33 o                         
  -9   4  13          0.27         -0.31         0.35 o                         
  -8   4  13          0.90          0.87         0.46 o                         
  -7   4  13          0.43          0.03         0.47 o                         
  -6   4  13          0.78          0.97         0.72 o                         
  -5   4  13          2.17          2.86         0.59 o                         
  -4   4  13          2.15          2.23         0.53 o                         
  -3   4  13          0.48          0.41         0.40 o                         
  -2   4  13         10.25          9.35         0.58 o                         
  -1   4  13          4.30          2.00         0.86 o                         
   0   4  13          5.81          5.64         0.68 o                         
   1   4  13          2.34          1.69         0.80 o                         
   2   4  13          3.73          3.47         0.68 o                         
   3   4  13          1.71          1.53         0.39 o                         
  -8   5  13          0.64         -0.22         0.42 o                         
  -7   5  13          0.00          0.20         0.53 o                         
  -6   5  13          0.16          0.73         0.68 o                         
  -5   5  13          1.90          1.94         0.36 o                         
  -4   5  13          0.16          0.07         0.37 o                         
  -3   5  13         18.67         18.38         0.52 o                         
  -2   5  13          1.15          0.62         0.44 o                         
  -1   5  13         12.01         12.01         0.54 o                         
   0   5  13          0.07          0.17         0.43 o                         
   1   5  13          0.87          2.13         0.83 o                         
   2   5  13          0.41          0.61         0.57 o                         
   3   5  13          3.25          3.04         0.40 o                         
  -7   6  13          0.00          0.08         0.55 o                         
  -6   6  13          0.02          0.17         0.51 o                         
  -5   6  13          0.21          0.02         0.31 o                         
  -4   6  13          0.23          0.03         0.36 o                         
  -3   6  13          0.16         -0.12         0.47 o                         
  -2   6  13          1.21          0.28         1.02 o                         
  -1   6  13          3.02          1.64         0.46 o                         
   0   6  13          0.34          0.50         0.44 o                         
   2   6  13          0.75          0.95         0.35 o                         
  -5   7  13          2.21          2.09         0.42 o                         
  -4   7  13          0.19         -0.10         0.31 o                         
  -3   7  13          0.00          0.24         0.51 o                         
  -1   7  13          2.37          2.05         0.55 o                         
  -8   0  14          0.08          0.46         0.53 o                         
  -6   0  14          0.01         -0.29         0.52 o                         
  -4   0  14         54.70         57.78         1.96 o                         
  -2   0  14         21.43         21.19         0.91 o                         
   0   0  14          3.28          4.05         0.71 o                         
   2   0  14          3.23          2.75         0.81 o                         
  -8   1  14          4.98          5.50         0.77 o                         
  -7   1  14          1.85          2.21         0.34 o                         
  -6   1  14          3.31          4.15         0.45 o                         
  -5   1  14          3.06          3.09         0.48 o                         
  -4   1  14          0.81          0.45         0.45 o                         
  -3   1  14         35.35         37.36         1.11 o                         
  -2   1  14         40.84         43.89         1.22 o                         
  -1   1  14         12.51         12.85         0.56 o                         
   0   1  14          6.56          6.01         0.58 o                         
   1   1  14          0.03         -0.13         0.48 o                         
   2   1  14         14.46         17.89         0.94 o                         
   3   1  14          0.27          0.33         0.46 o                         
  -9   2  14          0.67          0.08         0.27 o                         
  -8   2  14         13.89         12.53         0.59 o                         
  -7   2  14          0.42          0.54         0.45 o                         
  -6   2  14          0.07          0.19         0.37 o                         
  -5   2  14          1.94          2.88         0.51 o                         
  -4   2  14          8.00          8.71         0.71 o                         
  -3   2  14         18.02         24.15         0.91 o                         
  -2   2  14          6.96          7.45         0.50 o                         
  -1   2  14         49.01         51.23         1.07 o                         
   0   2  14          0.00          0.47         0.48 o                         
   1   2  14          0.59          1.85         0.81 o                         
   2   2  14          0.00          0.21         0.35 o                         
   3   2  14          0.84          2.07         0.57 o                         
  -9   3  14          0.09          0.02         0.33 o                         
  -8   3  14          0.39          0.29         0.44 o                         
  -7   3  14          3.02          3.71         0.70 o                         
  -6   3  14         28.68         27.40         0.73 o                         
  -5   3  14          7.89         10.75         1.03 o                         
  -4   3  14          2.56          2.28         0.41 o                         
  -3   3  14          0.95          0.99         0.43 o                         
  -2   3  14          1.93          2.71         0.39 o                         
  -1   3  14          4.73          4.93         0.56 o                         
   0   3  14          0.93          1.02         0.54 o                         
   1   3  14          0.19         -0.07         0.70 o                         
   2   3  14          3.03          3.97         0.44 o                         
   3   3  14          0.04          0.48         0.32 o                         
  -8   4  14          4.21          3.60         0.36 o                         
  -7   4  14          0.00         -0.41         0.41 o                         
  -6   4  14          0.02          0.95         0.70 o                         
  -5   4  14          1.36          1.73         0.54 o                         
  -4   4  14          1.75          1.13         0.55 o                         
  -3   4  14         11.34         10.24         0.53 o                         
  -2   4  14         33.98         33.30         0.67 o                         
  -1   4  14          0.00         -0.61         0.75 o                         
   0   4  14          0.96          1.19         0.68 o                         
   1   4  14         14.06         12.56         0.52 o                         
   2   4  14          4.11          3.83         0.36 o                         
  -7   5  14          1.55          0.99         0.44 o                         
  -6   5  14          0.98          0.98         0.40 o                         
  -5   5  14          0.23         -0.07         0.44 o                         
  -4   5  14          3.44          3.86         0.39 o                         
  -3   5  14          1.01          0.77         0.66 o                         
  -2   5  14          0.94          0.63         0.35 o                         
  -1   5  14          1.96          1.91         0.61 o                         
   0   5  14          3.85          3.08         0.61 o                         
   2   5  14          0.33          0.11         0.29 o                         
  -6   6  14          1.85          1.17         0.39 o                         
  -5   6  14          0.01          0.07         0.48 o                         
  -4   6  14          4.75          4.03         0.45 o                         
  -3   6  14          0.03          0.12         0.38 o                         
  -2   6  14          4.78          3.55         0.40 o                         
  -1   6  14          3.86          2.40         0.61 o                         
   0   6  14          0.28          0.35         0.31 o                         
  -7   0  15          1.97          1.67         0.62 o                         
  -5   0  15          0.00          0.09         0.56 o                         
  -3   0  15         50.39         58.95         1.43 o                         
  -1   0  15         11.55         12.05         1.05 o                         
   1   0  15         16.37         18.53         0.99 o                         
  -8   1  15          0.02          0.18         0.46 o                         
  -7   1  15          0.25          0.28         0.41 o                         
  -6   1  15          1.46          1.73         0.49 o                         
  -5   1  15          2.41          1.84         0.56 o                         
  -4   1  15          2.43          3.00         0.42 o                         
  -3   1  15         14.39         13.55         0.73 o                         
  -2   1  15         12.55         13.92         0.73 o                         
  -1   1  15          2.24          3.21         0.44 o                         
   0   1  15          0.83          1.43         0.99 o                         
   1   1  15          2.74          3.69         0.72 o                         
   2   1  15          0.39          0.50         0.33 o                         
  -8   2  15          6.15          5.21         0.53 o                         
  -7   2  15          9.67          9.19         0.61 o                         
  -6   2  15          7.85          8.81         0.57 o                         
  -5   2  15          3.31          3.91         0.45 o                         
  -4   2  15          7.25          7.20         0.63 o                         
  -3   2  15          2.38          2.48         0.54 o                         
  -2   2  15          1.56          0.85         0.41 o                         
  -1   2  15          0.32          0.11         0.44 o                         
   0   2  15          0.19          0.43         0.49 o                         
   1   2  15          2.43          2.81         0.36 o                         
   2   2  15          1.38          1.23         0.50 o                         
  -7   3  15          0.22          0.17         0.37 o                         
  -6   3  15          1.20          1.15         0.54 o                         
  -5   3  15          4.03          3.37         0.75 o                         
  -4   3  15          0.00          0.18         0.54 o                         
  -3   3  15          9.26          8.73         0.62 o                         
  -2   3  15          5.71          6.26         0.57 o                         
  -1   3  15          9.51          9.35         0.84 o                         
   0   3  15          9.71         11.08         0.79 o                         
   1   3  15          0.98          1.41         0.38 o                         
   2   3  15          0.06          0.07         0.25 o                         
  -7   4  15          0.11          0.27         0.28 o                         
  -6   4  15          0.56          0.70         0.55 o                         
  -5   4  15          2.37          2.83         0.46 o                         
  -4   4  15          0.22          0.30         0.45 o                         
  -3   4  15          0.34          0.36         0.45 o                         
  -2   4  15          1.36          0.92         0.38 o                         
  -1   4  15          2.17          1.60         0.41 o                         
   0   4  15          1.16          1.12         0.28 o                         
  -6   5  15          0.08          0.05         0.54 o                         
  -5   5  15          9.15          7.92         0.38 o                         
  -4   5  15          3.68          3.38         0.37 o                         
  -3   5  15          7.90          6.84         0.62 o                         
  -2   5  15          0.56          0.22         0.51 o                         
  -1   5  15          0.02          0.22         0.40 o                         
  -6   0  16          1.53          1.10         0.61 o                         
  -4   0  16          5.57          4.66         0.70 o                         
  -2   0  16          1.19          0.85         0.53 o                         
   0   0  16          2.55          1.41         0.62 o                         
  -7   1  16          2.87          3.03         0.50 o                         
  -6   1  16          0.44          0.52         0.36 o                         
  -5   1  16          0.14          0.12         0.45 o                         
  -4   1  16          8.22          8.28         0.38 o                         
  -3   1  16          0.93          1.17         0.41 o                         
  -2   1  16          4.01          2.33         0.79 o                         
  -1   1  16          0.15          0.52         0.38 o                         
   0   1  16          0.21          0.72         0.59 o                         
   1   1  16          0.23          0.40         0.26 o                         
  -6   2  16          0.05         -0.37         0.37 o                         
  -5   2  16          3.54          2.97         0.35 o                         
  -4   2  16          5.29          5.61         0.42 o                         
  -3   2  16          2.64          1.49         0.49 o                         
  -2   2  16          1.59          2.35         0.47 o                         
  -1   2  16          1.68          2.57         0.44 o                         
   0   2  16          0.42          0.99         0.44 o                         
   1   2  16          0.57          0.61         0.35 o                         
  -7   3  16          0.19         -0.35         0.35 o                         
  -6   3  16          3.03          2.91         0.34 o                         
  -5   3  16          3.03          3.95         0.53 o                         
  -4   3  16         10.65         11.28         0.75 o                         
  -3   3  16          0.14         -0.15         0.42 o                         
  -2   3  16          0.11          0.24         0.71 o                         
  -1   3  16          0.04          0.58         0.33 o                         
   0   3  16          2.92          2.06         0.35 o                         
  -6   4  16          0.47          0.17         0.31 o                         
  -5   4  16          0.25          0.06         0.40 o                         
  -4   4  16         11.69          9.35         0.61 o                         
  -3   4  16          3.68          3.11         0.34 o                         
  -2   4  16          2.57          2.29         0.48 o                         
  -1   4  16          2.01          1.52         0.39 o                         
  -5   0  17          3.75          3.03         0.53 o                         
  -3   0  17         10.78          8.90         0.46 o                         
  -6   1  17          1.96          2.07         0.39 o                         
  -5   1  17          1.83          1.39         0.42 o                         
  -4   1  17          2.29          2.08         0.30 o                         
  -3   1  17          0.24          0.61         0.37 o                         
  -2   1  17          0.42         -0.09         0.50 o                         
  -5   2  17          0.75          0.07         0.42 o                         
  -4   2  17          0.89          0.67         0.32 o                         
  -3   2  17          0.41          0.59         0.48 o                         
  -2   2  17          3.39          4.37         0.48 o                         
  -1   2  17          1.54          1.85         0.24 o                         
  -4   3  17          0.45          0.24         0.33 o                         
  -3   3  17          2.46          1.69         0.37 o                         
  -2   3  17          2.97          2.33         0.33 o                         
                                                                                
