# Supplementary material for: Structural characterization and comparative analysis of polymorphic forms of psilocin (4-hy­droxy-N,N-di­methyl­tryptamine)
Source: Acta Crystallogr E Crystallogr Commun. 2024 May 14;80(Pt 6):590–5. doi: 10.1107/S2056989024004201 (PMC11151301; doi:10.1107/S2056989024004201)
Supplement: Supplementary file 3 [file e-80-00590-Form_I_150Ksup3.hkl]

data_Form_I_150K                                                                
_shelx_title ' 57_30_03_2_0m.res in P2(1)/c'                                    
_shelx_refln_list_code          4                                               
_shelx_F_calc_maximum       78.50                                               
_exptl_crystal_F_000       440.00                                               
_reflns_d_resolution_high  0.6491                                               
                                                                                
loop_                                                                           
 _space_group_symop_operation_xyz                                               
 'x, y, z'                                                                      
 '-x, y+1/2, -z+1/2'                                                            
 '-x, -y, -z'                                                                   
 'x, -y-1/2, z-1/2'                                                             
                                                                                
_cell_length_a    10.4041                                                       
_cell_length_b     8.5286                                                       
_cell_length_c    12.4087                                                       
_cell_angle_alpha  90.000                                                       
_cell_angle_beta   92.566                                                       
_cell_angle_gamma  90.000                                                       
                                                                                
_shelx_F_squared_multiplier     1.000                                           
                                                                                
loop_                                                                           
 _refln_index_h                                                                 
 _refln_index_k                                                                 
 _refln_index_l                                                                 
 _refln_F_squared_calc                                                          
 _refln_F_squared_meas                                                          
 _refln_F_squared_sigma                                                         
 _refln_observed_status                                                         
   3   0   0        193.63        154.90         1.78 o                         
   4   0   0        169.17        175.42         2.04 o                         
   5   0   0       6162.01       6149.29       322.85 o                         
   6   0   0         72.26         82.90         1.27 o                         
   7   0   0        315.97        322.51         5.07 o                         
   8   0   0        142.84        143.09         2.00 o                         
   9   0   0         98.27         83.59         1.72 o                         
  10   0   0        197.78        180.94         2.54 o                         
  11   0   0         20.37         26.58         1.30 o                         
  12   0   0          0.27         -1.45         2.03 o                         
  13   0   0          0.04         -0.41         1.10 o                         
  14   0   0          4.93          7.34         1.94 o                         
  15   0   0          5.80          5.96         1.40 o                         
  16   0   0          3.60          4.38         1.80 o                         
   1   1   0        441.68        515.95         9.60 o                         
   2   1   0        177.01        216.40         1.78 o                         
   3   1   0        495.49        469.70        10.41 o                         
   4   1   0        120.15        130.22         1.60 o                         
   5   1   0         41.18         42.01         0.75 o                         
   6   1   0         32.82         46.55         0.76 o                         
   7   1   0         98.50        112.38         1.32 o                         
   8   1   0         50.55         48.90         0.80 o                         
   9   1   0         45.67         40.78         0.84 o                         
  10   1   0          0.58          0.42         0.49 o                         
  11   1   0         59.60         55.71         1.15 o                         
  12   1   0          0.22          0.81         0.78 o                         
  13   1   0         27.50         32.74         1.40 o                         
  14   1   0         53.31         61.95         1.86 o                         
  15   1   0          0.01         -0.57         0.95 o                         
   1   2   0       1566.59       1609.74        28.95 o                         
   2   2   0         14.11         16.98         0.38 o                         
   3   2   0        258.76        292.70         2.36 o                         
   4   2   0         95.56        116.11         1.12 o                         
   5   2   0         25.51         34.81         0.80 o                         
   6   2   0          3.52          1.63         0.34 o                         
   7   2   0          0.31          0.30         0.36 o                         
   8   2   0         14.24         13.84         0.62 o                         
   9   2   0         34.87         28.51         0.78 o                         
  10   2   0        130.33        123.13         1.81 o                         
  11   2   0          2.76          1.19         0.62 o                         
  12   2   0         39.06         38.21         1.19 o                         
  13   2   0          7.48          6.48         0.87 o                         
  14   2   0         18.88         19.43         1.14 o                         
  15   2   0          2.58          1.85         0.94 o                         
   1   3   0        784.18        828.92        34.65 o                         
   2   3   0         51.05         59.83         1.08 o                         
   3   3   0         41.42         46.73         0.63 o                         
   4   3   0         65.97         59.57         0.78 o                         
   5   3   0        165.96        160.11         1.49 o                         
   6   3   0          4.96          4.24         0.37 o                         
   7   3   0        105.95        110.76         1.24 o                         
   8   3   0        352.50        332.67         3.67 o                         
   9   3   0        168.12        167.97         2.00 o                         
  10   3   0         13.30         13.82         0.75 o                         
  11   3   0          4.58          4.61         0.65 o                         
  12   3   0         16.98         14.75         0.80 o                         
  13   3   0         24.25         29.33         1.76 o                         
  14   3   0          1.79          3.20         1.15 o                         
  15   3   0          0.47          0.36         1.60 o                         
   0   4   0        594.47        730.71        10.93 o                         
   1   4   0          1.51          0.44         0.31 o                         
   2   4   0        276.23        300.88         2.64 o                         
   3   4   0        127.44        139.32         1.32 o                         
   4   4   0        236.99        266.48         2.42 o                         
   5   4   0        115.96        109.92         1.23 o                         
   6   4   0          0.29          0.00         0.35 o                         
   7   4   0        325.52        298.10         2.60 o                         
   8   4   0          0.32          0.80         0.45 o                         
   9   4   0         10.42         12.36         0.62 o                         
  10   4   0          0.01         -0.57         0.60 o                         
  11   4   0         33.38         37.41         1.11 o                         
  12   4   0          0.17         -0.66         0.66 o                         
  13   4   0          0.38          0.65         0.84 o                         
  14   4   0          2.33          1.27         0.90 o                         
  15   4   0          0.06          0.82         0.95 o                         
   1   5   0        555.32        576.13         5.38 o                         
   2   5   0         57.26         67.97         0.92 o                         
   3   5   0        167.61        174.00         1.78 o                         
   4   5   0        109.25        102.71         1.12 o                         
   5   5   0         14.28         14.50         0.52 o                         
   6   5   0        179.32        162.94         1.67 o                         
   7   5   0         36.21         31.00         0.85 o                         
   8   5   0        246.45        226.19         2.61 o                         
   9   5   0         30.10         26.78         0.91 o                         
  10   5   0         22.09         21.88         1.10 o                         
  11   5   0          1.25          1.65         0.64 o                         
  12   5   0         10.78         10.51         0.80 o                         
  13   5   0         22.82         26.72         1.35 o                         
  14   5   0          1.45          1.03         1.27 o                         
   0   6   0        108.81        119.54         2.05 o                         
   1   6   0          0.55          0.81         0.39 o                         
   2   6   0         21.72         18.83         0.63 o                         
   3   6   0        247.38        252.62         2.40 o                         
   4   6   0        323.66        324.90         2.78 o                         
   5   6   0         35.88         37.42         0.82 o                         
   6   6   0        238.31        226.18         2.28 o                         
   7   6   0         17.55         20.86         0.74 o                         
   8   6   0         37.12         43.52         1.71 o                         
   9   6   0         11.20         13.30         0.88 o                         
  10   6   0         47.84         52.45         1.43 o                         
  11   6   0          7.50          5.36         0.86 o                         
  12   6   0         40.87         40.51         1.53 o                         
  13   6   0          8.06          9.32         1.23 o                         
  14   6   0          6.45          5.99         1.16 o                         
   1   7   0         11.99         14.15         0.57 o                         
   2   7   0          3.29          3.35         0.45 o                         
   3   7   0         47.33         45.87         0.86 o                         
   4   7   0          0.68          0.61         0.41 o                         
   5   7   0          7.24          7.70         0.55 o                         
   6   7   0         65.31         69.71         1.38 o                         
   7   7   0         25.12         23.77         0.99 o                         
   8   7   0         39.36         41.12         1.22 o                         
   9   7   0          2.00          2.43         0.71 o                         
  10   7   0          2.19          1.03         0.75 o                         
  11   7   0         59.43         63.62         2.85 o                         
  12   7   0         39.59         38.17         2.53 o                         
  13   7   0          4.16          3.28         0.91 o                         
   0   8   0         75.02         65.72         1.65 o                         
   1   8   0        114.78        121.44         1.48 o                         
   2   8   0         10.22         12.97         0.63 o                         
   3   8   0          6.27          6.66         0.50 o                         
   4   8   0        121.74        121.44         1.48 o                         
   5   8   0          0.91          0.53         0.49 o                         
   6   8   0         28.38         27.89         1.92 o                         
   7   8   0          0.00          0.11         0.55 o                         
   8   8   0          0.39         -0.04         0.59 o                         
   9   8   0         26.37         26.64         1.18 o                         
  10   8   0          2.06          2.44         0.78 o                         
  11   8   0         54.44         56.45         1.70 o                         
  12   8   0          0.45          0.52         0.87 o                         
   1   9   0         11.96         14.50         0.67 o                         
   2   9   0         12.21         15.04         0.79 o                         
   3   9   0         15.79         13.60         0.71 o                         
   4   9   0          5.69          5.00         0.61 o                         
   5   9   0         44.62         44.71         1.20 o                         
   6   9   0          2.35          1.86         0.62 o                         
   7   9   0          0.36          0.07         0.60 o                         
   8   9   0          0.17         -0.23         0.65 o                         
   9   9   0          0.30          0.06         1.01 o                         
  10   9   0          0.94         -0.60         0.80 o                         
  11   9   0          0.29         -0.88         0.88 o                         
   0  10   0          2.00          3.08         1.02 o                         
   1  10   0          6.40          7.28         0.72 o                         
   2  10   0          2.76          4.64         0.88 o                         
   3  10   0          9.05          9.06         0.77 o                         
   4  10   0         10.27          8.62         1.00 o                         
   5  10   0          1.40          0.04         0.65 o                         
   6  10   0          0.23         -0.51         0.65 o                         
   7  10   0          1.08          1.73         1.00 o                         
   8  10   0         12.29         12.93         1.02 o                         
   9  10   0          7.96          7.84         0.98 o                         
  10  10   0          0.45          0.10         1.38 o                         
   1  11   0         39.64         41.12         1.59 o                         
   2  11   0         11.35         11.45         1.28 o                         
   3  11   0         11.97         13.38         0.99 o                         
   4  11   0          4.41          4.04         0.83 o                         
   5  11   0          0.75          1.98         0.78 o                         
   6  11   0         56.35         60.33         4.35 o                         
   7  11   0         32.95         37.64         3.09 o                         
   8  11   0          0.56         -0.97         1.13 o                         
   0  12   0         18.40         21.41         3.01 o                         
   1  12   0          2.21          2.24         1.02 o                         
   2  12   0          1.24          0.49         0.98 o                         
   3  12   0          0.14         -0.31         1.16 o                         
   4  12   0         21.41         15.88         2.13 o                         
   5  12   0          3.87          2.93         1.41 o                         
   6  12   0          8.71          8.17         1.41 o                         
   1  13   0          1.71          0.80         1.06 o                         
   2  13   0          6.85          7.62         1.12 o                         
 -15   1   1          3.23          4.04         0.95 o                         
 -14   1   1          0.16         -0.29         0.96 o                         
 -13   1   1         24.15         24.59         1.04 o                         
 -12   1   1         39.43         40.11         1.45 o                         
 -11   1   1         14.56         12.12         0.72 o                         
 -10   1   1         48.49         48.06         1.10 o                         
  -9   1   1         24.73         28.73         0.78 o                         
  -8   1   1          1.00         -0.16         0.38 o                         
  -7   1   1         14.51         18.04         0.63 o                         
  -6   1   1         58.50         60.98         0.84 o                         
  -5   1   1        163.99        193.17         1.75 o                         
  -4   1   1        563.82        585.57         8.02 o                         
  -3   1   1        314.62        317.82         2.60 o                         
  -2   1   1        786.04        834.92        13.40 o                         
  -1   1   1        449.81        494.57         6.12 o                         
   0   1   1        623.54        603.69        30.38 o                         
   1   1   1        734.20        780.75        12.17 o                         
   3   1   1         31.29         36.98         0.88 o                         
   4   1   1         61.87         80.22         0.84 o                         
   5   1   1         29.19         25.06         0.63 o                         
   6   1   1         29.67         34.66         0.61 o                         
   7   1   1        210.66        224.83         1.93 o                         
   8   1   1          1.05          0.26         0.39 o                         
   9   1   1          0.01         -0.43         0.43 o                         
  10   1   1         11.80         12.87         0.62 o                         
  11   1   1          0.14         -0.33         0.58 o                         
  12   1   1          5.15          4.11         0.83 o                         
  13   1   1          0.29          0.58         0.80 o                         
  14   1   1          0.62          0.43         1.10 o                         
  15   1   1          0.76         -0.91         0.91 o                         
 -15   2   1          0.55          0.66         0.96 o                         
 -14   2   1          9.45          8.31         0.93 o                         
 -13   2   1          5.82          4.20         0.88 o                         
 -12   2   1          5.25          4.16         1.03 o                         
 -11   2   1         26.31         25.58         0.98 o                         
 -10   2   1         19.54         18.81         0.83 o                         
  -9   2   1        162.41        152.12         1.54 o                         
  -8   2   1         16.69         16.93         0.70 o                         
  -7   2   1        218.42        216.52         2.11 o                         
  -6   2   1         21.42         24.00         0.57 o                         
  -5   2   1         46.05         52.09         0.70 o                         
  -4   2   1        382.72        413.73         3.13 o                         
  -3   2   1        133.41        160.38         1.31 o                         
  -2   2   1        158.04        153.87         1.29 o                         
  -1   2   1        233.35        218.45         2.19 o                         
   0   2   1         14.02         21.25         0.43 o                         
   2   2   1       1684.04       1795.44        23.65 o                         
   3   2   1        497.99        528.78         6.83 o                         
   4   2   1       1214.22       1226.09        17.74 o                         
   5   2   1        217.88        232.18         1.99 o                         
   6   2   1        485.52        465.79         3.73 o                         
   7   2   1          0.24         -0.04         0.36 o                         
   8   2   1          0.16         -0.39         0.39 o                         
   9   2   1          0.86          1.20         0.46 o                         
  10   2   1         78.03         72.72         1.47 o                         
  11   2   1         25.84         25.10         0.97 o                         
  12   2   1         30.40         33.69         1.14 o                         
  13   2   1         18.36         15.84         1.76 o                         
  14   2   1          4.27          3.73         0.92 o                         
  15   2   1          2.50          2.04         1.43 o                         
 -15   3   1          0.80          0.80         1.52 o                         
 -14   3   1          0.01          0.02         1.34 o                         
 -13   3   1         71.88         86.57         2.61 o                         
 -12   3   1          3.19          2.53         0.70 o                         
 -11   3   1          3.49          4.80         0.66 o                         
 -10   3   1         14.48         15.10         0.66 o                         
  -9   3   1         44.84         44.61         0.93 o                         
  -8   3   1         18.70         14.02         0.54 o                         
  -7   3   1        148.32        153.54         1.55 o                         
  -6   3   1         60.30         64.68         0.83 o                         
  -5   3   1        146.48        121.36         1.25 o                         
  -4   3   1         76.04         95.38         0.92 o                         
  -3   3   1         74.74         88.95         0.93 o                         
  -2   3   1       1728.47       1728.62        25.98 o                         
  -1   3   1        132.17        119.48         1.37 o                         
   0   3   1       4618.14       4464.48        79.53 o                         
   1   3   1         50.22         53.15         0.65 o                         
   2   3   1         27.46         22.90         0.45 o                         
   3   3   1         19.98         22.89         0.50 o                         
   4   3   1        143.31        171.66         1.54 o                         
   5   3   1       1168.15       1153.76        12.93 o                         
   6   3   1          0.47         -0.33         0.33 o                         
   7   3   1        170.60        148.39         1.51 o                         
   8   3   1         16.54         13.49         0.54 o                         
   9   3   1         12.43         13.33         0.95 o                         
  10   3   1         16.78         18.24         0.72 o                         
  11   3   1          3.54          2.63         0.63 o                         
  12   3   1         54.24         58.74         2.05 o                         
  13   3   1          4.03          3.63         0.87 o                         
  14   3   1          0.61          1.36         1.11 o                         
  15   3   1          0.50         -0.53         0.93 o                         
 -15   4   1          0.06          0.11         0.92 o                         
 -14   4   1          5.82          6.53         1.00 o                         
 -13   4   1          0.49         -0.81         0.81 o                         
 -12   4   1          5.81          4.18         0.89 o                         
 -11   4   1          9.26          8.17         1.02 o                         
 -10   4   1          4.88          5.36         1.13 o                         
  -9   4   1         50.63         46.01         0.94 o                         
  -8   4   1         14.72         13.25         0.54 o                         
  -7   4   1          6.23          3.92         0.43 o                         
  -6   4   1         61.12         57.27         0.82 o                         
  -5   4   1         52.16         43.86         0.77 o                         
  -4   4   1        116.24        125.52         1.25 o                         
  -3   4   1          0.88         -0.26         0.26 o                         
  -2   4   1          0.46          0.06         0.29 o                         
  -1   4   1        103.13         78.85         1.04 o                         
   0   4   1        335.85        363.91         3.67 o                         
   1   4   1         32.90         24.20         0.53 o                         
   2   4   1         78.54        101.71         1.06 o                         
   3   4   1          3.16          8.87         0.38 o                         
   4   4   1        105.35        105.20         1.17 o                         
   5   4   1         11.43         15.17         0.54 o                         
   6   4   1        146.31        145.69         1.46 o                         
   7   4   1          2.99          1.36         0.41 o                         
   8   4   1        120.01        101.48         1.27 o                         
   9   4   1         12.79         16.28         0.67 o                         
  10   4   1         31.92         31.47         1.05 o                         
  11   4   1         11.00          9.42         0.71 o                         
  12   4   1          1.12         -0.46         0.69 o                         
  13   4   1         44.38         51.69         1.84 o                         
  14   4   1         18.44         19.73         2.06 o                         
  15   4   1          3.10          1.87         0.96 o                         
 -14   5   1          0.90         -0.04         0.89 o                         
 -13   5   1          5.24          5.68         0.95 o                         
 -12   5   1         75.51         82.85         3.51 o                         
 -11   5   1          9.08          9.05         1.03 o                         
 -10   5   1        199.80        208.52         3.91 o                         
  -9   5   1          1.27          1.42         0.54 o                         
  -8   5   1        139.95        130.75         1.89 o                         
  -7   5   1        301.55        274.57         2.71 o                         
  -6   5   1          0.27          0.28         0.42 o                         
  -5   5   1        690.38        691.26         5.34 o                         
  -4   5   1          4.65          6.27         0.37 o                         
  -3   5   1        200.62        204.53         2.07 o                         
  -2   5   1         83.69         97.53         1.14 o                         
  -1   5   1        159.97        167.01         1.90 o                         
   0   5   1        438.64        417.31         3.73 o                         
   1   5   1         86.61         92.34         1.11 o                         
   2   5   1         68.88         65.24         0.91 o                         
   3   5   1         69.72         75.75         0.87 o                         
   4   5   1         19.21         14.47         0.68 o                         
   5   5   1        220.86        213.31         2.07 o                         
   6   5   1        165.51        153.14         1.66 o                         
   7   5   1         24.57         22.22         0.71 o                         
   8   5   1        104.00         97.81         1.54 o                         
   9   5   1        109.70        106.69         2.14 o                         
  10   5   1         33.78         34.05         1.66 o                         
  11   5   1         16.07         17.30         0.80 o                         
  12   5   1          0.31         -0.27         0.64 o                         
  13   5   1          6.38          5.47         1.25 o                         
  14   5   1         15.58         14.94         1.52 o                         
 -14   6   1          0.84         -0.07         0.89 o                         
 -13   6   1          0.32         -0.37         0.85 o                         
 -12   6   1          0.15         -0.93         0.93 o                         
 -11   6   1         58.19         63.00         2.66 o                         
 -10   6   1         38.34         35.49         1.36 o                         
  -9   6   1          0.48          1.11         0.73 o                         
  -8   6   1         19.07         16.84         0.96 o                         
  -7   6   1          8.20          7.62         0.58 o                         
  -6   6   1        482.65        465.36         4.04 o                         
  -5   6   1          0.52          0.75         0.46 o                         
  -4   6   1        436.25        444.97         3.85 o                         
  -3   6   1         43.37         45.12         0.78 o                         
  -2   6   1         10.68         12.30         0.48 o                         
  -1   6   1        359.19        345.64         3.63 o                         
   0   6   1        118.12        135.16         1.50 o                         
   1   6   1        229.65        236.17         2.39 o                         
   2   6   1          4.53          7.58         0.44 o                         
   3   6   1         74.89         66.59         0.92 o                         
   4   6   1          0.01          0.19         0.32 o                         
   5   6   1          0.00          0.53         0.43 o                         
   6   6   1         31.01         30.78         0.84 o                         
   7   6   1          0.36          0.90         0.48 o                         
   8   6   1          0.09         -0.17         0.59 o                         
   9   6   1         13.86         13.14         0.79 o                         
  10   6   1          0.09          0.07         0.73 o                         
  11   6   1          5.18          3.34         1.03 o                         
  12   6   1         21.77         21.37         1.10 o                         
  13   6   1         30.29         33.45         2.15 o                         
  14   6   1          7.07          9.63         1.02 o                         
 -13   7   1          4.55          4.66         0.96 o                         
 -12   7   1         19.57         20.69         1.18 o                         
 -11   7   1          7.69          5.13         0.89 o                         
 -10   7   1          7.44          6.96         0.95 o                         
  -9   7   1         10.26         11.55         1.43 o                         
  -8   7   1         21.57         18.47         0.82 o                         
  -7   7   1         11.20          9.57         0.62 o                         
  -6   7   1          1.78          0.27         0.60 o                         
  -5   7   1         27.32         24.11         0.71 o                         
  -4   7   1         28.02         28.03         0.78 o                         
  -3   7   1          8.48          8.83         0.50 o                         
  -2   7   1         20.23         23.10         0.79 o                         
  -1   7   1        362.63        386.09         3.81 o                         
   0   7   1        122.32        119.85         1.44 o                         
   1   7   1        105.11        106.35         1.31 o                         
   2   7   1          0.72          2.37         0.47 o                         
   3   7   1          8.69          7.15         0.45 o                         
   4   7   1         18.00         16.61         0.59 o                         
   5   7   1         50.97         49.04         0.91 o                         
   6   7   1          0.65          0.36         0.39 o                         
   7   7   1         15.95         14.92         1.12 o                         
   8   7   1          7.21          5.91         0.77 o                         
   9   7   1         36.11         33.08         1.17 o                         
  10   7   1          6.04          3.66         1.19 o                         
  11   7   1          0.37          0.71         1.25 o                         
  12   7   1         11.59         11.35         1.15 o                         
  13   7   1          2.17          2.53         0.96 o                         
 -12   8   1         55.17         65.11         1.86 o                         
 -11   8   1          0.92         -0.80         1.00 o                         
 -10   8   1          2.14          0.67         0.73 o                         
  -9   8   1         17.98         17.33         1.49 o                         
  -8   8   1         17.72         15.15         0.91 o                         
  -7   8   1          8.50          6.18         0.74 o                         
  -6   8   1         11.41         13.60         0.97 o                         
  -5   8   1         31.85         32.87         0.93 o                         
  -4   8   1          0.22          0.21         0.49 o                         
  -3   8   1         73.14         76.01         1.16 o                         
  -2   8   1         32.40         27.72         0.83 o                         
  -1   8   1         59.55         61.93         1.13 o                         
   0   8   1          0.32          1.05         0.53 o                         
   1   8   1          6.74          6.76         0.59 o                         
   2   8   1          1.08          1.06         0.50 o                         
   3   8   1          2.10          2.29         0.46 o                         
   4   8   1         41.94         42.77         0.94 o                         
   5   8   1         52.98         53.80         1.21 o                         
   6   8   1         89.76         97.07         1.95 o                         
   7   8   1        141.20        146.97         3.16 o                         
   8   8   1         31.57         31.15         1.37 o                         
   9   8   1         32.53         34.19         1.37 o                         
  10   8   1          3.45          2.16         0.79 o                         
  11   8   1         23.48         26.31         3.21 o                         
  12   8   1          7.78          8.77         1.32 o                         
 -11   9   1          1.45          1.95         0.91 o                         
 -10   9   1          4.42          2.35         0.90 o                         
  -9   9   1          3.31          2.95         0.72 o                         
  -8   9   1          4.56          3.35         0.74 o                         
  -7   9   1          3.51          1.56         0.68 o                         
  -6   9   1         48.57         50.98         1.36 o                         
  -5   9   1         27.85         28.33         1.00 o                         
  -4   9   1          0.05          0.19         0.61 o                         
  -3   9   1         14.32         15.13         0.73 o                         
  -2   9   1         11.39         13.37         0.71 o                         
  -1   9   1          0.09          0.40         0.60 o                         
   0   9   1         13.08         13.33         0.73 o                         
   1   9   1          2.38          3.96         0.54 o                         
   2   9   1         56.69         52.07         1.16 o                         
   3   9   1         99.90         98.43         1.61 o                         
   4   9   1         78.27         85.15         2.70 o                         
   5   9   1          3.59          4.12         0.76 o                         
   6   9   1          0.80          1.21         0.73 o                         
   7   9   1          0.97          0.43         0.75 o                         
   8   9   1          3.74          5.15         0.62 o                         
   9   9   1          4.95          7.12         0.99 o                         
  10   9   1          9.62          9.53         1.08 o                         
  11   9   1          0.21         -1.16         1.19 o                         
 -10  10   1         28.50         33.67         2.29 o                         
  -9  10   1          1.49          1.51         0.97 o                         
  -8  10   1          3.32          4.62         1.33 o                         
  -7  10   1          0.11          0.58         0.85 o                         
  -6  10   1         67.50         68.94         1.60 o                         
  -5  10   1         16.72         17.05         1.75 o                         
  -4  10   1         93.40         99.02         1.71 o                         
  -3  10   1         41.19         40.80         1.31 o                         
  -2  10   1          2.80          1.48         0.65 o                         
  -1  10   1          7.63          7.46         0.77 o                         
   0  10   1         33.89         32.55         1.12 o                         
   1  10   1        140.83        144.96         2.75 o                         
   2  10   1         21.84         25.69         0.96 o                         
   3  10   1         18.01         20.31         1.17 o                         
   4  10   1          2.88          3.59         0.88 o                         
   5  10   1          1.68          0.59         0.61 o                         
   6  10   1          1.19          2.87         0.76 o                         
   7  10   1          1.85          1.18         0.71 o                         
   8  10   1          7.50          5.73         1.19 o                         
   9  10   1          0.05         -2.81         2.81 o                         
  10  10   1          0.24         -1.41         1.42 o                         
  -8  11   1          0.15          1.44         0.98 o                         
  -7  11   1          1.59          1.46         1.18 o                         
  -6  11   1         42.26         38.67         1.75 o                         
  -5  11   1         32.45         32.64         1.43 o                         
  -4  11   1         90.84        101.75         2.31 o                         
  -3  11   1          6.11          4.78         0.82 o                         
  -2  11   1         70.72         73.97         1.92 o                         
  -1  11   1         15.78         16.37         1.11 o                         
   0  11   1         17.02         18.14         1.68 o                         
   1  11   1         71.74         78.39         3.24 o                         
   2  11   1         15.23         13.28         0.90 o                         
   3  11   1          5.54          5.94         0.75 o                         
   4  11   1         40.03         41.70         1.51 o                         
   5  11   1         18.50         16.94         1.05 o                         
   6  11   1          9.49          8.58         1.61 o                         
   7  11   1          1.67          2.01         1.33 o                         
   8  11   1          4.77          3.19         1.44 o                         
  -6  12   1          0.48          0.17         1.09 o                         
  -5  12   1          0.06         -0.18         1.06 o                         
  -4  12   1          1.00          1.24         1.19 o                         
  -3  12   1          0.62          0.48         1.19 o                         
  -2  12   1          2.53          2.69         0.92 o                         
  -1  12   1         11.34         10.64         1.13 o                         
   0  12   1         27.71         22.93         1.75 o                         
   1  12   1          0.05         -0.38         0.98 o                         
   2  12   1          1.94          1.20         1.02 o                         
   3  12   1          3.48          4.23         1.15 o                         
   4  12   1          8.78          7.29         1.34 o                         
   5  12   1         19.48         19.99         2.05 o                         
   6  12   1         17.13         19.94         2.07 o                         
  -2  13   1          1.13         -0.38         1.22 o                         
  -1  13   1          2.27          0.86         1.06 o                         
   0  13   1         11.74         12.69         1.26 o                         
   1  13   1         18.90         18.58         1.29 o                         
 -16   0   2          2.87          3.10         2.60 o                         
 -15   0   2         32.32         40.03         2.24 o                         
 -14   0   2          0.51         -0.32         1.17 o                         
 -13   0   2         66.93         76.75         3.89 o                         
 -12   0   2          5.98          4.30         1.05 o                         
 -11   0   2         26.75         23.78         1.89 o                         
 -10   0   2        169.03        142.92         2.16 o                         
  -9   0   2        174.17        179.26         2.46 o                         
  -8   0   2        650.70        629.08         6.74 o                         
  -7   0   2         28.64         32.64         0.94 o                         
  -6   0   2        490.36        496.26         5.32 o                         
  -5   0   2        422.83        459.76         5.99 o                         
  -4   0   2       1113.59       1122.74        23.24 o                         
  -3   0   2        740.60        693.40        14.93 o                         
  -2   0   2       1715.39       1765.54        33.12 o                         
  -1   0   2        502.87        474.47         7.69 o                         
   0   0   2         87.32        100.81         1.22 o                         
   1   0   2        587.19        639.52        12.96 o                         
   2   0   2       1506.56       1456.31        27.90 o                         
   3   0   2       1719.90       1748.82        33.81 o                         
   4   0   2        988.07       1099.79        41.37 o                         
   5   0   2       2451.57       2477.40        48.22 o                         
   6   0   2         86.10         78.59         1.53 o                         
   7   0   2        108.49         86.61         1.96 o                         
   8   0   2          7.65          5.45         0.61 o                         
   9   0   2         41.42         26.97         1.07 o                         
  10   0   2          0.82          2.03         0.72 o                         
  11   0   2         24.75         20.74         1.35 o                         
  12   0   2          0.19          0.03         1.03 o                         
  13   0   2          0.01         -1.45         1.45 o                         
  14   0   2         57.18         63.01         2.98 o                         
  15   0   2          8.79          9.81         1.47 o                         
 -15   1   2          0.83         -0.24         1.57 o                         
 -14   1   2         41.92         55.83         1.99 o                         
 -13   1   2         11.80         10.27         0.87 o                         
 -12   1   2         13.25         13.49         0.84 o                         
 -11   1   2         98.47         90.20         1.88 o                         
 -10   1   2         16.46         16.75         0.76 o                         
  -9   1   2        888.10        835.47         6.28 o                         
  -8   1   2        211.05        194.51         1.78 o                         
  -7   1   2         38.52         31.59         0.67 o                         
  -6   1   2        527.91        581.60         4.52 o                         
  -5   1   2          2.67          2.40         0.36 o                         
  -4   1   2        184.67        187.10         1.60 o                         
  -3   1   2         45.06         53.21         0.66 o                         
  -2   1   2        349.39        345.17         4.58 o                         
   0   1   2       1846.33       1984.14        29.65 o                         
   2   1   2        575.91        580.43         8.85 o                         
   3   1   2        260.91        234.55         1.83 o                         
   4   1   2          1.01          0.76         0.28 o                         
   5   1   2        844.71       1014.82        15.84 o                         
   6   1   2        615.73        632.60         5.15 o                         
   7   1   2          5.41          8.52         0.62 o                         
   8   1   2          4.01          2.93         0.42 o                         
   9   1   2          2.13          3.29         0.47 o                         
  10   1   2          0.63          1.84         0.50 o                         
  11   1   2          0.18          0.06         0.58 o                         
  12   1   2          0.08          0.09         0.66 o                         
  13   1   2         11.37         10.97         1.02 o                         
  14   1   2          4.56          4.18         1.19 o                         
  15   1   2          4.90          4.30         1.15 o                         
 -15   2   2          0.11         -0.11         0.89 o                         
 -14   2   2          0.26         -0.24         1.02 o                         
 -13   2   2         11.25         14.19         1.57 o                         
 -12   2   2         32.74         37.63         1.25 o                         
 -11   2   2         14.70         18.13         0.77 o                         
 -10   2   2          2.40          2.54         0.49 o                         
  -9   2   2         40.29         36.87         1.10 o                         
  -8   2   2        294.78        294.02         2.60 o                         
  -7   2   2        169.43        170.23         1.63 o                         
  -6   2   2         27.04         28.96         0.61 o                         
  -5   2   2        245.52        253.44         2.18 o                         
  -4   2   2         36.41         30.32         0.55 o                         
  -3   2   2        844.59        884.03        13.77 o                         
  -2   2   2         32.48         34.36         0.71 o                         
  -1   2   2        607.60        623.49        10.07 o                         
   0   2   2         66.58         92.46         1.25 o                         
   1   2   2       2504.26       2783.99        35.77 o                         
   2   2   2       4669.59       4899.21        62.43 o                         
   3   2   2        667.02        694.53        10.18 o                         
   4   2   2         31.29         30.32         0.54 o                         
   5   2   2         11.91         14.81         0.45 o                         
   6   2   2        286.94        280.23         2.39 o                         
   7   2   2        559.88        576.43         4.38 o                         
   8   2   2        139.96        150.96         1.51 o                         
   9   2   2        357.95        325.63         2.78 o                         
  10   2   2         21.58         18.60         0.68 o                         
  11   2   2          1.27          0.75         0.82 o                         
  12   2   2          0.49         -0.44         0.67 o                         
  13   2   2          0.41         -0.74         0.85 o                         
  14   2   2         60.59         75.73         2.51 o                         
  15   2   2         10.61         10.15         1.28 o                         
 -15   3   2          5.72          5.98         1.24 o                         
 -14   3   2          3.21          2.84         0.88 o                         
 -13   3   2          5.51          6.30         0.85 o                         
 -12   3   2          4.93          5.73         0.77 o                         
 -11   3   2          1.80          1.79         0.62 o                         
 -10   3   2         20.19         21.46         0.80 o                         
  -9   3   2        150.06        135.04         1.85 o                         
  -8   3   2          3.40          2.17         0.43 o                         
  -7   3   2         57.14         56.61         1.18 o                         
  -6   3   2         22.47         19.58         0.55 o                         
  -5   3   2         51.58         51.24         0.77 o                         
  -4   3   2         13.82         11.19         0.36 o                         
  -3   3   2        332.41        374.50         3.11 o                         
  -2   3   2        210.44        218.94         1.84 o                         
  -1   3   2          6.58          4.70         0.31 o                         
   0   3   2        218.19        233.86         2.23 o                         
   1   3   2       4517.23       4884.39        71.51 o                         
   2   3   2        848.21        892.23        15.64 o                         
   3   3   2       2182.26       2334.69        31.18 o                         
   4   3   2          1.12          1.31         0.25 o                         
   5   3   2        316.56        353.36         4.31 o                         
   6   3   2        363.38        355.83         2.95 o                         
   7   3   2          0.97          1.20         0.38 o                         
   8   3   2        334.05        321.02         2.82 o                         
   9   3   2          7.30          6.87         0.76 o                         
  10   3   2          1.78          1.39         0.55 o                         
  11   3   2         25.79         23.99         1.14 o                         
  12   3   2          0.66          0.46         0.68 o                         
  13   3   2         20.41         19.67         1.55 o                         
  14   3   2          4.67          2.86         1.23 o                         
  15   3   2          3.46          2.96         1.50 o                         
 -15   4   2          4.10          4.42         1.00 o                         
 -14   4   2          0.37          1.24         1.39 o                         
 -13   4   2          0.09          0.47         0.80 o                         
 -12   4   2          3.70          3.84         0.76 o                         
 -11   4   2          5.14          3.29         1.05 o                         
 -10   4   2         71.79         70.02         1.40 o                         
  -9   4   2          3.82          4.65         0.62 o                         
  -8   4   2         22.62         27.69         0.77 o                         
  -7   4   2         42.07         36.13         0.90 o                         
  -6   4   2          1.69          1.63         0.35 o                         
  -5   4   2        589.85        605.04         4.55 o                         
  -4   4   2        112.02        109.01         1.44 o                         
  -3   4   2        494.10        499.61         4.02 o                         
  -2   4   2         20.24         22.73         0.63 o                         
  -1   4   2        221.91        222.66         2.16 o                         
   0   4   2        918.78        959.81        12.85 o                         
   1   4   2        142.14        144.31         1.54 o                         
   2   4   2        423.25        439.88         3.84 o                         
   3   4   2        195.10        201.66         1.76 o                         
   4   4   2          9.86          4.34         0.32 o                         
   5   4   2         14.73         14.11         0.62 o                         
   6   4   2         31.79         36.44         0.80 o                         
   7   4   2        170.49        167.29         1.81 o                         
   8   4   2         10.32         13.34         0.57 o                         
   9   4   2         44.15         37.52         0.95 o                         
  10   4   2         54.67         53.74         1.66 o                         
  11   4   2         25.56         23.12         0.91 o                         
  12   4   2         11.01         10.16         0.92 o                         
  13   4   2         57.47         68.02         1.67 o                         
  14   4   2          6.44          6.22         2.18 o                         
  15   4   2          0.21         -0.41         0.94 o                         
 -14   5   2          0.30         -0.18         0.90 o                         
 -13   5   2         12.19         12.09         0.93 o                         
 -12   5   2         26.14         30.13         1.39 o                         
 -11   5   2         20.13         18.01         1.19 o                         
 -10   5   2          6.89          5.03         0.67 o                         
  -9   5   2         57.36         57.45         1.13 o                         
  -8   5   2         36.52         37.64         1.27 o                         
  -7   5   2          6.79          8.53         0.52 o                         
  -6   5   2          0.06         -0.20         0.42 o                         
  -5   5   2          6.10          5.02         0.40 o                         
  -4   5   2         39.31         37.45         0.73 o                         
  -3   5   2         56.35         66.32         0.90 o                         
  -2   5   2         89.48        102.27         1.50 o                         
  -1   5   2        134.83        124.84         1.51 o                         
   0   5   2        842.35        878.10         8.13 o                         
   1   5   2        126.81        143.86         1.57 o                         
   2   5   2        228.61        239.43         2.26 o                         
   3   5   2         39.08         37.71         0.72 o                         
   4   5   2        126.34        110.39         1.21 o                         
   5   5   2        264.70        250.85         2.37 o                         
   6   5   2         16.64         16.52         0.58 o                         
   7   5   2         97.77         93.81         1.34 o                         
   8   5   2          0.04          0.33         0.48 o                         
   9   5   2         13.92         16.72         0.98 o                         
  10   5   2          0.05         -0.56         0.56 o                         
  11   5   2         19.25         20.10         0.94 o                         
  12   5   2          1.16          1.81         0.75 o                         
  13   5   2         14.75         11.86         1.12 o                         
  14   5   2          6.32          5.05         0.98 o                         
 -14   6   2          4.45          3.71         0.90 o                         
 -13   6   2          3.75          4.51         0.99 o                         
 -12   6   2          5.05          5.50         0.90 o                         
 -11   6   2         97.95         99.05         2.20 o                         
 -10   6   2         18.08         17.24         0.91 o                         
  -9   6   2         24.87         24.75         1.36 o                         
  -8   6   2          1.35          1.12         0.56 o                         
  -7   6   2         78.73         73.76         1.48 o                         
  -6   6   2         85.46         85.10         1.15 o                         
  -5   6   2         42.89         39.17         0.86 o                         
  -4   6   2          1.56          1.11         0.43 o                         
  -3   6   2         19.39         18.18         0.64 o                         
  -2   6   2          4.88          9.10         0.48 o                         
  -1   6   2          8.27          9.42         0.46 o                         
   0   6   2        156.37        162.53         1.79 o                         
   1   6   2         33.05         39.59         0.85 o                         
   2   6   2         42.14         50.07         0.91 o                         
   3   6   2         62.38         67.21         0.94 o                         
   4   6   2         27.50         28.36         0.66 o                         
   5   6   2         82.79         78.03         1.20 o                         
   6   6   2         14.38         15.83         0.56 o                         
   7   6   2          1.77          1.75         0.47 o                         
   8   6   2         67.76         70.32         1.44 o                         
   9   6   2          0.23          0.20         0.62 o                         
  10   6   2         78.79         84.18         1.68 o                         
  11   6   2         15.96         15.78         1.20 o                         
  12   6   2          2.42          0.86         0.85 o                         
  13   6   2          0.72          0.94         1.52 o                         
  14   6   2          3.16          2.38         1.25 o                         
 -13   7   2          8.21          7.70         1.77 o                         
 -12   7   2          6.07          2.69         1.16 o                         
 -11   7   2          1.04         -0.19         1.01 o                         
 -10   7   2        123.44        135.36         2.71 o                         
  -9   7   2          2.55          2.19         0.73 o                         
  -8   7   2          0.18         -0.84         0.84 o                         
  -7   7   2          2.47          1.82         0.60 o                         
  -6   7   2        138.69        125.32         1.67 o                         
  -5   7   2        445.55        442.74         4.33 o                         
  -4   7   2        179.44        177.55         1.92 o                         
  -3   7   2        160.73        158.79         1.76 o                         
  -2   7   2          0.14          0.10         0.45 o                         
  -1   7   2         65.72         62.98         1.05 o                         
   0   7   2         41.87         40.73         0.97 o                         
   1   7   2        247.28        242.45         2.36 o                         
   2   7   2        184.25        190.47         2.13 o                         
   3   7   2          7.55          6.85         0.46 o                         
   4   7   2        108.11        104.16         1.36 o                         
   5   7   2         96.34         97.11         1.18 o                         
   6   7   2          2.52          2.04         0.49 o                         
   7   7   2          6.53          6.74         0.53 o                         
   8   7   2          0.52          1.87         0.57 o                         
   9   7   2          9.77         11.43         0.71 o                         
  10   7   2         51.84         61.63         1.99 o                         
  11   7   2          3.16          2.39         0.83 o                         
  12   7   2          1.46          2.22         0.73 o                         
  13   7   2          0.01         -0.67         1.18 o                         
 -12   8   2          3.26          1.88         0.89 o                         
 -11   8   2         36.63         36.03         1.88 o                         
 -10   8   2         25.03         25.50         1.56 o                         
  -9   8   2         23.78         28.19         1.22 o                         
  -8   8   2          0.01          0.04         0.75 o                         
  -7   8   2          3.09          2.38         1.04 o                         
  -6   8   2          8.07          6.97         0.61 o                         
  -5   8   2         15.07         16.72         0.71 o                         
  -4   8   2         32.30         30.43         0.89 o                         
  -3   8   2          0.73          1.20         0.51 o                         
  -2   8   2          3.05          2.16         0.49 o                         
  -1   8   2          0.00         -0.11         0.50 o                         
   0   8   2         24.39         29.19         0.89 o                         
   1   8   2         10.83         13.66         0.59 o                         
   2   8   2          6.83          4.12         0.53 o                         
   3   8   2          0.07          0.74         0.47 o                         
   4   8   2          2.59          1.41         0.44 o                         
   5   8   2          1.32          1.27         0.59 o                         
   6   8   2         10.66         11.31         0.91 o                         
   7   8   2          7.65          5.57         0.60 o                         
   8   8   2         12.53         10.73         1.01 o                         
   9   8   2          0.30          0.14         0.57 o                         
  10   8   2          1.06          1.48         1.12 o                         
  11   8   2          7.74          7.38         1.24 o                         
  12   8   2          8.02          4.94         1.32 o                         
 -11   9   2          5.76          3.79         0.95 o                         
 -10   9   2          0.19         -1.02         1.28 o                         
  -9   9   2         21.99         22.49         1.07 o                         
  -8   9   2          5.12          2.98         1.71 o                         
  -7   9   2          0.95          0.87         0.69 o                         
  -6   9   2          7.93          8.99         0.79 o                         
  -5   9   2         38.11         35.77         1.22 o                         
  -4   9   2        103.27        112.30         1.54 o                         
  -3   9   2         83.00         88.26         1.34 o                         
  -2   9   2         57.28         56.16         1.18 o                         
  -1   9   2          2.23          1.55         0.62 o                         
   0   9   2         64.25         61.21         1.28 o                         
   1   9   2         15.49         17.68         0.79 o                         
   2   9   2        141.92        143.71         1.86 o                         
   3   9   2         97.94         99.52         1.71 o                         
   4   9   2         28.90         29.00         1.46 o                         
   5   9   2         19.19         19.72         1.12 o                         
   6   9   2          0.17         -0.25         0.99 o                         
   7   9   2         14.31         14.01         0.62 o                         
   8   9   2          9.69          8.87         1.38 o                         
   9   9   2         62.80         72.47         3.77 o                         
  10   9   2         19.87         20.61         2.11 o                         
  11   9   2          0.54          0.61         1.25 o                         
 -10  10   2          4.95          1.21         0.99 o                         
  -9  10   2          0.46          1.37         1.10 o                         
  -8  10   2          0.45         -0.20         0.94 o                         
  -7  10   2         13.07         12.12         0.89 o                         
  -6  10   2          1.08         -0.10         1.07 o                         
  -5  10   2         41.23         39.32         1.28 o                         
  -4  10   2          0.07         -0.65         0.67 o                         
  -3  10   2          1.01          0.62         0.74 o                         
  -2  10   2         66.14         66.99         1.66 o                         
  -1  10   2          4.38          2.17         0.68 o                         
   0  10   2          2.83          1.71         0.75 o                         
   1  10   2          1.96          2.12         0.78 o                         
   2  10   2          3.37          1.37         0.74 o                         
   3  10   2         13.28         10.76         0.86 o                         
   4  10   2          0.05          0.00         0.69 o                         
   5  10   2          2.32          1.37         0.56 o                         
   6  10   2          2.94          2.40         0.45 o                         
   7  10   2          2.45          2.75         1.30 o                         
   8  10   2         27.14         30.42         3.62 o                         
   9  10   2          0.05          0.64         1.41 o                         
  10  10   2          0.81          0.52         1.45 o                         
  -8  11   2         24.86         23.89         1.88 o                         
  -7  11   2         10.03          9.70         1.54 o                         
  -6  11   2          0.74          0.40         1.27 o                         
  -5  11   2         26.69         26.93         1.38 o                         
  -4  11   2          4.81          3.65         1.04 o                         
  -3  11   2         74.51         72.76         2.03 o                         
  -2  11   2          1.47          1.10         0.84 o                         
  -1  11   2          2.40          1.82         0.86 o                         
   0  11   2         11.26         10.98         0.89 o                         
   1  11   2          0.00          0.76         0.81 o                         
   2  11   2         22.18         20.16         1.10 o                         
   3  11   2          0.59          0.40         0.61 o                         
   4  11   2          2.02          2.90         1.11 o                         
   5  11   2          1.10          0.83         0.57 o                         
   6  11   2          0.01         -0.17         1.54 o                         
   7  11   2          3.68          3.46         1.71 o                         
   8  11   2          0.06         -0.08         1.80 o                         
  -6  12   2         54.34         64.05         6.54 o                         
  -5  12   2          0.01         -1.08         1.85 o                         
  -4  12   2         11.24         12.67         1.23 o                         
  -3  12   2         18.64         16.32         1.13 o                         
  -2  12   2         23.90         23.81         1.27 o                         
  -1  12   2         14.83         15.64         1.32 o                         
   0  12   2         15.63         13.04         1.37 o                         
   1  12   2          5.76          5.29         1.01 o                         
   2  12   2          2.74          2.91         1.09 o                         
   3  12   2          0.52          0.93         1.00 o                         
   4  12   2          2.85          3.74         1.11 o                         
   5  12   2          2.84          0.97         1.70 o                         
   6  12   2          0.00          6.58        14.41 o                         
  -1  13   2         11.51         11.93         1.20 o                         
   0  13   2          6.88          8.22         1.33 o                         
   1  13   2         10.79         11.71         1.76 o                         
 -15   1   3         19.21         19.94         2.83 o                         
 -14   1   3          1.11         -0.12         0.99 o                         
 -13   1   3          6.35          7.18         0.81 o                         
 -12   1   3          2.32          1.85         0.69 o                         
 -11   1   3         13.67         14.26         1.07 o                         
 -10   1   3        139.08        125.05         1.43 o                         
  -9   1   3          0.92          1.33         0.46 o                         
  -8   1   3        343.91        325.62         2.84 o                         
  -7   1   3        161.42        161.08         1.57 o                         
  -6   1   3         26.46         24.58         0.56 o                         
  -5   1   3         39.19         31.21         0.69 o                         
  -4   1   3        336.58        350.58         2.74 o                         
  -3   1   3         44.98         56.08         0.65 o                         
  -2   1   3        501.71        507.56         6.57 o                         
  -1   1   3        106.36         92.98         0.94 o                         
   0   1   3        330.33        333.08         4.44 o                         
   1   1   3       1337.56       1395.58        21.98 o                         
   2   1   3        111.75        154.08         1.31 o                         
   3   1   3        261.55        258.75         2.01 o                         
   4   1   3        543.72        537.21         4.34 o                         
   5   1   3          0.86          1.05         0.29 o                         
   6   1   3         39.94         40.73         0.80 o                         
   7   1   3         39.80         35.48         0.82 o                         
   8   1   3         60.18         62.60         1.16 o                         
   9   1   3        202.31        191.72         1.84 o                         
  10   1   3          0.72          0.75         0.52 o                         
  11   1   3          7.63          5.99         0.64 o                         
  12   1   3          0.62          0.53         0.67 o                         
  13   1   3          1.62          0.25         0.99 o                         
  14   1   3          7.50          7.78         0.98 o                         
  15   1   3          0.90         -0.03         1.26 o                         
 -15   2   3          0.30          0.68         0.90 o                         
 -14   2   3          1.88          1.60         0.84 o                         
 -13   2   3          2.04          1.88         0.84 o                         
 -12   2   3         37.68         36.96         1.21 o                         
 -11   2   3          3.19          3.57         0.62 o                         
 -10   2   3         16.66         19.21         0.64 o                         
  -9   2   3          6.98          9.77         0.54 o                         
  -8   2   3          6.07          3.76         0.46 o                         
  -7   2   3        173.75        167.04         1.61 o                         
  -6   2   3         21.51         20.54         0.56 o                         
  -5   2   3         58.88         57.90         0.74 o                         
  -4   2   3       2114.73       2234.32        30.29 o                         
  -3   2   3         96.54        105.52         0.93 o                         
  -2   2   3       2010.05       1996.34        26.58 o                         
  -1   2   3        247.90        247.99         2.49 o                         
   0   2   3        156.86        187.94         1.90 o                         
   1   2   3       3171.54       3213.09        43.58 o                         
   2   2   3        106.09         86.75         0.97 o                         
   3   2   3         12.62         13.05         0.41 o                         
   4   2   3        327.19        311.89         2.54 o                         
   5   2   3        192.36        224.24         1.94 o                         
   6   2   3        192.81        190.28         1.67 o                         
   7   2   3         50.04         51.65         0.94 o                         
   8   2   3         52.49         49.21         0.93 o                         
   9   2   3         56.83         63.16         1.01 o                         
  10   2   3         13.13         13.48         0.66 o                         
  11   2   3         20.78         20.69         0.87 o                         
  12   2   3         13.77         14.67         1.45 o                         
  13   2   3          0.54         -0.21         0.81 o                         
  14   2   3          0.08         -0.62         1.15 o                         
  15   2   3          1.04          1.25         0.99 o                         
 -15   3   3          0.00         -0.15         0.86 o                         
 -14   3   3          0.16         -0.23         1.27 o                         
 -13   3   3          5.09          6.22         0.81 o                         
 -12   3   3          2.52          2.60         0.72 o                         
 -11   3   3         10.18          9.61         0.72 o                         
 -10   3   3          2.69          1.67         0.56 o                         
  -9   3   3         75.70         78.94         1.15 o                         
  -8   3   3        130.73        114.62         1.44 o                         
  -7   3   3         74.77         61.26         0.90 o                         
  -6   3   3          1.16          0.77         0.31 o                         
  -5   3   3         91.91        100.16         1.00 o                         
  -4   3   3        282.34        302.91         2.39 o                         
  -3   3   3        398.77        476.59         3.69 o                         
  -2   3   3        171.56        188.98         1.60 o                         
  -1   3   3        129.04        138.15         1.48 o                         
   0   3   3        627.79        651.08         8.70 o                         
   1   3   3        236.67        260.42         2.28 o                         
   2   3   3       1208.44       1310.34        18.28 o                         
   3   3   3       1796.02       1969.67        26.94 o                         
   4   3   3          1.84          0.67         0.24 o                         
   5   3   3        343.71        337.47         2.83 o                         
   6   3   3         33.16         26.92         0.59 o                         
   7   3   3          0.55          1.84         0.36 o                         
   8   3   3        140.30        135.88         1.42 o                         
   9   3   3         44.94         35.43         0.97 o                         
  10   3   3         55.06         59.17         1.47 o                         
  11   3   3          3.52          2.47         0.63 o                         
  12   3   3          4.76          2.98         0.68 o                         
  13   3   3          3.29          3.45         0.74 o                         
  14   3   3         26.65         29.14         1.95 o                         
  15   3   3          5.55          5.34         1.02 o                         
 -15   4   3          3.47          2.95         1.10 o                         
 -14   4   3         13.77         14.90         1.01 o                         
 -13   4   3          5.68          4.62         0.82 o                         
 -12   4   3          2.98          3.74         0.78 o                         
 -11   4   3         92.05         95.48         1.78 o                         
 -10   4   3          0.00          0.02         0.58 o                         
  -9   4   3        434.66        427.71         3.80 o                         
  -8   4   3         39.30         36.19         0.94 o                         
  -7   4   3        177.13        172.25         1.69 o                         
  -6   4   3          5.99          6.10         0.37 o                         
  -5   4   3          0.07          0.31         0.32 o                         
  -4   4   3        676.51        708.13         6.67 o                         
  -3   4   3         72.05         79.12         0.88 o                         
  -2   4   3        350.23        341.55         3.06 o                         
  -1   4   3          1.03          3.36         0.49 o                         
   0   4   3        366.43        388.32         3.61 o                         
   1   4   3        124.06        131.53         1.46 o                         
   2   4   3       1322.94       1505.60        20.66 o                         
   3   4   3        276.28        268.18         2.83 o                         
   4   4   3        300.08        317.22         2.93 o                         
   5   4   3         78.93         71.35         0.94 o                         
   6   4   3         91.07         98.03         1.19 o                         
   7   4   3        197.28        182.94         2.10 o                         
   8   4   3         27.03         27.58         0.73 o                         
   9   4   3         19.74         19.09         0.67 o                         
  10   4   3         56.59         52.78         1.33 o                         
  11   4   3          0.54          0.37         0.59 o                         
  12   4   3          0.18         -0.77         0.77 o                         
  13   4   3          0.24         -0.39         0.70 o                         
  14   4   3          2.12          1.58         1.09 o                         
 -14   5   3          5.52          5.76         0.89 o                         
 -13   5   3          1.99          0.54         1.10 o                         
 -12   5   3          1.23          0.57         0.76 o                         
 -11   5   3         32.86         35.21         1.57 o                         
 -10   5   3         35.72         36.02         1.48 o                         
  -9   5   3         94.33         94.13         1.40 o                         
  -8   5   3         33.26         26.75         0.95 o                         
  -7   5   3         10.31          8.11         0.67 o                         
  -6   5   3         11.96         11.25         0.52 o                         
  -5   5   3          5.35          5.96         0.41 o                         
  -4   5   3        214.54        229.28         3.25 o                         
  -3   5   3         26.89         20.11         0.63 o                         
  -2   5   3          9.88         11.28         0.59 o                         
  -1   5   3          0.00         -0.29         0.31 o                         
   0   5   3         34.18         37.24         0.65 o                         
   1   5   3        226.83        230.08         2.33 o                         
   2   5   3          4.15          1.27         0.34 o                         
   3   5   3         23.60         28.18         0.52 o                         
   4   5   3        376.38        359.12         3.61 o                         
   5   5   3        124.50        119.36         1.40 o                         
   6   5   3         21.29         19.14         0.58 o                         
   7   5   3         12.18          9.70         0.77 o                         
   8   5   3          1.68          0.97         0.47 o                         
   9   5   3         10.37         11.91         0.89 o                         
  10   5   3          7.50          8.81         0.72 o                         
  11   5   3          0.91         -0.35         0.99 o                         
  12   5   3          8.16          7.44         0.86 o                         
  13   5   3          0.69         -0.40         1.05 o                         
  14   5   3         36.56         45.20         1.64 o                         
 -14   6   3          0.36          0.31         1.07 o                         
 -13   6   3          3.05          3.04         1.20 o                         
 -12   6   3          8.19          8.24         1.22 o                         
 -11   6   3         14.58         15.79         0.96 o                         
 -10   6   3        111.84        116.19         1.94 o                         
  -9   6   3         82.69         85.65         1.71 o                         
  -8   6   3         13.25         12.82         0.67 o                         
  -7   6   3         10.90          9.32         0.59 o                         
  -6   6   3         20.27         16.87         0.61 o                         
  -5   6   3         64.58         64.63         1.03 o                         
  -4   6   3         26.04         24.46         0.76 o                         
  -3   6   3         23.96         18.37         0.91 o                         
  -2   6   3          6.75          6.97         0.42 o                         
  -1   6   3         10.89          8.42         0.45 o                         
   0   6   3        235.13        244.77         2.19 o                         
   1   6   3        621.09        627.79         5.71 o                         
   2   6   3        102.18         98.08         1.38 o                         
   3   6   3          2.39          2.73         0.42 o                         
   4   6   3         24.00         20.52         0.49 o                         
   5   6   3         91.56         80.02         1.36 o                         
   6   6   3         44.77         43.22         1.10 o                         
   7   6   3         10.11          9.80         0.60 o                         
   8   6   3          0.50          0.78         0.71 o                         
   9   6   3          1.42          1.75         1.15 o                         
  10   6   3          1.14         -0.58         0.90 o                         
  11   6   3         18.04         15.21         0.89 o                         
  12   6   3         16.94         17.73         1.34 o                         
  13   6   3          0.86          0.39         1.82 o                         
 -13   7   3          0.24         -0.64         1.12 o                         
 -12   7   3          0.08         -0.40         0.78 o                         
 -11   7   3         20.79         17.57         1.07 o                         
 -10   7   3         26.72         30.13         1.14 o                         
  -9   7   3         13.30         14.94         0.92 o                         
  -8   7   3          0.48         -0.11         0.52 o                         
  -7   7   3         46.86         47.53         1.17 o                         
  -6   7   3          9.71         10.51         0.61 o                         
  -5   7   3        206.85        206.21         3.32 o                         
  -4   7   3         87.30         89.37         1.36 o                         
  -3   7   3        275.75        295.86         2.89 o                         
  -2   7   3        216.11        204.59         2.13 o                         
  -1   7   3          9.00         10.01         0.52 o                         
   0   7   3         38.89         39.23         0.89 o                         
   1   7   3         62.04         64.81         1.03 o                         
   2   7   3        168.50        166.47         2.16 o                         
   3   7   3         16.67         20.80         0.65 o                         
   4   7   3        246.80        234.85         2.36 o                         
   5   7   3         17.20         15.86         0.41 o                         
   6   7   3         33.60         29.30         1.28 o                         
   7   7   3         32.84         34.17         1.84 o                         
   8   7   3         20.69         22.38         1.68 o                         
   9   7   3          0.13         -0.82         1.37 o                         
  10   7   3          3.94          2.60         1.03 o                         
  11   7   3          2.46          3.12         1.09 o                         
  12   7   3          5.95          5.52         1.21 o                         
  13   7   3          6.41          5.90         1.30 o                         
 -12   8   3          0.58         -0.52         0.82 o                         
 -11   8   3         11.56         13.01         2.24 o                         
 -10   8   3         11.30         14.50         1.01 o                         
  -9   8   3         32.15         30.35         2.44 o                         
  -8   8   3         19.08         19.79         1.19 o                         
  -7   8   3          0.50         -0.44         0.75 o                         
  -6   8   3          0.04          0.14         0.61 o                         
  -5   8   3         24.31         22.30         0.79 o                         
  -4   8   3        210.80        203.77         2.23 o                         
  -3   8   3         63.13         60.88         1.11 o                         
  -2   8   3         72.70         72.58         1.11 o                         
  -1   8   3          2.60          1.69         0.51 o                         
   0   8   3         63.53         70.04         1.19 o                         
   1   8   3          1.79          2.88         0.47 o                         
   2   8   3          4.04          3.93         0.55 o                         
   3   8   3         89.22         76.01         1.21 o                         
   4   8   3         74.43         75.44         1.58 o                         
   5   8   3         43.01         44.18         1.47 o                         
   6   8   3          7.35          6.30         0.76 o                         
   7   8   3         13.13         15.68         0.97 o                         
   8   8   3          4.23          4.44         1.29 o                         
   9   8   3         45.00         56.38         1.94 o                         
  10   8   3          0.87          1.37         1.14 o                         
  11   8   3         18.07         18.43         1.93 o                         
  12   8   3          6.74          4.32         1.21 o                         
 -11   9   3          4.19          2.76         0.88 o                         
 -10   9   3          9.77          8.41         0.96 o                         
  -9   9   3         24.95         27.88         1.45 o                         
  -8   9   3          8.20         10.02         1.25 o                         
  -7   9   3         32.87         35.06         1.27 o                         
  -6   9   3          1.81          1.26         0.72 o                         
  -5   9   3         50.25         48.38         1.52 o                         
  -4   9   3         85.81         88.98         2.03 o                         
  -3   9   3        103.24        104.48         2.10 o                         
  -2   9   3          9.91          8.93         0.62 o                         
  -1   9   3          2.61          1.51         0.58 o                         
   0   9   3          0.05         -0.32         0.63 o                         
   1   9   3          0.00         -0.05         0.57 o                         
   2   9   3        115.45        116.65         1.88 o                         
   3   9   3          6.96          7.96         0.59 o                         
   4   9   3         15.71         17.37         0.74 o                         
   5   9   3         24.04         25.52         1.87 o                         
   6   9   3         26.19         26.04         1.71 o                         
   7   9   3         16.14         17.26         2.03 o                         
   8   9   3         26.56         28.32         3.12 o                         
   9   9   3          0.65          0.63         1.17 o                         
  10   9   3         11.13         12.51         1.41 o                         
  11   9   3          6.55          6.33         1.37 o                         
 -10  10   3          0.68         -0.77         0.95 o                         
  -9  10   3          0.22         -0.59         0.95 o                         
  -8  10   3         19.98         20.56         1.94 o                         
  -7  10   3          3.40          1.29         0.89 o                         
  -6  10   3         31.96         34.44         1.50 o                         
  -5  10   3        161.54        185.13         2.80 o                         
  -4  10   3          1.09          0.28         0.83 o                         
  -3  10   3         98.04        108.30         2.09 o                         
  -2  10   3          0.55          1.54         0.81 o                         
  -1  10   3         80.50         77.01         1.71 o                         
   0  10   3         31.69         36.22         1.68 o                         
   1  10   3         10.02          9.21         1.35 o                         
   2  10   3         16.58         15.86         0.96 o                         
   3  10   3          0.13          0.12         0.79 o                         
   4  10   3         18.29         20.18         0.94 o                         
   5  10   3         21.53         22.57         1.70 o                         
   6  10   3          2.05          3.43         1.72 o                         
   7  10   3          6.93          6.51         3.51 o                         
   8  10   3          0.01          0.02         1.80 o                         
   9  10   3          0.04          0.18         1.48 o                         
  -8  11   3         21.12         16.61         1.18 o                         
  -7  11   3         17.71         19.84         1.24 o                         
  -6  11   3         12.21          8.90         1.05 o                         
  -5  11   3         14.15         14.49         1.05 o                         
  -4  11   3          0.11         -0.48         0.99 o                         
  -3  11   3          2.53          1.46         1.04 o                         
  -2  11   3          7.21          7.85         0.99 o                         
  -1  11   3          8.13          8.48         0.87 o                         
   0  11   3          1.36          1.05         0.81 o                         
   1  11   3          1.11          0.19         1.01 o                         
   2  11   3          3.10          2.36         0.68 o                         
   3  11   3         25.77         26.00         1.07 o                         
   4  11   3          5.79          3.39         0.87 o                         
   5  11   3          1.02          3.28         1.83 o                         
   6  11   3          0.08          0.18         1.78 o                         
   7  11   3          2.02          2.18         1.73 o                         
   8  11   3         10.91         11.99         2.05 o                         
  -6  12   3          0.90          0.57         1.13 o                         
  -5  12   3         17.82         18.91         1.37 o                         
  -4  12   3          4.30          3.65         1.11 o                         
  -3  12   3          4.12          2.96         1.00 o                         
  -2  12   3          4.01          2.91         0.99 o                         
  -1  12   3          0.19          0.00         0.96 o                         
   0  12   3          2.80          3.77         1.35 o                         
   1  12   3          3.50          3.13         1.30 o                         
   2  12   3          2.42          2.43         1.01 o                         
   3  12   3          9.67          9.91         0.98 o                         
   4  12   3         28.57         29.13         2.27 o                         
   5  12   3          3.77          4.51         1.82 o                         
 -15   0   4         25.89         33.67         4.09 o                         
 -14   0   4          8.38         10.61         1.25 o                         
 -13   0   4          1.22          0.00         1.01 o                         
 -12   0   4          7.85          8.85         1.05 o                         
 -11   0   4         23.34         19.48         1.36 o                         
 -10   0   4         82.67         77.17         1.55 o                         
  -9   0   4         82.73         84.65         1.52 o                         
  -8   0   4        436.49        417.80         4.73 o                         
  -7   0   4         41.60         30.53         0.88 o                         
  -6   0   4          8.73          5.71         0.62 o                         
  -5   0   4        448.72        487.78         5.72 o                         
  -4   0   4       1903.52       2203.36        42.98 o                         
  -3   0   4       2295.00       2367.52        45.23 o                         
  -2   0   4          0.69          1.56         0.31 o                         
  -1   0   4        439.62        405.40         5.12 o                         
   0   0   4        423.74        427.38         7.46 o                         
   1   0   4         28.76         36.14         0.77 o                         
   2   0   4        179.80        172.46         2.19 o                         
   3   0   4        814.60        940.10        20.35 o                         
   4   0   4        117.08        142.67         1.79 o                         
   5   0   4        114.52        121.54         1.62 o                         
   6   0   4        720.07        818.21         9.31 o                         
   7   0   4        103.37        100.33         1.57 o                         
   8   0   4        244.86        249.90         3.11 o                         
   9   0   4         34.72         44.95         1.48 o                         
  10   0   4        173.08        192.51         3.01 o                         
  11   0   4         93.94         99.86         2.14 o                         
  12   0   4          9.01          8.64         1.08 o                         
  13   0   4         32.29         40.13         2.52 o                         
  14   0   4         24.69         28.18         2.48 o                         
  15   0   4          9.76         13.98         1.67 o                         
 -15   1   4         12.06         14.35         1.06 o                         
 -14   1   4          1.52          2.08         1.42 o                         
 -13   1   4          0.19          0.65         1.13 o                         
 -12   1   4          0.47          0.68         0.69 o                         
 -11   1   4          2.70          4.42         0.65 o                         
 -10   1   4         19.12         17.70         0.67 o                         
  -9   1   4         13.88         18.55         0.77 o                         
  -8   1   4        357.10        370.88         3.17 o                         
  -7   1   4        440.05        430.29         3.73 o                         
  -6   1   4        276.04        304.98         2.56 o                         
  -5   1   4          9.20          4.53         0.38 o                         
  -4   1   4        777.84        804.35         9.60 o                         
  -3   1   4        542.91        623.00         7.29 o                         
  -2   1   4        167.77        150.10         1.64 o                         
  -1   1   4          3.28          4.80         0.37 o                         
   0   1   4       2121.98       2102.35        32.53 o                         
   1   1   4         13.83         27.21         0.71 o                         
   2   1   4        150.17        145.14         1.34 o                         
   3   1   4        103.29         94.42         0.94 o                         
   4   1   4          5.38          2.73         0.28 o                         
   5   1   4        101.83        103.67         1.02 o                         
   6   1   4         45.67         35.99         0.65 o                         
   7   1   4          0.70         -0.29         0.36 o                         
   8   1   4        245.93        233.81         2.09 o                         
   9   1   4         23.36         27.68         0.81 o                         
  10   1   4        212.67        188.82         2.09 o                         
  11   1   4         21.10         20.23         1.22 o                         
  12   1   4          5.05          2.95         0.80 o                         
  13   1   4         16.16         16.88         1.04 o                         
  14   1   4          5.35          4.66         1.20 o                         
  15   1   4         45.49         61.22         2.57 o                         
 -15   2   4         16.17         18.64         2.17 o                         
 -14   2   4         18.70         17.40         1.58 o                         
 -13   2   4         35.59         43.69         1.87 o                         
 -12   2   4         14.57         12.85         0.79 o                         
 -11   2   4         36.92         36.23         1.09 o                         
 -10   2   4        123.62        110.24         1.52 o                         
  -9   2   4         16.62         15.45         0.80 o                         
  -8   2   4       1222.93       1094.67         8.34 o                         
  -7   2   4        167.68        164.65         1.95 o                         
  -6   2   4         22.97         23.94         0.53 o                         
  -5   2   4         63.62         62.82         0.75 o                         
  -4   2   4          5.28          8.78         0.58 o                         
  -3   2   4        479.32        527.83         4.44 o                         
  -2   2   4        257.57        285.18         2.51 o                         
  -1   2   4         30.98         27.24         0.65 o                         
   0   2   4          5.39          2.29         0.35 o                         
   1   2   4       1344.33       1495.14        20.68 o                         
   2   2   4       2287.26       2484.71        38.50 o                         
   3   2   4        240.27        234.09         2.00 o                         
   4   2   4        284.02        359.91         2.77 o                         
   5   2   4        304.31        295.18         2.37 o                         
   6   2   4        619.12        658.93         4.93 o                         
   7   2   4         76.02         80.45         1.04 o                         
   8   2   4         81.89         75.50         1.07 o                         
   9   2   4         21.88         23.41         0.70 o                         
  10   2   4         17.19         15.45         0.94 o                         
  11   2   4          4.30          4.93         0.67 o                         
  12   2   4          2.20          1.04         0.67 o                         
  13   2   4          0.23          0.20         0.75 o                         
  14   2   4         12.33         13.39         1.06 o                         
  15   2   4          0.04         -0.38         1.29 o                         
 -15   3   4         13.41         13.89         1.36 o                         
 -14   3   4         11.99         13.05         0.97 o                         
 -13   3   4          1.35          1.14         0.74 o                         
 -12   3   4          0.14         -0.44         0.66 o                         
 -11   3   4          0.46          0.23         0.65 o                         
 -10   3   4         21.88         19.24         0.83 o                         
  -9   3   4        230.27        207.54         2.26 o                         
  -8   3   4         39.97         32.74         1.02 o                         
  -7   3   4         89.66         86.69         1.24 o                         
  -6   3   4         14.68         14.78         0.56 o                         
  -5   3   4          8.86          8.82         0.36 o                         
  -4   3   4         71.09         72.69         0.98 o                         
  -3   3   4        134.46        122.36         1.18 o                         
  -2   3   4          0.62          3.56         0.43 o                         
  -1   3   4        330.11        385.20         4.33 o                         
   0   3   4         56.43         78.37         1.01 o                         
   1   3   4         41.49         51.74         0.70 o                         
   2   3   4         26.49         29.54         0.67 o                         
   3   3   4       1496.04       1580.11        22.43 o                         
   4   3   4          2.57          1.23         0.39 o                         
   5   3   4        337.85        345.99         3.25 o                         
   6   3   4         51.47         49.25         0.76 o                         
   7   3   4          3.65          4.62         0.38 o                         
   8   3   4        163.09        162.45         1.62 o                         
   9   3   4          0.61         -0.28         0.43 o                         
  10   3   4          1.78          1.91         0.59 o                         
  11   3   4          0.16         -0.61         0.61 o                         
  12   3   4          2.42          0.41         0.66 o                         
  13   3   4          0.01         -0.15         0.73 o                         
  14   3   4         13.15         13.71         1.18 o                         
  15   3   4          9.09          7.71         1.07 o                         
 -15   4   4          0.09          1.40         1.12 o                         
 -14   4   4          0.57         -1.70         1.70 o                         
 -13   4   4          8.81         11.09         1.64 o                         
 -12   4   4          3.18          3.42         0.86 o                         
 -11   4   4          2.52          2.03         0.88 o                         
 -10   4   4          5.02          3.63         0.57 o                         
  -9   4   4        277.61        272.97         2.69 o                         
  -8   4   4        422.64        396.24         3.37 o                         
  -7   4   4         25.03         27.22         0.67 o                         
  -6   4   4         39.67         37.93         0.71 o                         
  -5   4   4         12.56         11.35         0.47 o                         
  -4   4   4        783.01        796.04         6.51 o                         
  -3   4   4         60.20         57.88         0.74 o                         
  -2   4   4        993.18       1039.00        10.48 o                         
  -1   4   4         61.68         59.62         0.99 o                         
   0   4   4         76.59         99.59         1.12 o                         
   1   4   4         41.92         59.65         0.80 o                         
   2   4   4       3290.94       3436.90        45.07 o                         
   3   4   4       1041.99       1056.64        10.26 o                         
   4   4   4        350.69        374.03         3.41 o                         
   5   4   4          0.01          1.31         0.46 o                         
   6   4   4         58.95         57.50         1.04 o                         
   7   4   4         49.01         46.24         1.00 o                         
   8   4   4          0.01         -0.27         0.35 o                         
   9   4   4         16.35         14.51         0.79 o                         
  10   4   4          1.36          1.83         0.55 o                         
  11   4   4          0.11          0.00         0.63 o                         
  12   4   4         11.81         10.79         0.71 o                         
  13   4   4          3.34          3.21         0.81 o                         
  14   4   4          4.34          3.55         0.93 o                         
 -14   5   4          0.32         -0.20         1.28 o                         
 -13   5   4         16.22         15.57         1.63 o                         
 -12   5   4          0.01          0.02         0.68 o                         
 -11   5   4          1.57          0.38         0.64 o                         
 -10   5   4         69.98         64.09         1.94 o                         
  -9   5   4         27.79         25.71         0.85 o                         
  -8   5   4         30.38         31.00         0.93 o                         
  -7   5   4         11.90         11.30         0.55 o                         
  -6   5   4         28.73         25.34         0.68 o                         
  -5   5   4          1.98          2.37         0.37 o                         
  -4   5   4        140.25        138.71         1.38 o                         
  -3   5   4          0.25         -0.34         0.34 o                         
  -2   5   4         27.96         24.33         0.61 o                         
  -1   5   4         44.30         37.31         0.76 o                         
   0   5   4          1.33          1.94         0.38 o                         
   1   5   4         79.82         77.62         1.15 o                         
   2   5   4         29.78         36.44         0.74 o                         
   3   5   4        100.74        119.15         1.66 o                         
   4   5   4        903.00        959.39         7.92 o                         
   5   5   4        111.43        113.16         1.95 o                         
   6   5   4          0.42          1.42         0.53 o                         
   7   5   4         31.58         32.26         1.00 o                         
   8   5   4         24.10         24.75         1.10 o                         
   9   5   4        211.26        231.13         3.15 o                         
  10   5   4          0.03         -0.58         0.58 o                         
  11   5   4         28.06         28.73         1.26 o                         
  12   5   4          0.10         -0.71         0.71 o                         
  13   5   4          4.12          3.33         0.81 o                         
  14   5   4          3.45          1.77         1.23 o                         
 -13   6   4          0.00          0.16         1.11 o                         
 -12   6   4         16.56         16.01         1.01 o                         
 -11   6   4          0.65          0.72         0.65 o                         
 -10   6   4          2.47          2.61         0.66 o                         
  -9   6   4         13.60         12.46         0.80 o                         
  -8   6   4          5.60          3.87         0.82 o                         
  -7   6   4         63.71         63.22         1.20 o                         
  -6   6   4          5.12          4.62         0.46 o                         
  -5   6   4         74.52         74.80         1.09 o                         
  -4   6   4         14.19         12.01         0.64 o                         
  -3   6   4          2.40          1.24         0.44 o                         
  -2   6   4          8.78          8.42         0.63 o                         
  -1   6   4         17.54         22.01         0.64 o                         
   0   6   4         17.33         14.89         0.67 o                         
   1   6   4          5.50          9.63         0.52 o                         
   2   6   4         89.41         86.70         1.44 o                         
   3   6   4         77.11         89.59         1.61 o                         
   4   6   4          3.20          1.75         0.58 o                         
   5   6   4          9.75          6.61         0.67 o                         
   6   6   4         30.59         35.11         1.08 o                         
   7   6   4          2.58          0.99         0.72 o                         
   8   6   4          0.28         -0.33         0.93 o                         
   9   6   4          6.49          9.59         1.05 o                         
  10   6   4         16.15         20.33         1.18 o                         
  11   6   4         21.78         27.47         1.76 o                         
  12   6   4          1.21         -0.85         1.12 o                         
  13   6   4          2.39          2.12         1.19 o                         
 -13   7   4          6.34          4.55         1.17 o                         
 -12   7   4          0.00         -0.07         1.08 o                         
 -11   7   4          6.09          6.21         1.58 o                         
 -10   7   4          1.75          1.00         0.95 o                         
  -9   7   4         11.50          9.64         0.74 o                         
  -8   7   4         48.82         47.53         1.31 o                         
  -7   7   4          2.39          2.43         0.56 o                         
  -6   7   4         22.44         23.09         0.92 o                         
  -5   7   4          0.87          0.72         0.53 o                         
  -4   7   4         44.69         48.50         1.18 o                         
  -3   7   4        326.08        326.18         3.16 o                         
  -2   7   4         55.28         54.04         0.92 o                         
  -1   7   4          7.24          4.61         0.49 o                         
   0   7   4          4.90          4.18         0.43 o                         
   1   7   4         36.09         29.38         0.82 o                         
   2   7   4        134.22        134.71         2.01 o                         
   3   7   4         41.92         32.88         0.87 o                         
   4   7   4          2.35          0.91         0.70 o                         
   5   7   4          0.50          0.67         0.64 o                         
   6   7   4         14.62         15.28         1.00 o                         
   7   7   4          5.11          6.39         1.02 o                         
   8   7   4          0.69          0.90         0.91 o                         
   9   7   4          7.98          9.88         1.10 o                         
  10   7   4          4.34          5.17         1.18 o                         
  11   7   4         11.56         10.41         1.36 o                         
  12   7   4          0.05         -1.11         1.11 o                         
 -12   8   4         14.83         14.37         1.33 o                         
 -11   8   4          0.14         -0.29         1.06 o                         
 -10   8   4          2.26          1.56         1.01 o                         
  -9   8   4          0.31          0.14         0.94 o                         
  -8   8   4          0.17          0.25         0.92 o                         
  -7   8   4          0.28          0.19         0.62 o                         
  -6   8   4          3.58          2.12         0.63 o                         
  -5   8   4        121.06        115.04         2.05 o                         
  -4   8   4        226.37        233.97         2.49 o                         
  -3   8   4          0.06         -0.50         0.50 o                         
  -2   8   4        117.19        120.17         1.47 o                         
  -1   8   4         52.93         50.37         0.98 o                         
   0   8   4        157.64        145.73         2.31 o                         
   1   8   4        249.61        243.18         2.72 o                         
   2   8   4          0.14          0.07         0.51 o                         
   3   8   4         21.47         17.49         0.78 o                         
   4   8   4         42.45         38.02         1.62 o                         
   5   8   4         14.28         17.24         1.25 o                         
   6   8   4          0.15         -0.24         0.98 o                         
   7   8   4          0.06          1.49         0.90 o                         
   8   8   4          0.07         -0.21         0.96 o                         
   9   8   4         14.69          9.31         1.17 o                         
  10   8   4         22.05         27.34         1.79 o                         
  11   8   4          1.95          3.19         1.17 o                         
  12   8   4          0.70          0.13         1.20 o                         
 -11   9   4          0.10         -1.14         1.14 o                         
 -10   9   4         14.77         12.43         1.00 o                         
  -9   9   4          5.54          4.79         1.34 o                         
  -8   9   4         41.29         44.77         1.62 o                         
  -7   9   4          4.16          2.44         0.83 o                         
  -6   9   4         98.42        103.25         2.85 o                         
  -5   9   4        140.19        146.42         2.25 o                         
  -4   9   4          9.74         10.39         0.88 o                         
  -3   9   4        200.85        213.48         2.37 o                         
  -2   9   4         25.47         26.98         1.08 o                         
  -1   9   4        287.64        294.79         3.20 o                         
   0   9   4         21.80         21.26         0.99 o                         
   1   9   4          1.23          1.33         0.65 o                         
   2   9   4         27.68         28.15         1.23 o                         
   3   9   4         14.50         15.21         1.07 o                         
   4   9   4         31.67         28.98         1.75 o                         
   5   9   4         31.91         32.85         1.92 o                         
   6   9   4          7.29          5.72         1.31 o                         
   7   9   4          7.77         11.88         4.33 o                         
   8   9   4          0.92          0.58         1.65 o                         
   9   9   4          0.17         -1.05         1.05 o                         
  10   9   4          0.67          1.49         1.18 o                         
  11   9   4          4.68          3.14         1.37 o                         
  -9  10   4          3.54          1.77         0.92 o                         
  -8  10   4          0.03          0.38         0.92 o                         
  -7  10   4          2.31          1.74         1.30 o                         
  -6  10   4          0.23         -0.83         0.83 o                         
  -5  10   4          1.78          1.77         0.86 o                         
  -4  10   4        101.06         99.58         2.34 o                         
  -3  10   4          1.33          1.30         0.77 o                         
  -2  10   4         87.91         89.18         1.96 o                         
  -1  10   4          0.63          0.69         0.78 o                         
   0  10   4          1.01         -0.15         0.96 o                         
   1  10   4         48.40         47.49         2.22 o                         
   2  10   4          1.53          2.58         0.60 o                         
   3  10   4         23.09         20.83         0.91 o                         
   4  10   4          2.17          1.79         1.21 o                         
   5  10   4          6.26          7.69         1.57 o                         
   6  10   4          1.01         -0.08         2.08 o                         
   7  10   4          0.93         -0.67         1.51 o                         
   8  10   4          1.16          1.61         3.01 o                         
   9  10   4         11.71         14.36         4.01 o                         
  -8  11   4          5.65          4.14         1.00 o                         
  -7  11   4          0.02         -0.95         0.95 o                         
  -6  11   4          0.82         -0.94         1.22 o                         
  -5  11   4          2.36          2.72         0.90 o                         
  -4  11   4          9.01          7.93         0.97 o                         
  -3  11   4          0.61          1.04         0.91 o                         
  -2  11   4          1.26          0.97         0.93 o                         
  -1  11   4          9.90          7.23         0.91 o                         
   0  11   4          7.40          6.41         0.97 o                         
   1  11   4         12.69         10.17         1.05 o                         
   2  11   4          2.68          2.49         0.64 o                         
   3  11   4          1.63          1.35         0.40 o                         
   4  11   4          3.23          2.79         1.50 o                         
   5  11   4          1.54          0.04         1.57 o                         
   6  11   4          1.50          1.75         1.61 o                         
   7  11   4          5.93          1.60         6.15 o                         
  -5  12   4          0.42          0.18         1.08 o                         
  -4  12   4          5.88          6.76         1.05 o                         
  -3  12   4          0.41          0.78         1.66 o                         
  -2  12   4          0.98          1.33         1.08 o                         
  -1  12   4          6.81          5.74         1.21 o                         
   0  12   4          2.69          1.32         1.36 o                         
   1  12   4          0.65         -0.75         0.97 o                         
   2  12   4          0.64          0.77         0.84 o                         
   3  12   4          3.15          4.04         2.56 o                         
   4  12   4         13.20         14.87         2.70 o                         
   5  12   4          2.00         -0.92         1.85 o                         
 -15   1   5          9.77          8.46         0.91 o                         
 -14   1   5         33.42         40.34         2.55 o                         
 -13   1   5          2.48          3.45         1.09 o                         
 -12   1   5          4.23          3.91         0.86 o                         
 -11   1   5          8.83          6.37         0.63 o                         
 -10   1   5          0.23         -0.37         0.46 o                         
  -9   1   5        198.31        189.39         1.90 o                         
  -8   1   5         71.63         66.10         1.23 o                         
  -7   1   5         21.06         15.75         0.57 o                         
  -6   1   5        224.54        225.75         1.98 o                         
  -5   1   5        236.23        268.87         2.16 o                         
  -4   1   5        191.06        185.88         1.64 o                         
  -3   1   5        944.42       1000.78        13.10 o                         
  -2   1   5        630.11        656.26         7.86 o                         
  -1   1   5        122.01        159.42         1.78 o                         
   0   1   5        586.56        631.81         7.28 o                         
   1   1   5        719.97        700.76        13.98 o                         
   2   1   5         83.66         77.60         0.85 o                         
   3   1   5        630.25        643.31         5.74 o                         
   4   1   5        511.79        545.78         4.26 o                         
   5   1   5        125.88        124.73         1.24 o                         
   6   1   5         41.17         40.42         0.68 o                         
   7   1   5          9.79         10.80         0.60 o                         
   8   1   5         23.79         20.84         0.72 o                         
   9   1   5         23.32         23.89         0.74 o                         
  10   1   5         38.20         37.62         1.41 o                         
  11   1   5          4.34          2.69         0.64 o                         
  12   1   5         22.47         23.60         1.22 o                         
  13   1   5          1.92          0.55         0.85 o                         
  14   1   5          2.23          0.85         1.26 o                         
  15   1   5          1.72          2.65         1.04 o                         
 -15   2   5          0.96          0.95         1.07 o                         
 -14   2   5         15.38         17.91         1.19 o                         
 -13   2   5          4.75          7.49         1.36 o                         
 -12   2   5         11.42         10.10         0.73 o                         
 -11   2   5          4.22          3.23         0.57 o                         
 -10   2   5         15.14          9.58         0.55 o                         
  -9   2   5         12.09          8.13         0.70 o                         
  -8   2   5         20.07         18.83         0.73 o                         
  -7   2   5         77.65         76.72         1.08 o                         
  -6   2   5        116.84        114.45         1.32 o                         
  -5   2   5        148.69        138.08         1.34 o                         
  -4   2   5         67.07         87.57         0.98 o                         
  -3   2   5         52.48         56.53         0.77 o                         
  -2   2   5         67.06         89.51         1.12 o                         
  -1   2   5        228.47        231.57         2.43 o                         
   0   2   5        235.27        222.86         2.16 o                         
   1   2   5          5.35          4.83         0.29 o                         
   2   2   5          0.44          0.57         0.20 o                         
   3   2   5        567.65        562.85         4.67 o                         
   4   2   5          0.91          2.98         0.38 o                         
   5   2   5          8.11         13.35         0.44 o                         
   6   2   5          0.82          0.23         0.32 o                         
   7   2   5         35.32         38.11         0.73 o                         
   8   2   5         52.67         47.01         0.85 o                         
   9   2   5         53.84         51.56         1.04 o                         
  10   2   5          9.49          6.54         0.74 o                         
  11   2   5         35.04         36.93         1.16 o                         
  12   2   5          9.70          6.91         0.75 o                         
  13   2   5          0.29          0.10         0.72 o                         
  14   2   5         16.08         18.11         1.12 o                         
  15   2   5          6.64          6.69         1.06 o                         
 -15   3   5          0.96          1.70         1.94 o                         
 -14   3   5          7.72          8.05         1.54 o                         
 -13   3   5         11.12         12.63         1.08 o                         
 -12   3   5         33.53         37.69         1.14 o                         
 -11   3   5          0.39         -0.69         1.03 o                         
 -10   3   5         21.11         24.91         1.54 o                         
  -9   3   5         96.50         84.67         1.99 o                         
  -8   3   5        129.66        135.74         1.47 o                         
  -7   3   5        542.89        542.74         5.92 o                         
  -6   3   5        222.12        240.72         2.19 o                         
  -5   3   5         87.31        101.71         1.26 o                         
  -4   3   5        196.71        214.06         1.93 o                         
  -3   3   5       1942.07       2045.71        28.32 o                         
  -2   3   5        249.21        263.33         2.55 o                         
  -1   3   5        192.06        200.31         1.87 o                         
   0   3   5         20.64         23.47         0.53 o                         
   1   3   5        208.53        201.46         2.01 o                         
   2   3   5        390.06        387.97         3.64 o                         
   3   3   5         10.61         14.85         0.58 o                         
   4   3   5          5.10          4.08         0.39 o                         
   5   3   5         69.26         69.84         1.00 o                         
   6   3   5         27.77         22.47         0.61 o                         
   7   3   5          2.63          1.61         0.34 o                         
   8   3   5          6.11          6.85         0.50 o                         
   9   3   5          5.75          4.76         0.50 o                         
  10   3   5         27.21         27.52         0.91 o                         
  11   3   5          7.51          5.25         0.63 o                         
  12   3   5          3.64          2.31         1.22 o                         
  13   3   5          2.44          2.63         0.94 o                         
  14   3   5         10.06          8.59         1.34 o                         
 -14   4   5          0.23         -2.45         2.45 o                         
 -13   4   5         32.39         35.49         1.57 o                         
 -12   4   5          0.00          0.58         1.10 o                         
 -11   4   5          0.77          1.26         0.90 o                         
 -10   4   5         69.35         60.08         1.15 o                         
  -9   4   5          1.00          1.16         0.45 o                         
  -8   4   5         60.61         51.35         1.15 o                         
  -7   4   5         85.68         71.15         1.30 o                         
  -6   4   5         76.19         72.22         1.33 o                         
  -5   4   5          3.14          2.45         0.43 o                         
  -4   4   5          0.02         -0.33         0.33 o                         
  -3   4   5          0.15          0.62         0.35 o                         
  -2   4   5         86.17         97.33         1.16 o                         
  -1   4   5         28.46         21.92         0.62 o                         
   0   4   5        192.67        201.18         1.89 o                         
   1   4   5          6.95          5.10         0.42 o                         
   2   4   5         66.68         68.73         1.12 o                         
   3   4   5        461.79        509.91         4.71 o                         
   4   4   5          0.46          0.81         0.43 o                         
   5   4   5        454.02        449.20         4.09 o                         
   6   4   5          0.89          1.25         0.50 o                         
   7   4   5         40.00         39.09         0.98 o                         
   8   4   5          0.00          0.04         0.56 o                         
   9   4   5          8.50          8.46         0.72 o                         
  10   4   5         11.81         12.02         0.67 o                         
  11   4   5          0.23         -0.39         0.62 o                         
  12   4   5          1.33          0.60         0.71 o                         
  13   4   5          7.08          6.83         1.57 o                         
  14   4   5          4.30          3.10         0.91 o                         
 -14   5   5          6.42          6.71         1.42 o                         
 -13   5   5          1.18         -0.49         1.27 o                         
 -12   5   5         13.12         13.63         1.54 o                         
 -11   5   5          0.07         -0.76         0.89 o                         
 -10   5   5         32.71         31.37         1.32 o                         
  -9   5   5         83.67         71.05         1.23 o                         
  -8   5   5         55.65         54.12         1.55 o                         
  -7   5   5          0.04         -0.48         0.48 o                         
  -6   5   5         18.05         17.78         0.55 o                         
  -5   5   5          6.32          6.92         0.39 o                         
  -4   5   5         29.99         26.69         0.73 o                         
  -3   5   5        153.57        158.03         2.46 o                         
  -2   5   5        278.93        310.80         3.53 o                         
  -1   5   5          8.70          8.57         0.56 o                         
   0   5   5         20.49         18.76         0.54 o                         
   1   5   5        112.70        143.53         1.56 o                         
   2   5   5          0.00          0.76         0.51 o                         
   3   5   5        191.74        208.79         2.45 o                         
   4   5   5        251.14        252.72         2.80 o                         
   5   5   5        278.31        265.09         2.68 o                         
   6   5   5        118.01        124.40         1.62 o                         
   7   5   5          5.71          5.97         0.64 o                         
   8   5   5         10.49         11.56         1.24 o                         
   9   5   5          5.50          3.53         0.92 o                         
  10   5   5          2.54          2.10         0.93 o                         
  11   5   5          6.79          8.16         1.42 o                         
  12   5   5          1.43          2.18         1.44 o                         
  13   5   5          0.87         -0.20         1.14 o                         
  14   5   5          0.47         -1.08         1.33 o                         
 -13   6   5          0.04         -0.82         1.14 o                         
 -12   6   5          1.87          1.73         2.45 o                         
 -11   6   5          0.36          1.06         0.97 o                         
 -10   6   5          1.62          2.70         1.38 o                         
  -9   6   5         22.97         21.45         1.44 o                         
  -8   6   5        198.71        186.76         2.22 o                         
  -7   6   5         66.98         63.77         1.09 o                         
  -6   6   5         20.62         19.98         0.62 o                         
  -5   6   5         32.08         28.22         0.81 o                         
  -4   6   5          2.37          1.55         0.45 o                         
  -3   6   5        268.95        251.66         2.51 o                         
  -2   6   5         58.43         63.29         1.02 o                         
  -1   6   5        449.71        434.47         3.93 o                         
   0   6   5         66.00         70.54         0.99 o                         
   1   6   5         11.53          9.94         0.56 o                         
   2   6   5         37.81         43.66         1.57 o                         
   3   6   5        279.19        265.13         3.38 o                         
   4   6   5        383.25        388.96         4.31 o                         
   5   6   5        390.45        364.56         4.15 o                         
   6   6   5        124.64        130.96         1.83 o                         
   7   6   5          2.37          1.68         0.78 o                         
   8   6   5          3.48          2.12         1.26 o                         
   9   6   5         10.29          8.31         0.98 o                         
  10   6   5         14.08          9.77         1.66 o                         
  11   6   5         29.95         32.35         3.55 o                         
  12   6   5          2.37          0.78         1.83 o                         
  13   6   5          6.49          5.19         1.27 o                         
 -13   7   5          3.06          3.30         1.22 o                         
 -12   7   5          0.17          2.39         2.90 o                         
 -11   7   5          4.42          6.28         1.07 o                         
 -10   7   5         25.33         26.17         1.30 o                         
  -9   7   5         12.99         10.25         0.70 o                         
  -8   7   5        103.95        105.01         1.84 o                         
  -7   7   5          3.95          4.47         0.66 o                         
  -6   7   5          5.75          6.60         0.75 o                         
  -5   7   5         80.65         80.93         1.30 o                         
  -4   7   5        279.21        268.89         2.90 o                         
  -3   7   5        124.30        125.05         1.52 o                         
  -2   7   5        151.61        149.10         1.67 o                         
  -1   7   5         29.70         26.91         0.95 o                         
   0   7   5        258.03        246.37         2.44 o                         
   1   7   5         44.54         35.27         0.94 o                         
   2   7   5         90.58         93.53         1.43 o                         
   3   7   5        106.15         92.29         1.85 o                         
   4   7   5         37.59         34.79         1.30 o                         
   5   7   5        112.57        126.09         2.47 o                         
   6   7   5         65.91         71.35         2.91 o                         
   7   7   5         13.52         13.00         1.08 o                         
   8   7   5          2.73          3.43         0.98 o                         
   9   7   5          0.02         -0.18         1.40 o                         
  10   7   5         36.85         41.93         2.95 o                         
  11   7   5          1.25          1.91         1.15 o                         
  12   7   5          8.03          6.00         1.27 o                         
 -12   8   5          3.37          2.85         1.21 o                         
 -11   8   5          0.49          0.80         1.10 o                         
 -10   8   5          0.98          0.55         1.70 o                         
  -9   8   5         34.46         35.70         1.18 o                         
  -8   8   5          3.35          2.26         1.04 o                         
  -7   8   5          4.40          2.80         0.85 o                         
  -6   8   5         38.15         41.05         1.17 o                         
  -5   8   5          3.00          1.55         0.58 o                         
  -4   8   5        166.88        169.51         1.97 o                         
  -3   8   5          4.16          4.78         0.54 o                         
  -2   8   5        172.67        172.99         2.10 o                         
  -1   8   5         29.27         29.10         0.95 o                         
   0   8   5         11.12         10.02         0.63 o                         
   1   8   5          7.25          7.82         0.57 o                         
   2   8   5         59.98         60.11         1.28 o                         
   3   8   5        102.07        104.33         2.46 o                         
   4   8   5         13.53         12.03         1.29 o                         
   5   8   5         31.05         30.11         1.88 o                         
   6   8   5          4.74          3.84         1.57 o                         
   7   8   5          1.54          1.88         1.06 o                         
   8   8   5          2.78          4.49         1.16 o                         
   9   8   5          7.89          7.44         1.24 o                         
  10   8   5          2.73          1.63         1.13 o                         
  11   8   5          0.12         -0.80         1.12 o                         
 -11   9   5          0.14         -1.35         1.35 o                         
 -10   9   5         29.99         28.36         2.34 o                         
  -9   9   5          2.78          2.59         1.23 o                         
  -8   9   5          9.71         10.24         0.93 o                         
  -7   9   5          8.40          7.70         0.86 o                         
  -6   9   5          2.44          2.66         0.84 o                         
  -5   9   5          1.27          1.47         0.67 o                         
  -4   9   5         24.35         26.73         0.97 o                         
  -3   9   5         67.46         63.62         1.93 o                         
  -2   9   5         28.71         24.86         0.97 o                         
  -1   9   5          2.53          2.16         0.68 o                         
   0   9   5         24.94         24.90         1.15 o                         
   1   9   5          0.01         -0.52         0.52 o                         
   2   9   5          1.87          2.58         0.42 o                         
   3   9   5          9.41          8.57         1.32 o                         
   4   9   5          1.31          0.83         1.27 o                         
   5   9   5         14.47         16.66         2.16 o                         
   6   9   5         10.09          8.66         1.48 o                         
   7   9   5          0.00         -0.22         1.07 o                         
   8   9   5          0.44          1.32         1.36 o                         
   9   9   5          0.33         -1.14         1.25 o                         
  10   9   5         10.40         19.10         1.98 o                         
  -9  10   5          2.10          0.92         1.29 o                         
  -8  10   5          0.78         -0.10         1.07 o                         
  -7  10   5         20.67         20.88         1.38 o                         
  -6  10   5         11.38         12.43         1.01 o                         
  -5  10   5          0.21          0.47         0.83 o                         
  -4  10   5         53.63         54.15         1.63 o                         
  -3  10   5        133.96        141.02         2.20 o                         
  -2  10   5          5.92          5.66         0.86 o                         
  -1  10   5         94.88         97.66         1.75 o                         
   0  10   5          1.48          0.09         0.73 o                         
   1  10   5         70.42         70.77         3.27 o                         
   2  10   5         67.46         67.47         1.66 o                         
   3  10   5          6.09          7.07         1.23 o                         
   4  10   5         15.88         16.21         1.86 o                         
   5  10   5          3.57          5.67         1.58 o                         
   6  10   5          0.42         -1.05         1.60 o                         
   7  10   5          1.57          2.28         2.33 o                         
   8  10   5         10.29          8.90         1.86 o                         
   9  10   5         13.09         14.13         2.08 o                         
  -7  11   5          0.35          0.64         1.19 o                         
  -6  11   5          0.38          1.04         1.08 o                         
  -5  11   5          1.32          0.97         1.07 o                         
  -4  11   5          1.73          1.12         0.99 o                         
  -3  11   5          0.24          0.47         1.07 o                         
  -2  11   5         23.24         22.49         1.41 o                         
  -1  11   5          1.68          1.28         0.86 o                         
   0  11   5          2.60          1.95         0.88 o                         
   1  11   5          0.08         -0.36         0.82 o                         
   2  11   5          6.39          6.14         0.63 o                         
   3  11   5          2.82          4.93         2.21 o                         
   4  11   5         13.01         15.91         1.76 o                         
   5  11   5         17.98         18.47         2.73 o                         
   6  11   5          3.71          5.68         1.78 o                         
   7  11   5          0.01         -1.40         1.80 o                         
  -5  12   5          6.50          4.75         1.19 o                         
  -4  12   5          8.02          7.16         1.22 o                         
  -3  12   5          0.32          0.12         1.92 o                         
  -2  12   5          2.00          1.01         1.15 o                         
  -1  12   5          3.26          1.29         1.12 o                         
   0  12   5          0.36          1.20         1.19 o                         
   1  12   5          0.23          0.04         0.81 o                         
   2  12   5          0.63         -0.26         1.65 o                         
   3  12   5          1.10          2.28         1.73 o                         
   4  12   5          3.10          4.86         1.87 o                         
 -15   0   6         10.10         11.70         1.26 o                         
 -14   0   6         13.77         15.54         1.28 o                         
 -13   0   6          1.83         -0.52         1.55 o                         
 -12   0   6         19.04         21.18         1.70 o                         
 -11   0   6         57.46         65.80         1.86 o                         
 -10   0   6          5.34          7.15         0.74 o                         
  -9   0   6        224.15        213.91         2.78 o                         
  -8   0   6         15.89         17.03         1.03 o                         
  -7   0   6       1035.20        976.13        11.09 o                         
  -6   0   6        157.80        125.87         2.90 o                         
  -5   0   6         16.70         26.22         1.20 o                         
  -4   0   6          1.56         -0.12         0.30 o                         
  -3   0   6          6.06          2.86         0.36 o                         
  -2   0   6       1995.53       2197.75        43.08 o                         
  -1   0   6        718.07        800.59        11.21 o                         
   0   0   6         95.77        122.27         1.88 o                         
   1   0   6       1194.31       1192.16        25.24 o                         
   2   0   6         41.91         53.25         0.97 o                         
   3   0   6        123.91        122.97         1.79 o                         
   4   0   6        675.56        694.63         8.69 o                         
   5   0   6        125.12        120.46         1.87 o                         
   6   0   6         10.13          4.34         0.62 o                         
   7   0   6          2.80          3.43         0.61 o                         
   8   0   6          2.95          2.18         0.70 o                         
   9   0   6        308.75        294.08         4.83 o                         
  10   0   6          3.21          7.27         0.93 o                         
  11   0   6         79.46         73.91         1.95 o                         
  12   0   6          1.10          1.44         1.01 o                         
  13   0   6          1.51          0.81         1.24 o                         
  14   0   6          3.66          3.85         3.08 o                         
 -15   1   6          4.67          3.98         1.05 o                         
 -14   1   6          1.58          0.36         0.80 o                         
 -13   1   6          9.47          9.47         1.16 o                         
 -12   1   6          6.56          7.09         0.97 o                         
 -11   1   6         12.78         12.24         0.86 o                         
 -10   1   6          8.04          5.96         0.56 o                         
  -9   1   6         17.48         17.64         0.58 o                         
  -8   1   6          2.42          0.86         0.37 o                         
  -7   1   6        581.89        528.07         4.35 o                         
  -6   1   6         89.90         82.90         1.09 o                         
  -5   1   6        270.15        287.75         2.53 o                         
  -4   1   6          0.98          1.02         0.28 o                         
  -3   1   6        743.57        780.80         9.14 o                         
  -2   1   6       1446.18       1557.42        21.22 o                         
  -1   1   6        218.93        222.66         2.22 o                         
   0   1   6         18.22         30.02         0.54 o                         
   1   1   6        140.28        148.20         1.46 o                         
   2   1   6        167.31        167.16         1.47 o                         
   3   1   6        129.12        161.04         1.54 o                         
   4   1   6         34.26         28.82         0.62 o                         
   5   1   6       1050.05       1059.14        10.68 o                         
   6   1   6         67.26         57.31         0.87 o                         
   7   1   6        350.12        345.89         2.86 o                         
   8   1   6          7.05          8.22         0.50 o                         
   9   1   6          0.41          0.06         0.48 o                         
  10   1   6        129.55        142.67         2.27 o                         
  11   1   6          0.06         -0.62         0.62 o                         
  12   1   6         19.02         17.97         0.87 o                         
  13   1   6          6.06          5.27         1.02 o                         
  14   1   6          9.57          7.28         1.69 o                         
 -15   2   6         30.44         39.52         3.34 o                         
 -14   2   6          2.43          3.36         1.18 o                         
 -13   2   6         33.55         37.90         1.53 o                         
 -12   2   6         44.48         45.82         1.30 o                         
 -11   2   6         28.46         32.78         1.36 o                         
 -10   2   6          0.02         -0.39         0.39 o                         
  -9   2   6         12.32          9.40         0.61 o                         
  -8   2   6        180.08        168.93         1.84 o                         
  -7   2   6         19.32         26.18         0.78 o                         
  -6   2   6         68.29         67.60         0.90 o                         
  -5   2   6         48.96         54.99         1.29 o                         
  -4   2   6          0.23         -0.16         0.27 o                         
  -3   2   6         28.57         42.69         0.61 o                         
  -2   2   6         22.89         22.78         0.68 o                         
  -1   2   6        463.77        505.97         4.58 o                         
   0   2   6         41.15         41.25         0.86 o                         
   1   2   6        508.21        512.35         4.50 o                         
   2   2   6         41.64         39.22         0.79 o                         
   3   2   6         38.98         27.65         0.48 o                         
   4   2   6         10.20         13.00         0.46 o                         
   5   2   6        247.49        251.60         2.22 o                         
   6   2   6        440.98        427.67         3.56 o                         
   7   2   6          0.88         -0.41         0.41 o                         
   8   2   6          0.36          0.54         0.41 o                         
   9   2   6         35.30         32.79         0.86 o                         
  10   2   6         72.58         81.66         1.31 o                         
  11   2   6          2.37          2.90         0.90 o                         
  12   2   6         31.59         30.64         1.25 o                         
  13   2   6          4.36          4.55         1.30 o                         
  14   2   6          4.83          4.00         1.66 o                         
 -14   3   6         55.46         69.58         2.79 o                         
 -13   3   6          6.08          5.71         1.02 o                         
 -12   3   6         29.91         36.87         1.50 o                         
 -11   3   6          0.80          0.91         0.84 o                         
 -10   3   6          3.43          3.54         0.76 o                         
  -9   3   6        162.06        143.94         1.83 o                         
  -8   3   6        504.69        469.31         5.49 o                         
  -7   3   6        727.28        658.36         5.62 o                         
  -6   3   6          8.80          9.40         0.47 o                         
  -5   3   6          2.48          1.46         0.35 o                         
  -4   3   6        198.69        214.23         2.25 o                         
  -3   3   6       1051.81       1058.21         9.92 o                         
  -2   3   6         11.83         11.04         0.66 o                         
  -1   3   6         32.63         36.73         0.62 o                         
   0   3   6         31.39         35.06         0.64 o                         
   1   3   6        113.67        126.33         1.42 o                         
   2   3   6          2.09         -0.06         0.36 o                         
   3   3   6        497.81        538.99         4.69 o                         
   4   3   6         85.31         89.61         1.19 o                         
   5   3   6         18.33         17.20         0.85 o                         
   6   3   6         35.49         32.00         1.08 o                         
   7   3   6         55.28         55.37         0.91 o                         
   8   3   6          9.11          9.58         0.80 o                         
   9   3   6          0.26         -0.36         0.49 o                         
  10   3   6          0.61          0.17         0.70 o                         
  11   3   6          5.39          4.02         0.83 o                         
  12   3   6          4.31          4.75         0.75 o                         
  13   3   6          2.60          1.33         1.51 o                         
  14   3   6          0.26         -0.26         1.84 o                         
 -14   4   6          3.24          3.14         1.92 o                         
 -13   4   6          3.80          2.44         1.03 o                         
 -12   4   6          5.23          4.55         1.44 o                         
 -11   4   6          2.35          2.98         0.94 o                         
 -10   4   6          0.51          0.34         0.96 o                         
  -9   4   6          0.03         -0.06         0.63 o                         
  -8   4   6         66.15         51.88         1.37 o                         
  -7   4   6        119.79        109.03         1.39 o                         
  -6   4   6         51.35         57.53         1.03 o                         
  -5   4   6        166.81        150.29         1.64 o                         
  -4   4   6        308.62        287.01         2.62 o                         
  -3   4   6         62.52         67.10         0.99 o                         
  -2   4   6        328.57        343.20         3.28 o                         
  -1   4   6        107.28        112.61         1.21 o                         
   0   4   6        791.66        771.79         6.72 o                         
   1   4   6         59.32         58.67         0.82 o                         
   2   4   6          9.81         12.39         0.65 o                         
   3   4   6          9.96         15.52         0.80 o                         
   4   4   6         51.15         60.67         1.05 o                         
   5   4   6          9.26          6.64         0.55 o                         
   6   4   6        118.80        117.67         1.46 o                         
   7   4   6        101.22         99.34         1.42 o                         
   8   4   6         32.33         37.90         1.09 o                         
   9   4   6         42.82         43.80         1.59 o                         
  10   4   6         13.54         13.41         1.24 o                         
  11   4   6          0.04         -0.09         0.56 o                         
  12   4   6          0.03          0.02         0.59 o                         
  13   4   6         10.51         11.21         1.28 o                         
  14   4   6          2.90          3.38         1.25 o                         
 -14   5   6          0.85          0.80         1.09 o                         
 -13   5   6         11.50         14.64         2.25 o                         
 -12   5   6          7.12          7.23         1.43 o                         
 -11   5   6         30.37         35.19         1.61 o                         
 -10   5   6          0.05          1.15         0.97 o                         
  -9   5   6          5.78          3.47         0.72 o                         
  -8   5   6          1.68          0.42         0.63 o                         
  -7   5   6        253.08        231.12         2.81 o                         
  -6   5   6        356.28        330.46         3.78 o                         
  -5   5   6          6.01          7.32         0.49 o                         
  -4   5   6        177.23        178.18         1.94 o                         
  -3   5   6        174.31        167.60         1.79 o                         
  -2   5   6         13.77         13.57         0.51 o                         
  -1   5   6          0.06          0.04         0.30 o                         
   0   5   6          0.51          0.00         0.28 o                         
   1   5   6        212.50        195.92         2.03 o                         
   2   5   6        109.19         99.91         1.60 o                         
   3   5   6        598.79        655.14         6.39 o                         
   4   5   6        203.20        218.86         2.43 o                         
   5   5   6          1.61          3.28         0.59 o                         
   6   5   6         31.51         31.85         0.93 o                         
   7   5   6          8.17          9.82         0.70 o                         
   8   5   6         27.89         28.89         1.13 o                         
   9   5   6          1.59          1.35         0.86 o                         
  10   5   6          7.56          6.73         1.01 o                         
  11   5   6         24.87         26.77         1.65 o                         
  12   5   6          5.44          8.30         1.79 o                         
  13   5   6          0.35          0.93         1.17 o                         
 -13   6   6         28.77         27.51         1.60 o                         
 -12   6   6         11.08         11.75         1.19 o                         
 -11   6   6          2.71          3.14         1.04 o                         
 -10   6   6          1.12          0.33         1.10 o                         
  -9   6   6          0.32         -0.39         0.70 o                         
  -8   6   6          8.85          6.47         0.74 o                         
  -7   6   6          8.99          5.63         0.61 o                         
  -6   6   6          5.62          3.02         0.52 o                         
  -5   6   6          0.46          0.74         0.55 o                         
  -4   6   6         10.45          9.96         0.61 o                         
  -3   6   6        162.17        164.19         1.99 o                         
  -2   6   6          5.13          6.95         0.49 o                         
  -1   6   6         99.22         95.05         1.21 o                         
   0   6   6         40.33         45.31         0.81 o                         
   1   6   6         44.39         39.08         0.89 o                         
   2   6   6         55.76         48.65         1.25 o                         
   3   6   6         59.87         52.82         1.35 o                         
   4   6   6         13.78         20.64         0.88 o                         
   5   6   6        227.21        225.52         2.81 o                         
   6   6   6          0.26         -0.21         0.76 o                         
   7   6   6          3.46          3.69         0.77 o                         
   8   6   6          0.86          0.11         1.06 o                         
   9   6   6         24.34         30.30         1.30 o                         
  10   6   6         27.75         28.48         1.66 o                         
  11   6   6          6.05          4.74         1.15 o                         
  12   6   6          0.11          0.71         1.13 o                         
  13   6   6          0.20         -0.25         1.19 o                         
 -12   7   6          0.13          1.25         1.12 o                         
 -11   7   6         20.09         18.52         1.73 o                         
 -10   7   6          0.41          1.15         1.12 o                         
  -9   7   6         10.90          8.28         0.79 o                         
  -8   7   6          2.64          1.65         0.77 o                         
  -7   7   6         41.99         36.83         1.89 o                         
  -6   7   6          2.05          1.25         0.66 o                         
  -5   7   6         14.05         12.60         1.03 o                         
  -4   7   6         50.02         45.58         1.15 o                         
  -3   7   6        117.12        113.12         1.44 o                         
  -2   7   6        133.15        124.65         1.39 o                         
  -1   7   6        257.03        261.24         2.61 o                         
   0   7   6         80.37         82.94         1.16 o                         
   1   7   6        281.99        259.61         2.79 o                         
   2   7   6        100.99        100.79         1.82 o                         
   3   7   6          3.08          2.37         0.73 o                         
   4   7   6        165.63        160.79         3.24 o                         
   5   7   6          4.21          3.96         1.13 o                         
   6   7   6        110.25         99.37         3.94 o                         
   7   7   6          1.51         -0.34         1.05 o                         
   8   7   6          0.09          0.94         1.10 o                         
   9   7   6          0.96          0.91         0.96 o                         
  10   7   6          4.33          4.01         1.12 o                         
  11   7   6          0.17         -0.66         1.56 o                         
  12   7   6          0.01         -1.13         1.13 o                         
 -11   8   6          0.31          1.20         1.09 o                         
 -10   8   6          2.79          0.91         1.01 o                         
  -9   8   6          0.01         -1.15         1.15 o                         
  -8   8   6          5.28          6.41         0.99 o                         
  -7   8   6         53.95         55.95         1.98 o                         
  -6   8   6          1.49          2.24         0.78 o                         
  -5   8   6         44.38         41.32         1.23 o                         
  -4   8   6         46.65         45.84         1.24 o                         
  -3   8   6         63.30         61.95         1.42 o                         
  -2   8   6          6.71          5.88         0.54 o                         
  -1   8   6          0.19          0.66         0.46 o                         
   0   8   6         37.87         38.92         1.66 o                         
   1   8   6         10.27          9.38         0.68 o                         
   2   8   6         97.86         97.25         2.00 o                         
   3   8   6         32.47         33.45         1.65 o                         
   4   8   6         20.28         18.45         1.30 o                         
   5   8   6         60.83         60.53         2.20 o                         
   6   8   6          7.93          5.50         1.25 o                         
   7   8   6          5.95          2.88         1.14 o                         
   8   8   6          0.42          1.68         1.27 o                         
   9   8   6          6.97          6.18         1.26 o                         
  10   8   6         20.10         21.20         2.72 o                         
  11   8   6          4.83          2.97         1.39 o                         
 -10   9   6         10.25          9.66         1.52 o                         
  -9   9   6          4.23          4.76         1.35 o                         
  -8   9   6          3.50          1.66         1.21 o                         
  -7   9   6         21.89         22.84         1.33 o                         
  -6   9   6          0.21          1.27         0.81 o                         
  -5   9   6          9.54         10.30         0.88 o                         
  -4   9   6         30.34         29.76         1.18 o                         
  -3   9   6          0.07         -0.68         0.68 o                         
  -2   9   6         34.08         38.73         1.07 o                         
  -1   9   6         15.93         18.88         1.01 o                         
   0   9   6         16.89         16.45         1.08 o                         
   1   9   6          1.05          0.14         0.63 o                         
   2   9   6          0.82          1.13         1.20 o                         
   3   9   6          0.21          0.93         1.59 o                         
   4   9   6         40.78         46.61         1.93 o                         
   5   9   6          0.10          0.13         1.11 o                         
   6   9   6          0.20          1.76         1.25 o                         
   7   9   6          2.26          2.66         3.25 o                         
   8   9   6          0.75          1.37         1.62 o                         
   9   9   6          0.27         -0.14         1.66 o                         
  10   9   6          8.36          6.71         1.43 o                         
  -9  10   6          3.63          2.72         1.36 o                         
  -8  10   6          7.40          3.98         1.35 o                         
  -7  10   6         41.55         48.21         2.80 o                         
  -6  10   6          0.00          1.08         1.05 o                         
  -5  10   6          6.44          5.48         1.11 o                         
  -4  10   6         56.45         57.63         1.68 o                         
  -3  10   6          0.16         -0.63         0.63 o                         
  -2  10   6         28.52         28.62         1.11 o                         
  -1  10   6          9.64          6.66         1.00 o                         
   0  10   6          8.76          8.22         0.78 o                         
   1  10   6         33.99         35.15         1.20 o                         
   2  10   6          3.04          2.09         1.31 o                         
   3  10   6          0.63          1.24         1.20 o                         
   4  10   6          8.91          7.88         1.49 o                         
   5  10   6          4.30          3.51         1.55 o                         
   6  10   6          4.59          1.64         3.56 o                         
   7  10   6          0.10         -0.55         1.87 o                         
   8  10   6          0.60          1.53         1.78 o                         
  -7  11   6          0.88         -0.17         1.16 o                         
  -6  11   6          0.27         -0.86         1.12 o                         
  -5  11   6          0.73          1.60         1.08 o                         
  -4  11   6          0.14         -0.69         0.87 o                         
  -3  11   6         33.09         37.42         1.89 o                         
  -2  11   6          4.91          5.58         0.95 o                         
  -1  11   6         24.24         22.30         1.34 o                         
   0  11   6          0.71          1.12         0.77 o                         
   1  11   6         17.53         14.51         1.56 o                         
   2  11   6         19.12         19.25         5.00 o                         
   3  11   6          0.03          0.85         1.32 o                         
   4  11   6         27.27         29.53         3.10 o                         
   5  11   6          8.11         11.60         1.85 o                         
   6  11   6          5.78          5.15         1.80 o                         
  -4  12   6          0.24         -0.89         1.09 o                         
  -3  12   6          6.31          4.74         1.20 o                         
  -2  12   6         17.47         14.03         1.32 o                         
  -1  12   6          0.99         -0.08         1.17 o                         
   0  12   6         45.93         56.30         2.21 o                         
   1  12   6          7.17          6.89         1.50 o                         
   2  12   6          3.47          5.19         3.26 o                         
   3  12   6         22.46         21.82         3.91 o                         
 -15   1   7          0.03          0.00         0.94 o                         
 -14   1   7          0.37         -0.50         0.96 o                         
 -13   1   7         30.13         34.52         1.34 o                         
 -12   1   7         17.88         18.40         0.85 o                         
 -11   1   7         64.86         75.15         2.09 o                         
 -10   1   7          5.90          6.11         0.43 o                         
  -9   1   7          4.01          3.45         0.40 o                         
  -8   1   7        243.49        246.91         2.45 o                         
  -7   1   7        251.57        244.47         2.34 o                         
  -6   1   7        515.31        517.14         4.64 o                         
  -5   1   7        155.77        150.12         2.06 o                         
  -4   1   7          0.45          0.48         0.31 o                         
  -3   1   7         51.56         52.06         0.84 o                         
  -2   1   7        154.72        177.41         1.69 o                         
  -1   1   7        244.62        249.88         2.49 o                         
   0   1   7        400.19        404.37         3.79 o                         
   1   1   7          9.67         10.71         0.40 o                         
   2   1   7         72.24         73.70         0.85 o                         
   3   1   7         64.11         56.42         0.77 o                         
   4   1   7          9.34          9.31         0.50 o                         
   5   1   7         81.83         70.74         1.14 o                         
   6   1   7        390.67        398.12         3.53 o                         
   7   1   7          0.87          0.48         0.45 o                         
   8   1   7         38.93         37.69         1.22 o                         
   9   1   7          6.85          7.32         0.62 o                         
  10   1   7          0.08         -0.57         0.57 o                         
  11   1   7         74.93         81.79         1.89 o                         
  12   1   7          0.26          0.01         0.84 o                         
  13   1   7          6.31          5.38         1.17 o                         
  14   1   7          0.59          2.40         2.16 o                         
 -14   2   7          5.36          5.92         1.82 o                         
 -13   2   7          1.08          1.48         0.98 o                         
 -12   2   7          0.06         -0.80         0.80 o                         
 -11   2   7         30.59         32.23         1.52 o                         
 -10   2   7          4.86          2.61         0.70 o                         
  -9   2   7          0.13         -0.74         0.74 o                         
  -8   2   7        146.06        124.13         1.52 o                         
  -7   2   7        177.79        152.14         2.70 o                         
  -6   2   7        351.38        321.84         3.10 o                         
  -5   2   7         12.19         13.45         0.59 o                         
  -4   2   7         35.37         40.25         0.67 o                         
  -3   2   7          2.07          0.37         0.40 o                         
  -2   2   7         13.87         15.03         0.69 o                         
  -1   2   7        158.78        156.21         1.86 o                         
   0   2   7        108.43        112.20         1.34 o                         
   1   2   7        108.21         92.32         1.10 o                         
   2   2   7        345.45        353.79         3.08 o                         
   3   2   7         81.10         84.66         1.02 o                         
   4   2   7          3.08          4.13         0.39 o                         
   5   2   7          4.89          4.63         0.39 o                         
   6   2   7        138.92        137.40         1.54 o                         
   7   2   7          0.74          0.47         0.44 o                         
   8   2   7         35.50         37.37         1.12 o                         
   9   2   7          8.41          8.63         0.77 o                         
  10   2   7          0.90          0.78         0.63 o                         
  11   2   7          7.43          8.51         1.54 o                         
  12   2   7         15.69         11.38         0.93 o                         
  13   2   7          9.07          5.70         1.48 o                         
  14   2   7          0.00         -0.61         1.29 o                         
 -14   3   7          0.87          1.98         1.61 o                         
 -13   3   7          2.34          2.27         0.98 o                         
 -12   3   7          0.59          1.21         1.00 o                         
 -11   3   7          4.90          6.33         0.84 o                         
 -10   3   7          0.82          0.68         1.11 o                         
  -9   3   7          5.72          5.19         0.72 o                         
  -8   3   7          4.03          5.75         0.55 o                         
  -7   3   7         30.54         25.45         0.78 o                         
  -6   3   7          5.19          7.12         0.45 o                         
  -5   3   7         34.19         24.68         0.62 o                         
  -4   3   7        154.20        156.76         1.65 o                         
  -3   3   7          0.43         -0.21         0.21 o                         
  -2   3   7        241.21        251.49         2.55 o                         
  -1   3   7          2.41          3.69         0.37 o                         
   0   3   7         72.44         63.13         0.92 o                         
   1   3   7          7.87          8.72         0.40 o                         
   2   3   7         80.46         79.71         1.13 o                         
   3   3   7          3.95          4.32         0.35 o                         
   4   3   7          6.52         11.26         0.52 o                         
   5   3   7         29.14         32.09         0.85 o                         
   6   3   7        197.26        193.68         1.97 o                         
   7   3   7          4.67          4.77         0.41 o                         
   8   3   7         23.75         21.91         0.77 o                         
   9   3   7          0.17         -0.04         0.58 o                         
  10   3   7          0.24         -0.42         0.60 o                         
  11   3   7         17.73         17.82         1.33 o                         
  12   3   7          9.80         11.02         0.83 o                         
  13   3   7          0.19          0.42         1.22 o                         
  14   3   7          0.06         -1.17         1.17 o                         
 -14   4   7         11.90         13.71         1.26 o                         
 -13   4   7          5.70          3.69         1.07 o                         
 -12   4   7        103.09        118.47         3.72 o                         
 -11   4   7          2.29          2.87         0.94 o                         
 -10   4   7          4.26          5.07         0.80 o                         
  -9   4   7          2.46          0.70         0.67 o                         
  -8   4   7         31.06         27.90         1.01 o                         
  -7   4   7         22.99         20.74         1.01 o                         
  -6   4   7         13.66         11.19         0.54 o                         
  -5   4   7          2.24          2.35         0.50 o                         
  -4   4   7          1.70          2.04         0.41 o                         
  -3   4   7        112.77        105.28         2.04 o                         
  -2   4   7        104.34        111.68         1.33 o                         
  -1   4   7         63.49         60.27         1.24 o                         
   0   4   7          2.35          2.87         0.31 o                         
   1   4   7          8.67          8.99         0.51 o                         
   2   4   7          1.08         -0.15         0.45 o                         
   3   4   7          0.08          0.42         0.40 o                         
   4   4   7          0.68          1.14         0.49 o                         
   5   4   7          9.57         11.55         0.77 o                         
   6   4   7         90.58         88.33         1.36 o                         
   7   4   7         67.02         73.82         1.40 o                         
   8   4   7          0.85          0.40         0.69 o                         
   9   4   7          0.27         -0.03         0.81 o                         
  10   4   7         15.02         18.11         1.09 o                         
  11   4   7         12.73         11.43         1.80 o                         
  12   4   7         11.43         15.86         1.87 o                         
  13   4   7         18.68         16.79         1.36 o                         
 -13   5   7          5.20          3.90         1.20 o                         
 -12   5   7         43.26         41.65         3.10 o                         
 -11   5   7          7.49          8.11         1.42 o                         
 -10   5   7          6.77          6.10         0.79 o                         
  -9   5   7          0.37          0.11         0.71 o                         
  -8   5   7          5.47          7.35         0.95 o                         
  -7   5   7         70.68         65.16         1.17 o                         
  -6   5   7         38.68         34.30         1.23 o                         
  -5   5   7         66.81         68.38         1.16 o                         
  -4   5   7          3.33          2.36         0.45 o                         
  -3   5   7         24.13         31.67         0.78 o                         
  -2   5   7         94.43        109.28         1.21 o                         
  -1   5   7        585.51        563.87         4.83 o                         
   0   5   7          0.10          1.33         0.31 o                         
   1   5   7        348.30        351.10         3.39 o                         
   2   5   7         22.14         21.79         0.92 o                         
   3   5   7         65.69         66.07         1.41 o                         
   4   5   7        557.61        542.76         5.17 o                         
   5   5   7          2.04          1.56         0.56 o                         
   6   5   7        216.41        206.58         2.58 o                         
   7   5   7         19.34         17.14         1.09 o                         
   8   5   7         11.78         13.11         0.91 o                         
   9   5   7          2.50          1.13         0.88 o                         
  10   5   7          4.25          4.39         1.25 o                         
  11   5   7         12.75         12.47         1.17 o                         
  12   5   7          1.24          1.34         1.13 o                         
  13   5   7          1.71          1.00         1.20 o                         
 -13   6   7          1.99          3.03         1.22 o                         
 -12   6   7         14.48          9.42         1.37 o                         
 -11   6   7          3.54          4.65         1.07 o                         
 -10   6   7          1.69         -0.69         0.99 o                         
  -9   6   7         57.88         59.95         1.51 o                         
  -8   6   7         27.19         22.79         0.88 o                         
  -7   6   7         38.46         39.47         1.09 o                         
  -6   6   7         93.57         92.13         1.48 o                         
  -5   6   7         37.38         34.50         0.94 o                         
  -4   6   7        175.42        165.90         2.06 o                         
  -3   6   7        533.33        501.09         4.94 o                         
  -2   6   7        486.76        492.81         4.29 o                         
  -1   6   7         34.42         36.59         1.14 o                         
   0   6   7        280.59        269.19         2.64 o                         
   1   6   7        170.62        156.75         1.70 o                         
   2   6   7        180.31        157.37         2.42 o                         
   3   6   7         69.37         72.75         1.52 o                         
   4   6   7          5.04          6.63         0.77 o                         
   5   6   7        147.62        144.58         2.80 o                         
   6   6   7         34.56         39.58         1.36 o                         
   7   6   7          9.96         11.71         1.17 o                         
   8   6   7          9.73          8.40         1.04 o                         
   9   6   7          1.14          0.91         1.05 o                         
  10   6   7          5.76          2.65         1.05 o                         
  11   6   7          3.97          2.03         1.11 o                         
  12   6   7          0.00         -0.17         1.15 o                         
 -12   7   7          3.00          0.62         1.13 o                         
 -11   7   7          8.56          7.81         1.24 o                         
 -10   7   7          4.28          3.82         1.91 o                         
  -9   7   7          8.85          9.39         1.30 o                         
  -8   7   7          2.40          0.96         0.81 o                         
  -7   7   7          9.18          8.91         1.59 o                         
  -6   7   7        126.24        131.64         2.98 o                         
  -5   7   7        182.59        176.44         2.53 o                         
  -4   7   7          9.86          8.82         0.64 o                         
  -3   7   7          1.85          2.35         0.51 o                         
  -2   7   7         50.80         46.36         1.33 o                         
  -1   7   7          7.28          5.46         0.44 o                         
   0   7   7         16.57         17.65         0.62 o                         
   1   7   7          3.48          2.20         0.57 o                         
   2   7   7          4.56          4.89         1.05 o                         
   3   7   7         15.56         16.78         1.46 o                         
   4   7   7         95.92         91.42         2.43 o                         
   5   7   7        147.68        159.33         4.91 o                         
   6   7   7         16.76         14.80         1.21 o                         
   7   7   7         17.39         18.73         1.63 o                         
   8   7   7          1.29          2.03         1.39 o                         
   9   7   7          0.06         -1.13         1.13 o                         
  10   7   7          0.03          0.45         1.24 o                         
  11   7   7          5.88          5.12         1.35 o                         
 -11   8   7         11.95          8.12         1.18 o                         
 -10   8   7          0.01          1.24         1.73 o                         
  -9   8   7         19.09         16.70         1.47 o                         
  -8   8   7          0.41          2.60         0.87 o                         
  -7   8   7          5.79          8.52         2.31 o                         
  -6   8   7          9.84          9.46         0.86 o                         
  -5   8   7          0.55          0.48         0.64 o                         
  -4   8   7         37.95         41.96         1.23 o                         
  -3   8   7         93.50         92.40         1.44 o                         
  -2   8   7          4.56          4.39         0.52 o                         
  -1   8   7          0.72          1.37         0.47 o                         
   0   8   7         28.29         22.84         0.91 o                         
   1   8   7          1.55          1.51         0.76 o                         
   2   8   7          1.83          1.16         0.75 o                         
   3   8   7         12.25         11.00         1.16 o                         
   4   8   7          8.45         10.41         1.61 o                         
   5   8   7          0.13         -1.14         1.14 o                         
   6   8   7        155.80        169.16         3.85 o                         
   7   8   7          5.42          3.36         1.47 o                         
   8   8   7          1.69          1.08         1.20 o                         
   9   8   7          0.38          0.44         1.23 o                         
  10   8   7          1.06          1.83         1.42 o                         
  11   8   7         16.04         15.87         3.58 o                         
 -10   9   7          7.65          6.53         1.48 o                         
  -9   9   7          0.13         -0.06         1.31 o                         
  -8   9   7          1.66         -0.41         1.64 o                         
  -7   9   7         11.74         12.49         1.29 o                         
  -6   9   7          7.38          7.15         0.89 o                         
  -5   9   7         10.01          7.23         0.84 o                         
  -4   9   7          0.66          0.26         0.66 o                         
  -3   9   7         44.59         43.75         1.86 o                         
  -2   9   7          0.55          0.09         0.53 o                         
  -1   9   7         11.81         12.07         1.29 o                         
   0   9   7         26.25         28.04         1.03 o                         
   1   9   7          1.03          1.16         0.50 o                         
   2   9   7         41.46         42.47         1.55 o                         
   3   9   7          1.35          1.94         0.88 o                         
   4   9   7          2.45          1.22         1.15 o                         
   5   9   7          0.84          0.54         1.22 o                         
   6   9   7         15.75         18.48         2.30 o                         
   7   9   7         33.13         38.68         2.52 o                         
   8   9   7          0.07          0.45         1.48 o                         
   9   9   7          5.85          5.65         1.81 o                         
  -8  10   7          0.05          0.09         1.32 o                         
  -7  10   7         27.30         34.45         1.88 o                         
  -6  10   7          1.37          2.27         1.39 o                         
  -5  10   7          0.84          1.07         0.85 o                         
  -4  10   7          0.69         -0.69         0.69 o                         
  -3  10   7          0.53          0.47         0.62 o                         
  -2  10   7         42.35         44.80         1.32 o                         
  -1  10   7          0.14          0.30         0.64 o                         
   0  10   7         16.34         18.00         1.08 o                         
   1  10   7         16.32         19.12         2.77 o                         
   2  10   7          0.53          0.71         0.94 o                         
   3  10   7         15.27         18.81         1.64 o                         
   4  10   7         29.40         31.19         2.26 o                         
   5  10   7         26.88         35.26         2.45 o                         
   6  10   7          0.23          1.21         2.20 o                         
   7  10   7          1.14          1.98         3.65 o                         
   8  10   7          0.01          1.43         1.82 o                         
  -6  11   7          1.69          2.84         1.21 o                         
  -5  11   7          4.04          3.28         0.96 o                         
  -4  11   7          1.28          2.62         0.92 o                         
  -3  11   7         43.97         48.31         2.02 o                         
  -2  11   7         22.76         18.25         1.73 o                         
  -1  11   7         46.72         55.15         2.05 o                         
   0  11   7         14.05         15.07         1.32 o                         
   1  11   7          6.02          4.43         1.47 o                         
   2  11   7          5.27          6.97         1.80 o                         
   3  11   7          0.53          2.74         1.42 o                         
   4  11   7          7.67          8.85         2.37 o                         
   5  11   7         13.64         18.09         1.99 o                         
   6  11   7         14.90         18.69         2.16 o                         
  -3  12   7          5.67          4.37         1.30 o                         
  -2  12   7          0.23          0.36         1.16 o                         
  -1  12   7         28.60         26.85         2.32 o                         
   0  12   7         19.06         21.36         1.87 o                         
   1  12   7          5.31          9.25         1.77 o                         
   2  12   7         11.03         12.71         3.35 o                         
 -14   0   8          8.73          2.39        13.46 o                         
 -13   0   8          4.22          4.18         1.65 o                         
 -12   0   8         20.84         25.31         2.12 o                         
 -11   0   8         31.79         33.01         1.66 o                         
 -10   0   8          8.73         11.18         0.70 o                         
  -9   0   8         34.45         40.14         1.17 o                         
  -8   0   8         24.99         28.58         0.87 o                         
  -7   0   8        173.03        122.75         2.06 o                         
  -6   0   8       2154.77       1953.89        26.78 o                         
  -5   0   8         92.88        101.58         1.63 o                         
  -4   0   8       1323.66       1291.05        15.83 o                         
  -3   0   8         16.28         14.60         0.59 o                         
  -2   0   8        809.83        785.60         9.89 o                         
  -1   0   8        902.57        953.52        13.44 o                         
   0   0   8         73.34         88.77         2.57 o                         
   1   0   8        122.72        133.88         1.86 o                         
   2   0   8         22.29         20.14         0.65 o                         
   3   0   8         25.67         29.59         0.86 o                         
   4   0   8        296.49        322.23         4.22 o                         
   5   0   8         20.60         16.93         0.80 o                         
   6   0   8        241.95        241.07         3.34 o                         
   7   0   8         90.31         81.46         1.72 o                         
   8   0   8         11.63          9.14         1.08 o                         
   9   0   8          0.57          0.24         0.90 o                         
  10   0   8         42.68         45.16         1.85 o                         
  11   0   8         38.15         38.22         3.06 o                         
  12   0   8          7.98          7.97         4.73 o                         
  13   0   8          6.58          5.78         1.83 o                         
  14   0   8          2.45          1.62         2.25 o                         
 -14   1   8         10.06         12.66         1.68 o                         
 -13   1   8          9.57         10.16         1.54 o                         
 -12   1   8         20.47         22.12         1.27 o                         
 -11   1   8         31.14         32.18         1.36 o                         
 -10   1   8         67.47         85.05         1.37 o                         
  -9   1   8          0.60          1.14         0.59 o                         
  -8   1   8         70.46         61.36         1.41 o                         
  -7   1   8        333.93        330.46         3.06 o                         
  -6   1   8          5.11          2.44         0.47 o                         
  -5   1   8        802.64        779.34         6.34 o                         
  -4   1   8        115.48        108.96         1.35 o                         
  -3   1   8        132.35        115.43         1.26 o                         
  -2   1   8        210.07        236.22         2.26 o                         
  -1   1   8         98.56        100.67         1.24 o                         
   0   1   8        659.67        671.16         6.03 o                         
   1   1   8        137.93        139.75         1.71 o                         
   2   1   8          8.75         15.02         0.62 o                         
   3   1   8         44.90         49.85         0.97 o                         
   4   1   8          0.12          0.24         0.35 o                         
   5   1   8         14.88         18.68         0.64 o                         
   6   1   8        286.69        284.45         2.69 o                         
   7   1   8        230.70        231.83         2.34 o                         
   8   1   8         32.91         35.95         0.97 o                         
   9   1   8          0.30         -0.23         0.75 o                         
  10   1   8         10.82          8.23         0.90 o                         
  11   1   8         46.55         54.69         2.46 o                         
  12   1   8          7.31          7.34         0.92 o                         
  13   1   8          0.35         -0.42         2.00 o                         
  14   1   8          3.00          3.35         1.45 o                         
 -14   2   8          0.18          0.49         2.29 o                         
 -13   2   8          0.70         -0.34         0.86 o                         
 -12   2   8         12.00         12.18         1.22 o                         
 -11   2   8         29.45         28.07         1.90 o                         
 -10   2   8          3.91          4.98         0.77 o                         
  -9   2   8          2.10          1.51         0.61 o                         
  -8   2   8          0.16         -0.38         0.48 o                         
  -7   2   8         30.58         19.91         1.09 o                         
  -6   2   8         63.62         46.35         0.89 o                         
  -5   2   8        305.28        267.13         2.74 o                         
  -4   2   8          2.21          2.92         0.34 o                         
  -3   2   8        102.12        115.05         1.45 o                         
  -2   2   8        456.57        429.79         3.94 o                         
  -1   2   8          6.56          7.80         0.60 o                         
   0   2   8        290.98        291.03         3.22 o                         
   1   2   8         36.78         32.84         0.56 o                         
   2   2   8          9.61         10.32         0.49 o                         
   3   2   8          4.47          2.22         0.39 o                         
   4   2   8        179.50        184.37         1.71 o                         
   5   2   8          2.01          1.92         0.34 o                         
   6   2   8        213.16        218.34         2.51 o                         
   7   2   8         40.47         34.96         0.99 o                         
   8   2   8         68.77         70.04         1.54 o                         
   9   2   8          4.22          3.28         0.68 o                         
  10   2   8          3.82          5.15         0.98 o                         
  11   2   8         63.92         72.36         2.74 o                         
  12   2   8          0.20          0.92         1.18 o                         
  13   2   8         12.03         11.11         1.90 o                         
  14   2   8          0.36          0.55         1.57 o                         
 -14   3   8          9.67          6.53         1.04 o                         
 -13   3   8          7.97          5.99         2.13 o                         
 -12   3   8          2.07         -0.38         0.99 o                         
 -11   3   8         62.89         60.67         2.21 o                         
 -10   3   8          8.30          8.48         0.80 o                         
  -9   3   8          1.02          0.87         0.73 o                         
  -8   3   8          0.08          0.02         0.58 o                         
  -7   3   8          9.97         10.44         0.69 o                         
  -6   3   8        142.89        123.90         1.40 o                         
  -5   3   8        188.80        192.05         2.01 o                         
  -4   3   8         84.00         71.80         1.17 o                         
  -3   3   8         53.68         50.21         1.15 o                         
  -2   3   8         23.22         16.50         0.56 o                         
  -1   3   8        110.89        128.66         1.53 o                         
   0   3   8         38.99         34.39         0.74 o                         
   1   3   8        443.11        412.73         3.94 o                         
   2   3   8        100.99        101.19         1.12 o                         
   3   3   8         24.26         25.25         0.50 o                         
   4   3   8         26.64         27.92         0.61 o                         
   5   3   8         20.16         16.67         0.63 o                         
   6   3   8         33.73         36.11         0.97 o                         
   7   3   8         24.38         20.69         1.11 o                         
   8   3   8          2.11          1.51         0.47 o                         
   9   3   8          8.02          7.00         0.84 o                         
  10   3   8         35.58         35.45         2.12 o                         
  11   3   8         48.59         57.54         2.21 o                         
  12   3   8         13.13         10.69         1.24 o                         
  13   3   8          3.43          2.93         2.30 o                         
 -14   4   8          1.42         -1.38         1.83 o                         
 -13   4   8         82.45        100.00         4.93 o                         
 -12   4   8          0.98          2.97         1.07 o                         
 -11   4   8          3.83          3.36         0.98 o                         
 -10   4   8          5.08          5.56         1.02 o                         
  -9   4   8          5.80          4.83         1.04 o                         
  -8   4   8        173.30        171.66         2.36 o                         
  -7   4   8          0.61          0.20         0.48 o                         
  -6   4   8        334.45        314.27         3.01 o                         
  -5   4   8        159.71        136.91         1.56 o                         
  -4   4   8          6.42          5.41         0.42 o                         
  -3   4   8        150.91        143.98         2.21 o                         
  -2   4   8        578.79        536.41         4.71 o                         
  -1   4   8        493.36        478.84         4.57 o                         
   0   4   8         29.89         28.62         0.74 o                         
   1   4   8        242.83        239.71         2.48 o                         
   2   4   8         96.86         84.92         1.54 o                         
   3   4   8        347.72        326.09         3.13 o                         
   4   4   8         36.55         30.60         1.02 o                         
   5   4   8          3.54          2.88         0.54 o                         
   6   4   8         96.93         86.06         1.38 o                         
   7   4   8          1.43          0.95         0.68 o                         
   8   4   8          0.40          0.44         0.77 o                         
   9   4   8          2.86          2.83         0.96 o                         
  10   4   8          0.05         -0.63         1.01 o                         
  11   4   8          1.49          0.35         1.10 o                         
  12   4   8          0.26          1.84         2.10 o                         
  13   4   8          1.32          1.98         1.38 o                         
 -13   5   8          0.55          0.60         1.93 o                         
 -12   5   8          0.00         -1.19         1.42 o                         
 -11   5   8         17.94         13.77         1.15 o                         
 -10   5   8          0.07          0.08         0.85 o                         
  -9   5   8          0.05          0.40         0.67 o                         
  -8   5   8          0.91          1.63         0.60 o                         
  -7   5   8         41.65         26.90         0.97 o                         
  -6   5   8          0.05          0.50         0.45 o                         
  -5   5   8          1.11         -0.05         0.47 o                         
  -4   5   8         56.89         53.77         1.12 o                         
  -3   5   8         23.59         20.36         0.47 o                         
  -2   5   8          0.13          0.19         0.23 o                         
  -1   5   8         41.51         41.54         0.64 o                         
   0   5   8        147.03        136.08         1.39 o                         
   1   5   8          0.34         -0.13         0.35 o                         
   2   5   8         85.58         83.67         1.71 o                         
   3   5   8          2.09          2.51         0.59 o                         
   4   5   8         11.23          8.11         0.66 o                         
   5   5   8         10.17          7.67         0.67 o                         
   6   5   8          0.10         -0.02         0.69 o                         
   7   5   8         12.15          9.49         0.83 o                         
   8   5   8          2.01          0.67         0.82 o                         
   9   5   8         11.49         11.47         1.13 o                         
  10   5   8         25.81         30.01         2.10 o                         
  11   5   8          6.28          6.93         1.35 o                         
  12   5   8          0.14          0.30         1.31 o                         
 -12   6   8         62.82         72.96         2.66 o                         
 -11   6   8          0.12          0.63         2.01 o                         
 -10   6   8         43.21         43.20         1.75 o                         
  -9   6   8         13.96         12.35         1.11 o                         
  -8   6   8         50.45         45.10         1.19 o                         
  -7   6   8         41.96         45.76         1.27 o                         
  -6   6   8        132.56        123.42         1.76 o                         
  -5   6   8         10.50          9.56         0.59 o                         
  -4   6   8         10.19         11.09         0.47 o                         
  -3   6   8         88.49         95.10         1.51 o                         
  -2   6   8         62.44         62.16         0.93 o                         
  -1   6   8         10.42          6.65         0.60 o                         
   0   6   8         58.07         57.23         0.86 o                         
   1   6   8         58.31         51.63         1.11 o                         
   2   6   8        150.67        146.26         2.36 o                         
   3   6   8          3.29          2.47         0.69 o                         
   4   6   8         33.20         36.40         1.41 o                         
   5   6   8         12.51         10.91         0.91 o                         
   6   6   8         19.04         17.89         1.07 o                         
   7   6   8          0.49         -0.86         0.86 o                         
   8   6   8          1.82          1.43         0.97 o                         
   9   6   8          0.83          2.37         1.07 o                         
  10   6   8          2.07          2.47         1.20 o                         
  11   6   8          1.67          3.01         1.27 o                         
  12   6   8          0.54         -1.17         1.30 o                         
 -12   7   8         57.67         66.91         3.55 o                         
 -11   7   8          5.10          2.39         1.84 o                         
 -10   7   8          1.04         -0.21         1.51 o                         
  -9   7   8          0.70          1.32         0.81 o                         
  -8   7   8          6.55          5.74         0.86 o                         
  -7   7   8         51.37         55.98         2.33 o                         
  -6   7   8         20.53         22.68         1.47 o                         
  -5   7   8          0.92          0.13         0.61 o                         
  -4   7   8          2.31          2.51         0.56 o                         
  -3   7   8          6.23          6.65         0.58 o                         
  -2   7   8          0.25          0.20         0.41 o                         
  -1   7   8         49.72         54.41         0.98 o                         
   0   7   8         22.15         22.49         0.86 o                         
   1   7   8          0.65          0.86         0.61 o                         
   2   7   8          0.50          0.26         0.85 o                         
   3   7   8         28.99         30.72         1.61 o                         
   4   7   8          0.47         -0.99         0.99 o                         
   5   7   8        148.75        172.43         3.15 o                         
   6   7   8         27.89         26.95         1.36 o                         
   7   7   8          5.17          4.57         1.05 o                         
   8   7   8         13.71         19.11         1.93 o                         
   9   7   8          2.34          1.57         1.19 o                         
  10   7   8         33.17         40.30         3.59 o                         
  11   7   8          6.83          7.57         1.44 o                         
 -11   8   8          0.02         -0.65         1.46 o                         
 -10   8   8          2.22          1.60         1.40 o                         
  -9   8   8          5.15          2.43         1.50 o                         
  -8   8   8          0.28         -0.76         0.84 o                         
  -7   8   8          1.25          0.45         0.80 o                         
  -6   8   8         10.88         11.37         0.88 o                         
  -5   8   8          2.01          1.15         0.77 o                         
  -4   8   8          5.07          4.53         0.80 o                         
  -3   8   8          1.33          0.40         0.49 o                         
  -2   8   8          0.51          0.48         0.46 o                         
  -1   8   8          3.37          2.78         0.54 o                         
   0   8   8          9.11          8.54         1.06 o                         
   1   8   8         13.32          9.58         0.80 o                         
   2   8   8         24.10         23.28         1.20 o                         
   3   8   8          0.42          0.43         1.24 o                         
   4   8   8          7.48         10.48         1.39 o                         
   5   8   8         56.51         55.34         2.82 o                         
   6   8   8          3.40          1.80         1.16 o                         
   7   8   8         53.77         56.80         2.38 o                         
   8   8   8          4.27          5.86         1.32 o                         
   9   8   8          1.39          0.77         2.50 o                         
  10   8   8          1.25          1.97         1.38 o                         
  -9   9   8          2.15          2.72         1.35 o                         
  -8   9   8          0.15         -0.87         1.11 o                         
  -7   9   8          4.31          2.15         0.98 o                         
  -6   9   8         21.68         20.09         1.11 o                         
  -5   9   8         23.82         20.46         1.08 o                         
  -4   9   8         24.13         24.71         1.13 o                         
  -3   9   8          6.58          6.54         0.61 o                         
  -2   9   8         37.37         40.28         1.01 o                         
  -1   9   8          0.24          0.65         0.47 o                         
   0   9   8         73.34         76.39         1.97 o                         
   1   9   8          0.05          1.46         0.77 o                         
   2   9   8         77.26         80.80         2.66 o                         
   3   9   8         16.93         16.91         1.11 o                         
   4   9   8          3.12          3.73         1.25 o                         
   5   9   8          2.16          1.34         1.45 o                         
   6   9   8         73.63         75.36         7.67 o                         
   7   9   8         45.65         60.21        10.54 o                         
   8   9   8          5.25          2.34         1.61 o                         
   9   9   8          2.78          3.52         1.64 o                         
  -8  10   8          0.42          0.35         1.25 o                         
  -7  10   8          0.54          0.47         1.16 o                         
  -6  10   8          1.34          1.63         1.15 o                         
  -5  10   8          3.37          3.91         0.92 o                         
  -4  10   8         25.17         23.36         1.10 o                         
  -3  10   8          3.24          3.09         0.66 o                         
  -2  10   8          2.25          0.90         0.61 o                         
  -1  10   8          0.01         -0.32         0.81 o                         
   0  10   8          1.08          0.97         0.54 o                         
   1  10   8          6.64          7.08         1.33 o                         
   2  10   8         40.57         44.66         1.75 o                         
   3  10   8          0.31         -0.23         1.31 o                         
   4  10   8          1.41          2.46         1.44 o                         
   5  10   8          5.06          5.08         1.59 o                         
   6  10   8          0.71          0.18         1.66 o                         
   7  10   8         40.72         53.03         2.73 o                         
  -5  11   8         17.71         18.63         1.14 o                         
  -4  11   8          0.86          1.39         0.90 o                         
  -3  11   8          0.22         -0.25         1.05 o                         
  -2  11   8          6.85          7.89         1.76 o                         
  -1  11   8          0.57          1.89         1.05 o                         
   0  11   8         22.02         19.25         1.31 o                         
   1  11   8          9.53          9.24         3.05 o                         
   2  11   8          0.02         -1.24         1.44 o                         
   3  11   8          5.94          4.56         1.56 o                         
   4  11   8          0.52          0.12         1.53 o                         
   5  11   8          2.31          0.47         1.65 o                         
 -14   1   9          0.04         -0.40         1.09 o                         
 -13   1   9          2.26          3.47         1.08 o                         
 -12   1   9         10.96         12.61         0.84 o                         
 -11   1   9         17.22         18.44         1.02 o                         
 -10   1   9         17.41         15.65         1.03 o                         
  -9   1   9         25.58         30.71         1.02 o                         
  -8   1   9         16.38         17.38         0.75 o                         
  -7   1   9         82.29         71.86         1.17 o                         
  -6   1   9        187.30        200.60         2.01 o                         
  -5   1   9          9.09         10.06         0.81 o                         
  -4   1   9        632.05        621.73         5.17 o                         
  -3   1   9         54.01         60.12         0.71 o                         
  -2   1   9          0.16         -0.31         0.31 o                         
  -1   1   9        365.60        366.22         4.06 o                         
   0   1   9          5.56          3.65         0.32 o                         
   1   1   9        289.02        303.13         3.06 o                         
   2   1   9         12.03         12.38         0.55 o                         
   3   1   9          1.08          1.46         0.31 o                         
   4   1   9         45.07         42.81         0.84 o                         
   5   1   9          9.29         10.22         0.65 o                         
   6   1   9          2.63          1.84         0.61 o                         
   7   1   9         27.35         25.96         0.84 o                         
   8   1   9          7.91          6.42         0.59 o                         
   9   1   9          2.52          3.36         0.95 o                         
  10   1   9          0.28         -0.04         0.82 o                         
  11   1   9          2.44          3.14         0.87 o                         
  12   1   9          0.09         -0.28         1.60 o                         
  13   1   9          3.45          5.81         1.32 o                         
 -14   2   9          1.48          1.57         0.94 o                         
 -13   2   9          3.21          2.87         1.87 o                         
 -12   2   9         12.16         12.72         1.28 o                         
 -11   2   9         44.26         43.40         1.71 o                         
 -10   2   9          8.17          5.98         0.94 o                         
  -9   2   9          1.44          0.25         1.01 o                         
  -8   2   9          8.85         10.24         0.86 o                         
  -7   2   9         79.22         87.05         1.27 o                         
  -6   2   9          0.17         -0.38         0.53 o                         
  -5   2   9        162.43        133.73         1.59 o                         
  -4   2   9         60.56         49.23         1.11 o                         
  -3   2   9        707.06        663.91         6.33 o                         
  -2   2   9          0.27         -0.34         0.34 o                         
  -1   2   9         11.16         13.28         0.54 o                         
   0   2   9         13.51         15.51         0.68 o                         
   1   2   9         57.25         55.00         1.21 o                         
   2   2   9         50.13         49.83         0.74 o                         
   3   2   9          4.78          5.42         0.34 o                         
   4   2   9         97.40         90.78         1.05 o                         
   5   2   9        122.92        119.22         1.89 o                         
   6   2   9         11.89         11.65         0.52 o                         
   7   2   9        178.00        176.82         1.95 o                         
   8   2   9          9.64         10.35         0.83 o                         
   9   2   9          5.76          3.15         0.63 o                         
  10   2   9          4.43          2.61         1.35 o                         
  11   2   9         14.35         11.55         1.00 o                         
  12   2   9         21.02         20.53         2.46 o                         
  13   2   9          0.04         -1.78         1.78 o                         
 -13   3   9          0.52         -0.35         0.89 o                         
 -12   3   9          0.65          1.18         1.15 o                         
 -11   3   9          0.79          0.65         0.81 o                         
 -10   3   9         13.00         12.33         1.16 o                         
  -9   3   9          3.96          1.96         0.67 o                         
  -8   3   9          0.13         -0.23         0.56 o                         
  -7   3   9         39.45         30.17         0.83 o                         
  -6   3   9         69.42         54.91         1.00 o                         
  -5   3   9         23.08         24.82         0.62 o                         
  -4   3   9         18.04         11.95         0.66 o                         
  -3   3   9        202.64        198.98         3.01 o                         
  -2   3   9        246.00        216.19         2.46 o                         
  -1   3   9          8.24          9.49         0.74 o                         
   0   3   9         44.15         41.18         0.93 o                         
   1   3   9        191.03        182.77         2.07 o                         
   2   3   9         25.15         22.70         0.67 o                         
   3   3   9        159.87        152.18         1.48 o                         
   4   3   9         23.80         22.41         0.52 o                         
   5   3   9          5.00          4.38         0.53 o                         
   6   3   9        103.32         96.65         1.68 o                         
   7   3   9        142.75        149.44         2.16 o                         
   8   3   9          5.77          4.63         0.61 o                         
   9   3   9          1.18          1.37         0.51 o                         
  10   3   9          2.47          2.39         0.83 o                         
  11   3   9          0.19          0.80         1.18 o                         
  12   3   9         18.55         15.87         1.75 o                         
  13   3   9          1.84          0.88         1.36 o                         
 -13   4   9          0.68          1.74         1.13 o                         
 -12   4   9          1.58          0.92         1.69 o                         
 -11   4   9         11.00          7.21         1.35 o                         
 -10   4   9          0.15         -0.38         0.90 o                         
  -9   4   9          0.01          0.65         0.65 o                         
  -8   4   9         29.19         27.37         1.02 o                         
  -7   4   9         87.96         88.20         2.01 o                         
  -6   4   9         71.26         66.56         1.13 o                         
  -5   4   9         36.31         32.89         1.23 o                         
  -4   4   9         46.23         44.49         1.12 o                         
  -3   4   9          5.07          8.74         0.44 o                         
  -2   4   9         14.68         13.85         0.69 o                         
  -1   4   9         54.42         57.56         1.01 o                         
   0   4   9        211.59        195.82         2.19 o                         
   1   4   9         54.49         62.31         1.36 o                         
   2   4   9         25.66         22.58         0.66 o                         
   3   4   9         59.77         62.06         1.14 o                         
   4   4   9         14.18         14.01         0.79 o                         
   5   4   9         75.41         68.93         1.45 o                         
   6   4   9         10.52          9.87         0.66 o                         
   7   4   9         76.40         81.36         1.71 o                         
   8   4   9          1.59          0.80         1.30 o                         
   9   4   9          8.65          8.56         1.08 o                         
  10   4   9          6.66          6.79         1.13 o                         
  11   4   9          2.77          2.94         1.22 o                         
  12   4   9         20.64         20.41         3.40 o                         
 -13   5   9          8.99          8.57         1.38 o                         
 -12   5   9         25.03         22.87         1.73 o                         
 -11   5   9        135.77        166.01         4.29 o                         
 -10   5   9         12.07         10.77         0.87 o                         
  -9   5   9          5.66          7.04         0.73 o                         
  -8   5   9          0.01         -0.17         0.59 o                         
  -7   5   9         12.13         12.65         0.62 o                         
  -6   5   9         19.44         22.81         0.81 o                         
  -5   5   9         43.49         40.88         0.96 o                         
  -4   5   9         58.86         55.04         1.24 o                         
  -3   5   9        161.21        146.85         1.70 o                         
  -2   5   9        176.29        170.71         2.35 o                         
  -1   5   9         49.67         43.89         1.07 o                         
   0   5   9         19.48         22.66         0.89 o                         
   1   5   9         15.63         13.17         0.47 o                         
   2   5   9        134.58        117.30         1.72 o                         
   3   5   9         13.06         12.85         1.09 o                         
   4   5   9          2.23          1.56         0.59 o                         
   5   5   9         12.05         11.59         0.98 o                         
   6   5   9         15.95         20.90         1.01 o                         
   7   5   9         19.68         20.73         0.98 o                         
   8   5   9         13.15         15.39         1.15 o                         
   9   5   9          0.55          2.03         1.07 o                         
  10   5   9          2.40          1.34         1.44 o                         
  11   5   9          0.65          1.46         1.88 o                         
  12   5   9         13.82         16.55         1.58 o                         
 -12   6   9         84.22         93.00         2.50 o                         
 -11   6   9         30.87         35.01         2.49 o                         
 -10   6   9         38.85         42.48         2.30 o                         
  -9   6   9          5.72          6.72         1.01 o                         
  -8   6   9          8.88          8.92         0.79 o                         
  -7   6   9         43.71         40.86         1.42 o                         
  -6   6   9          8.99          6.43         0.84 o                         
  -5   6   9        139.21        131.00         1.71 o                         
  -4   6   9        139.12        130.25         1.42 o                         
  -3   6   9          4.63          4.37         0.47 o                         
  -2   6   9         25.79         25.44         0.76 o                         
  -1   6   9         39.15         36.53         0.71 o                         
   0   6   9          0.00         -0.18         0.28 o                         
   1   6   9          8.55          8.99         0.48 o                         
   2   6   9         19.02         13.74         1.25 o                         
   3   6   9          1.50          1.69         0.78 o                         
   4   6   9          5.51          2.91         1.06 o                         
   5   6   9          3.33          3.48         0.85 o                         
   6   6   9         13.82         20.03         1.11 o                         
   7   6   9          2.13          1.56         0.85 o                         
   8   6   9          2.37          1.99         1.03 o                         
   9   6   9          1.06          0.24         1.10 o                         
  10   6   9          0.12         -1.17         1.17 o                         
  11   6   9         12.60         13.34         1.46 o                         
 -11   7   9         11.36         13.89         1.24 o                         
 -10   7   9          2.74          1.50         2.03 o                         
  -9   7   9          0.21          1.25         1.23 o                         
  -8   7   9          7.04          7.07         0.96 o                         
  -7   7   9          1.00          0.43         0.92 o                         
  -6   7   9          0.06          0.46         0.70 o                         
  -5   7   9         46.80         45.60         1.52 o                         
  -4   7   9          9.63          8.33         0.54 o                         
  -3   7   9          7.26          6.19         0.47 o                         
  -2   7   9         50.33         47.76         0.82 o                         
  -1   7   9        135.13        131.20         1.52 o                         
   0   7   9         39.48         35.85         1.09 o                         
   1   7   9         25.14         25.03         0.94 o                         
   2   7   9          0.56          0.81         0.61 o                         
   3   7   9         26.31         21.88         1.32 o                         
   4   7   9         29.65         29.67         1.39 o                         
   5   7   9         24.47         22.64         1.52 o                         
   6   7   9         31.52         27.98         2.81 o                         
   7   7   9         14.88         17.95         1.56 o                         
   8   7   9          7.18          7.03         1.22 o                         
   9   7   9          1.24          1.62         1.24 o                         
  10   7   9          0.47          0.08         1.31 o                         
 -10   8   9          0.06          0.47         1.43 o                         
  -9   8   9         27.16         29.29         2.79 o                         
  -8   8   9          0.00         -0.01         1.13 o                         
  -7   8   9          0.34         -0.09         0.75 o                         
  -6   8   9         27.65         27.25         1.11 o                         
  -5   8   9          6.03          6.15         0.85 o                         
  -4   8   9         36.07         34.06         0.97 o                         
  -3   8   9          0.56          0.90         0.66 o                         
  -2   8   9         17.07         17.35         0.70 o                         
  -1   8   9         15.07         14.83         0.72 o                         
   0   8   9         58.15         61.93         2.04 o                         
   1   8   9         69.33         75.67         2.60 o                         
   2   8   9         40.24         44.78         1.50 o                         
   3   8   9         12.98         11.10         1.58 o                         
   4   8   9          4.04          4.58         1.05 o                         
   5   8   9         40.74         42.64         1.84 o                         
   6   8   9          9.14          7.83         1.70 o                         
   7   8   9         71.89         89.37         5.79 o                         
   8   8   9          1.94          3.53         1.49 o                         
   9   8   9          8.06         10.09         1.44 o                         
  -9   9   9          6.05          8.60         1.53 o                         
  -8   9   9          7.71          7.27         1.29 o                         
  -7   9   9          1.01          1.08         1.13 o                         
  -6   9   9         19.17         20.81         1.80 o                         
  -5   9   9          2.60          1.85         0.63 o                         
  -4   9   9         24.04         26.34         1.00 o                         
  -3   9   9         21.98         20.45         0.86 o                         
  -2   9   9          1.16          1.13         0.48 o                         
  -1   9   9          3.62          3.73         0.66 o                         
   0   9   9         14.61         11.70         0.62 o                         
   1   9   9          9.93          6.14         0.81 o                         
   2   9   9         15.45         18.47         1.49 o                         
   3   9   9          0.06         -0.56         0.90 o                         
   4   9   9         21.44         20.87         2.00 o                         
   5   9   9          0.12         -0.45         1.23 o                         
   6   9   9         11.91         19.94         2.24 o                         
   7   9   9         26.48         28.34         4.17 o                         
   8   9   9          0.03          0.41         1.77 o                         
  -7  10   9          0.44          0.91         1.20 o                         
  -6  10   9          7.30          6.13         0.95 o                         
  -5  10   9         28.58         30.38         1.42 o                         
  -4  10   9          1.11          1.68         0.81 o                         
  -3  10   9          9.01          8.03         0.92 o                         
  -2  10   9          0.06         -0.54         0.54 o                         
  -1  10   9          0.63          0.29         0.54 o                         
   0  10   9          2.28          1.96         0.97 o                         
   1  10   9         11.30          9.90         1.23 o                         
   2  10   9          2.67          3.85         1.28 o                         
   3  10   9          0.00          1.37         1.33 o                         
   4  10   9          8.75          9.19         2.95 o                         
   5  10   9          2.30         -0.67         2.86 o                         
   6  10   9          2.75          0.91         1.49 o                         
  -4  11   9          8.83          6.62         0.94 o                         
  -3  11   9          5.83          7.97         1.09 o                         
  -2  11   9          6.62          5.24         1.05 o                         
  -1  11   9          4.07          3.99         1.06 o                         
   0  11   9          0.61         -0.24         1.01 o                         
   1  11   9         24.73         23.66         2.01 o                         
   2  11   9         34.46         47.64         6.83 o                         
   3  11   9          2.76          3.14         1.56 o                         
   4  11   9         11.26          9.64         1.96 o                         
 -14   0  10          0.52         -1.03         2.01 o                         
 -13   0  10          1.44          0.85         3.12 o                         
 -12   0  10          8.15         10.52         2.71 o                         
 -11   0  10          1.36          2.07         1.27 o                         
 -10   0  10        171.80        181.09         3.36 o                         
  -9   0  10          2.46          0.12         0.81 o                         
  -8   0  10         15.97         13.72         2.47 o                         
  -7   0  10          6.29          6.66         1.01 o                         
  -6   0  10         84.66         79.42         2.08 o                         
  -5   0  10         16.37         18.72         1.51 o                         
  -4   0  10         40.85         35.59         1.64 o                         
  -3   0  10        340.56        292.35         3.88 o                         
  -2   0  10       1216.02       1095.44        13.66 o                         
  -1   0  10         19.44         18.03         0.71 o                         
   0   0  10          0.04         -0.40         0.46 o                         
   1   0  10         20.38         22.54         0.94 o                         
   2   0  10        421.00        391.03         4.37 o                         
   3   0  10        290.89        270.11         3.20 o                         
   4   0  10         19.46         20.05         0.95 o                         
   5   0  10         83.44         81.16         1.61 o                         
   6   0  10          0.45          0.40         0.65 o                         
   7   0  10         77.90         78.04         1.74 o                         
   8   0  10         80.95         79.34         2.72 o                         
   9   0  10         78.63         86.21         3.04 o                         
  10   0  10          0.10          0.53         0.98 o                         
  11   0  10          2.26          2.74         1.94 o                         
  12   0  10         53.89         64.61         3.73 o                         
  13   0  10          2.47          2.45         1.89 o                         
 -13   1  10          0.75          0.83         1.15 o                         
 -12   1  10         21.39         17.65         2.29 o                         
 -11   1  10         28.68         29.72         1.82 o                         
 -10   1  10         10.96         12.31         0.71 o                         
  -9   1  10         38.08         36.80         1.21 o                         
  -8   1  10         33.62         33.45         1.14 o                         
  -7   1  10          7.90          7.95         0.72 o                         
  -6   1  10         56.69         39.92         0.92 o                         
  -5   1  10        547.94        498.14         4.58 o                         
  -4   1  10          2.77          0.03         0.52 o                         
  -3   1  10         63.49         59.38         1.00 o                         
  -2   1  10        218.81        225.22         2.61 o                         
  -1   1  10        424.85        404.44         3.95 o                         
   0   1  10         56.52         59.03         0.89 o                         
   1   1  10          1.77          4.37         0.67 o                         
   2   1  10         24.16         23.81         0.59 o                         
   3   1  10          1.30          0.09         0.33 o                         
   4   1  10         54.71         48.68         1.09 o                         
   5   1  10         39.09         41.31         0.80 o                         
   6   1  10          0.00          0.10         0.46 o                         
   7   1  10          2.30          1.60         0.51 o                         
   8   1  10         40.68         40.80         1.35 o                         
   9   1  10          0.09          0.45         0.70 o                         
  10   1  10          1.04         -0.72         0.89 o                         
  11   1  10         22.95         21.96         1.17 o                         
  12   1  10          6.93          7.09         1.27 o                         
  13   1  10          0.13         -1.28         1.28 o                         
 -13   2  10          4.36          4.33         0.98 o                         
 -12   2  10          0.00         -0.72         1.02 o                         
 -11   2  10          5.20          8.03         1.33 o                         
 -10   2  10         34.18         30.74         1.74 o                         
  -9   2  10         21.43         25.33         1.15 o                         
  -8   2  10          1.41          1.52         0.58 o                         
  -7   2  10         20.15         18.63         0.94 o                         
  -6   2  10        141.80        137.74         2.34 o                         
  -5   2  10        164.86        159.87         3.23 o                         
  -4   2  10        323.66        311.19         3.60 o                         
  -3   2  10        220.77        200.51         2.12 o                         
  -2   2  10          1.23          1.27         0.39 o                         
  -1   2  10         63.61         72.01         1.39 o                         
   0   2  10         28.42         31.57         0.88 o                         
   1   2  10        605.90        615.58         6.17 o                         
   2   2  10        251.04        232.46         2.34 o                         
   3   2  10         90.56         98.90         1.11 o                         
   4   2  10         24.22         24.22         0.64 o                         
   5   2  10         47.94         46.42         1.18 o                         
   6   2  10         14.83         12.95         0.69 o                         
   7   2  10         20.48         20.12         0.95 o                         
   8   2  10         57.59         55.42         1.17 o                         
   9   2  10         24.65         25.68         1.92 o                         
  10   2  10          0.47          1.02         0.79 o                         
  11   2  10          7.05          5.17         1.44 o                         
  12   2  10         14.78         18.01         1.44 o                         
  13   2  10          0.10         -0.89         1.69 o                         
 -13   3  10          3.04          2.96         1.79 o                         
 -12   3  10         17.35         17.31         1.55 o                         
 -11   3  10         73.42         89.19         1.88 o                         
 -10   3  10         27.44         30.56         1.90 o                         
  -9   3  10          7.70          6.37         0.80 o                         
  -8   3  10          2.78          2.82         0.94 o                         
  -7   3  10         47.67         50.78         1.12 o                         
  -6   3  10        125.30        132.58         1.74 o                         
  -5   3  10        224.02        195.66         2.53 o                         
  -4   3  10        137.71        124.69         2.02 o                         
  -3   3  10        401.86        359.27         3.41 o                         
  -2   3  10         38.90         34.15         0.78 o                         
  -1   3  10        293.61        262.92         3.00 o                         
   0   3  10        426.35        404.00         4.29 o                         
   1   3  10         76.47         74.63         1.30 o                         
   2   3  10        280.62        262.95         2.78 o                         
   3   3  10         33.03         29.22         0.62 o                         
   4   3  10         83.43         78.48         1.07 o                         
   5   3  10          3.99          3.06         0.55 o                         
   6   3  10         24.14         27.09         0.97 o                         
   7   3  10          9.82         11.34         0.79 o                         
   8   3  10          0.00         -1.06         1.06 o                         
   9   3  10          3.32          4.10         1.62 o                         
  10   3  10          1.88          1.63         1.27 o                         
  11   3  10         15.00         16.14         1.72 o                         
  12   3  10          4.04          2.41         1.40 o                         
 -13   4  10         11.72         13.69         2.13 o                         
 -12   4  10          0.30          0.10         2.00 o                         
 -11   4  10         78.94         85.29         2.64 o                         
 -10   4  10         16.72         15.61         1.13 o                         
  -9   4  10         26.19         26.20         1.46 o                         
  -8   4  10          0.00         -0.30         0.67 o                         
  -7   4  10         12.31         10.53         0.66 o                         
  -6   4  10         80.87         93.40         1.66 o                         
  -5   4  10          0.66          0.76         0.67 o                         
  -4   4  10          3.14          6.26         0.68 o                         
  -3   4  10         10.59          9.44         0.74 o                         
  -2   4  10         71.57         69.67         1.07 o                         
  -1   4  10          0.00         -0.20         0.70 o                         
   0   4  10         13.88         14.97         0.73 o                         
   1   4  10        117.06        119.57         1.62 o                         
   2   4  10          3.37          2.25         0.55 o                         
   3   4  10         50.43         57.43         1.93 o                         
   4   4  10          5.27          7.08         0.53 o                         
   5   4  10          6.19          5.79         0.59 o                         
   6   4  10          3.84          3.79         0.95 o                         
   7   4  10         41.02         43.76         2.03 o                         
   8   4  10          5.49          6.05         1.06 o                         
   9   4  10          7.35          9.80         1.23 o                         
  10   4  10          1.80          0.43         1.10 o                         
  11   4  10         22.33         21.02         1.47 o                         
  12   4  10         15.26         15.89         1.75 o                         
 -12   5  10          5.99          7.45         1.76 o                         
 -11   5  10         17.92         16.30         1.75 o                         
 -10   5  10         52.77         57.22         1.88 o                         
  -9   5  10          0.27          0.97         0.62 o                         
  -8   5  10          9.23          9.29         0.61 o                         
  -7   5  10         30.27         33.08         1.03 o                         
  -6   5  10          2.20          2.69         0.81 o                         
  -5   5  10          2.77          1.59         0.76 o                         
  -4   5  10          1.29          0.38         0.57 o                         
  -3   5  10         30.11         29.68         0.81 o                         
  -2   5  10          9.81          8.71         0.66 o                         
  -1   5  10         47.81         49.17         1.05 o                         
   0   5  10         36.14         32.50         1.07 o                         
   1   5  10          7.77          7.22         0.70 o                         
   2   5  10         72.26         72.21         1.94 o                         
   3   5  10          1.85          0.61         0.77 o                         
   4   5  10          0.16          0.36         0.68 o                         
   5   5  10         13.78         10.71         0.85 o                         
   6   5  10          5.70          6.94         0.98 o                         
   7   5  10         27.49         30.90         1.32 o                         
   8   5  10          8.72          7.00         1.25 o                         
   9   5  10          3.42          3.90         1.17 o                         
  10   5  10          3.81          4.70         1.22 o                         
  11   5  10          0.30          2.28         1.31 o                         
 -11   6  10          0.53         -0.45         1.54 o                         
 -10   6  10          2.91          0.77         0.88 o                         
  -9   6  10         10.45         12.59         0.95 o                         
  -8   6  10          0.61          1.87         0.69 o                         
  -7   6  10          1.52          1.28         0.59 o                         
  -6   6  10          1.33          1.27         0.46 o                         
  -5   6  10         47.60         45.47         1.30 o                         
  -4   6  10         23.38         27.06         1.06 o                         
  -3   6  10          0.04         -0.06         0.43 o                         
  -2   6  10          2.43          4.25         0.55 o                         
  -1   6  10          0.79          0.26         0.49 o                         
   0   6  10         14.45         13.04         0.95 o                         
   1   6  10         65.82         68.96         0.96 o                         
   2   6  10         90.50         97.83         1.60 o                         
   3   6  10         26.26         31.97         1.31 o                         
   4   6  10         39.82         43.04         2.05 o                         
   5   6  10          0.93          1.54         0.93 o                         
   6   6  10          4.15          1.07         0.90 o                         
   7   6  10          0.30         -0.24         1.28 o                         
   8   6  10         29.53         32.87         2.86 o                         
   9   6  10          1.13          1.50         1.62 o                         
  10   6  10          0.00         -1.22         1.22 o                         
  11   6  10         12.17         12.56         1.48 o                         
 -11   7  10          6.82          3.81         1.53 o                         
 -10   7  10         18.96         21.54         1.62 o                         
  -9   7  10          0.00          0.46         1.15 o                         
  -8   7  10          0.04         -0.70         0.70 o                         
  -7   7  10         36.05         36.16         1.25 o                         
  -6   7  10          0.05         -0.83         1.18 o                         
  -5   7  10        133.61        135.33         2.88 o                         
  -4   7  10         24.12         22.41         1.45 o                         
  -3   7  10         12.81         16.94         0.95 o                         
  -2   7  10          1.47          0.03         0.57 o                         
  -1   7  10          0.12         -0.34         0.80 o                         
   0   7  10          5.11          5.96         0.62 o                         
   1   7  10          6.40          5.37         0.63 o                         
   2   7  10         24.77         24.90         1.26 o                         
   3   7  10          1.42          1.04         0.79 o                         
   4   7  10          0.57          1.34         0.87 o                         
   5   7  10          7.89          5.61         1.04 o                         
   6   7  10          7.61          9.56         1.18 o                         
   7   7  10          0.09         -0.97         1.19 o                         
   8   7  10          0.38          1.30         1.33 o                         
   9   7  10          7.76         12.91         1.45 o                         
  10   7  10          0.63          1.61         1.34 o                         
  -9   8  10          8.48          6.44         1.44 o                         
  -8   8  10          0.39         -0.05         1.15 o                         
  -7   8  10         35.42         30.94         2.16 o                         
  -6   8  10          5.62          6.02         0.64 o                         
  -5   8  10          5.99          5.68         0.44 o                         
  -4   8  10          4.05          3.65         0.96 o                         
  -3   8  10         34.05         35.46         1.34 o                         
  -2   8  10         30.33         27.17         1.78 o                         
  -1   8  10         13.72         14.32         0.72 o                         
   0   8  10          9.84          9.56         1.17 o                         
   1   8  10         13.63         12.32         1.10 o                         
   2   8  10          1.45          2.59         0.77 o                         
   3   8  10          1.22          2.04         0.79 o                         
   4   8  10          6.92          6.92         1.22 o                         
   5   8  10         11.06         10.78         1.30 o                         
   6   8  10          1.56          1.93         1.25 o                         
   7   8  10          8.46          5.38         2.51 o                         
   8   8  10          9.08         10.53         1.64 o                         
   9   8  10          0.57          0.98         2.71 o                         
  -8   9  10          6.42          4.07         1.45 o                         
  -7   9  10          8.13          8.75         0.96 o                         
  -6   9  10          0.15          0.67         0.68 o                         
  -5   9  10          0.11          0.41         0.55 o                         
  -4   9  10         39.14         38.49         0.93 o                         
  -3   9  10         42.74         43.01         0.88 o                         
  -2   9  10          0.16         -0.21         0.45 o                         
  -1   9  10          1.64          2.22         0.44 o                         
   0   9  10          2.01          0.73         0.56 o                         
   1   9  10         25.01         23.49         1.18 o                         
   2   9  10         50.86         48.85         2.21 o                         
   3   9  10         77.95         88.05         2.16 o                         
   4   9  10          0.57          0.60         1.02 o                         
   5   9  10         24.44         20.25         1.92 o                         
   6   9  10         55.79         75.75         7.42 o                         
   7   9  10         17.34         17.34         2.15 o                         
  -6  10  10          3.26          1.40         1.18 o                         
  -5  10  10         13.97         14.23         1.78 o                         
  -4  10  10          4.92          5.08         0.92 o                         
  -3  10  10         18.12         14.52         0.84 o                         
  -2  10  10          8.37          6.35         0.74 o                         
  -1  10  10          0.07          1.15         0.79 o                         
   0  10  10          0.37          0.73         0.77 o                         
   1  10  10          0.97          0.14         0.89 o                         
   2  10  10         10.12          7.79         1.17 o                         
   3  10  10          0.21          0.01         2.64 o                         
   4  10  10          1.31          1.84         1.26 o                         
   5  10  10          1.75          3.11         2.16 o                         
  -2  11  10          1.67          0.91         1.18 o                         
  -1  11  10          0.77          0.11         1.22 o                         
   0  11  10          7.29          7.97         1.39 o                         
   1  11  10          2.35          2.80         1.32 o                         
   2  11  10          0.01         -0.80         1.21 o                         
 -13   1  11          0.10         -0.41         1.05 o                         
 -12   1  11          0.21         -0.20         1.96 o                         
 -11   1  11          1.52          1.44         0.78 o                         
 -10   1  11          0.01          0.73         1.29 o                         
  -9   1  11         11.54         13.67         0.93 o                         
  -8   1  11         11.62         10.60         0.84 o                         
  -7   1  11          4.18          4.43         0.67 o                         
  -6   1  11         11.17         13.05         0.79 o                         
  -5   1  11        174.46        165.77         2.59 o                         
  -4   1  11         36.34         31.89         1.11 o                         
  -3   1  11        113.76        105.49         1.30 o                         
  -2   1  11         13.87         12.77         0.68 o                         
  -1   1  11         31.67         33.81         0.96 o                         
   0   1  11          9.65         10.10         0.58 o                         
   1   1  11         47.70         45.68         0.93 o                         
   2   1  11        120.73        109.32         1.75 o                         
   3   1  11         80.06         76.61         1.00 o                         
   4   1  11          2.29          1.58         0.40 o                         
   5   1  11         31.71         32.03         1.17 o                         
   6   1  11         21.71         19.45         0.67 o                         
   7   1  11         13.81         13.54         0.65 o                         
   8   1  11          0.85          0.58         0.59 o                         
   9   1  11          0.10          0.40         0.96 o                         
  10   1  11          1.04         -0.37         1.26 o                         
  11   1  11          0.12          1.62         1.77 o                         
  12   1  11          0.28         -0.82         1.58 o                         
 -13   2  11          0.06          0.08         1.08 o                         
 -12   2  11         14.86         12.47         1.33 o                         
 -11   2  11          8.24          9.42         1.00 o                         
 -10   2  11         14.23         16.59         0.93 o                         
  -9   2  11          0.31          1.02         0.81 o                         
  -8   2  11         20.89         27.10         1.47 o                         
  -7   2  11          4.91          3.33         0.75 o                         
  -6   2  11         17.34         17.94         0.95 o                         
  -5   2  11         25.55         28.45         1.05 o                         
  -4   2  11         13.97         11.92         0.90 o                         
  -3   2  11          1.59          2.13         0.65 o                         
  -2   2  11        169.33        165.10         1.82 o                         
  -1   2  11        357.88        316.83         3.55 o                         
   0   2  11         23.27         20.54         0.90 o                         
   1   2  11          0.00         -0.01         0.65 o                         
   2   2  11        191.46        190.35         2.05 o                         
   3   2  11         52.24         46.57         0.96 o                         
   4   2  11        277.11        276.00         2.48 o                         
   5   2  11          0.25          0.21         0.39 o                         
   6   2  11          0.01          0.21         0.40 o                         
   7   2  11         47.47         46.29         1.67 o                         
   8   2  11          8.65          8.04         0.56 o                         
   9   2  11          0.53          0.69         0.75 o                         
  10   2  11         14.45         13.72         0.98 o                         
  11   2  11          0.58          0.81         1.38 o                         
  12   2  11          0.01         -0.21         3.67 o                         
 -12   3  11          2.73          3.75         1.81 o                         
 -11   3  11         23.70         19.72         1.65 o                         
 -10   3  11         60.76         65.94         1.56 o                         
  -9   3  11        148.24        169.44         2.42 o                         
  -8   3  11          8.28          8.08         0.90 o                         
  -7   3  11         32.38         35.56         1.20 o                         
  -6   3  11          1.46          1.10         0.92 o                         
  -5   3  11          0.24          0.18         0.63 o                         
  -4   3  11        459.31        466.53         4.91 o                         
  -3   3  11        103.59         96.70         1.50 o                         
  -2   3  11        141.78        146.51         2.11 o                         
  -1   3  11         12.58         12.09         0.64 o                         
   0   3  11          0.10          0.44         0.53 o                         
   1   3  11         18.08         18.65         0.77 o                         
   2   3  11          5.16          6.73         0.65 o                         
   3   3  11         55.62         54.70         1.26 o                         
   4   3  11         22.04         22.39         0.75 o                         
   5   3  11          8.15          8.02         0.66 o                         
   6   3  11          9.86          8.48         0.88 o                         
   7   3  11          0.17         -0.68         0.73 o                         
   8   3  11          1.35          2.31         0.91 o                         
   9   3  11          3.03          1.23         1.01 o                         
  10   3  11          0.56          1.50         1.15 o                         
  11   3  11          0.17         -0.77         1.17 o                         
  12   3  11          8.86          6.78         1.41 o                         
 -12   4  11          2.21         -0.43         1.21 o                         
 -11   4  11         23.13         20.83         1.89 o                         
 -10   4  11         21.91         22.73         1.54 o                         
  -9   4  11          3.29          3.19         0.61 o                         
  -8   4  11         12.03         11.03         0.69 o                         
  -7   4  11          1.71          0.86         0.93 o                         
  -6   4  11          2.21          2.84         0.80 o                         
  -5   4  11          2.77          2.90         0.73 o                         
  -4   4  11        292.81        276.02         3.06 o                         
  -3   4  11          6.98          6.88         0.57 o                         
  -2   4  11        423.05        417.80         4.40 o                         
  -1   4  11         27.30         26.06         0.87 o                         
   0   4  11          0.62          0.00         0.53 o                         
   1   4  11         66.46         62.01         1.82 o                         
   2   4  11          0.28         -0.25         0.37 o                         
   3   4  11        128.31        115.46         2.42 o                         
   4   4  11          0.59          1.11         0.65 o                         
   5   4  11          0.04         -0.01         0.59 o                         
   6   4  11          6.07          5.82         0.92 o                         
   7   4  11         16.93         15.90         1.00 o                         
   8   4  11         11.96          9.89         1.03 o                         
   9   4  11          0.08          0.12         1.01 o                         
  10   4  11          0.12         -1.23         1.68 o                         
  11   4  11          2.64          1.68         1.26 o                         
 -12   5  11          1.15          0.71         1.81 o                         
 -11   5  11         12.21         11.30         1.55 o                         
 -10   5  11         12.17         12.43         2.33 o                         
  -9   5  11         11.32         13.32         2.04 o                         
  -8   5  11          1.15          0.70         0.98 o                         
  -7   5  11          0.02         -1.08         1.22 o                         
  -6   5  11          2.90          1.24         0.79 o                         
  -5   5  11         15.30         16.17         1.43 o                         
  -4   5  11         13.71         14.96         0.74 o                         
  -3   5  11         30.02         29.18         1.36 o                         
  -2   5  11         15.29         16.10         1.14 o                         
  -1   5  11         12.48         11.29         0.75 o                         
   0   5  11         31.58         28.17         0.96 o                         
   1   5  11          0.26          0.59         0.54 o                         
   2   5  11          2.25          1.06         0.87 o                         
   3   5  11         21.75         20.62         1.85 o                         
   4   5  11          2.46          3.76         0.77 o                         
   5   5  11          0.23          0.92         1.38 o                         
   6   5  11          0.01         -0.71         0.71 o                         
   7   5  11          2.19          4.37         0.81 o                         
   8   5  11         14.54         13.57         1.15 o                         
   9   5  11         11.71         13.62         1.42 o                         
  10   5  11         16.60         18.17         2.96 o                         
  11   5  11          0.13          0.25         1.31 o                         
 -11   6  11         31.03         37.18         2.33 o                         
 -10   6  11          4.86          7.09         2.33 o                         
  -9   6  11          0.16          0.36         0.74 o                         
  -8   6  11          0.00         -0.29         1.30 o                         
  -7   6  11          0.22          0.05         0.88 o                         
  -6   6  11         22.97         24.15         1.24 o                         
  -5   6  11         11.06         11.60         0.94 o                         
  -4   6  11          4.43          2.68         0.68 o                         
  -3   6  11         39.57         38.13         1.01 o                         
  -2   6  11         18.28         20.11         1.25 o                         
  -1   6  11          1.01          0.37         0.57 o                         
   0   6  11          5.15          3.40         0.94 o                         
   1   6  11         10.21         10.97         0.77 o                         
   2   6  11          4.71          3.73         0.61 o                         
   3   6  11         12.35          9.30         0.79 o                         
   4   6  11          0.93         -0.28         1.08 o                         
   5   6  11          5.09          7.18         1.00 o                         
   6   6  11          2.88          3.65         1.07 o                         
   7   6  11          3.86          2.52         1.03 o                         
   8   6  11         13.26         14.74         1.68 o                         
   9   6  11          6.27          6.50         1.43 o                         
  10   6  11         10.46         12.11         1.48 o                         
 -10   7  11         47.94         56.93         3.50 o                         
  -9   7  11         21.68         23.10         1.92 o                         
  -8   7  11          8.13          8.14         1.18 o                         
  -7   7  11          9.54         10.53         1.45 o                         
  -6   7  11         15.08         12.57         1.13 o                         
  -5   7  11          1.42          1.42         0.93 o                         
  -4   7  11          6.50          5.46         0.79 o                         
  -3   7  11          1.02          0.80         0.67 o                         
  -2   7  11          4.74          6.13         0.60 o                         
  -1   7  11          4.54          3.33         0.94 o                         
   0   7  11          9.22          8.88         0.69 o                         
   1   7  11         10.30         12.55         1.32 o                         
   2   7  11          2.32          1.85         0.99 o                         
   3   7  11          7.63          8.36         0.66 o                         
   4   7  11         11.73         10.22         1.00 o                         
   5   7  11         21.33         26.52         2.64 o                         
   6   7  11          0.43         -0.22         1.08 o                         
   7   7  11         23.41         19.60         1.47 o                         
   8   7  11         13.55         19.52         2.28 o                         
   9   7  11          0.78          1.16         1.31 o                         
  -9   8  11         15.90         19.29         2.61 o                         
  -8   8  11         36.54         43.30         2.13 o                         
  -7   8  11          4.99          6.04         1.69 o                         
  -6   8  11          1.70          1.69         1.10 o                         
  -5   8  11          6.80          7.59         1.25 o                         
  -4   8  11          0.64          0.84         0.81 o                         
  -3   8  11         66.10         73.50         2.23 o                         
  -2   8  11         19.46         17.52         0.94 o                         
  -1   8  11          0.00          0.33         0.50 o                         
   0   8  11          2.06          1.37         1.07 o                         
   1   8  11          2.53          2.01         1.23 o                         
   2   8  11         17.12         20.46         2.22 o                         
   3   8  11         65.37         70.85         3.81 o                         
   4   8  11          0.19          0.46         0.89 o                         
   5   8  11         14.69         18.57         1.46 o                         
   6   8  11          0.68          2.03         2.21 o                         
   7   8  11          0.30          0.27         1.34 o                         
   8   8  11          1.05          0.76         1.43 o                         
  -7   9  11          6.54          4.16         1.20 o                         
  -6   9  11          0.25          0.97         1.14 o                         
  -5   9  11          6.39          8.99         1.21 o                         
  -4   9  11         42.06         43.17         1.94 o                         
  -3   9  11          1.24          0.68         0.72 o                         
  -2   9  11          3.89          3.13         0.63 o                         
  -1   9  11          1.50          1.99         1.09 o                         
   0   9  11          2.01          0.66         1.24 o                         
   1   9  11         29.76         31.64         1.21 o                         
   2   9  11         26.45         24.57         1.00 o                         
   3   9  11          5.23          6.40         1.06 o                         
   4   9  11          0.06         -1.41         1.68 o                         
   5   9  11          9.72         11.25         1.39 o                         
   6   9  11         34.52         37.19         2.08 o                         
  -5  10  11         14.25         12.81         1.58 o                         
  -4  10  11          1.41          1.02         1.06 o                         
  -3  10  11          1.39          1.16         0.98 o                         
  -2  10  11         20.29         23.86         1.45 o                         
  -1  10  11         24.80         26.16         1.45 o                         
   0  10  11          9.98         11.06         1.62 o                         
   1  10  11         14.31         18.23         2.12 o                         
   2  10  11         14.58         14.78         1.74 o                         
   3  10  11          4.52          4.54         1.68 o                         
   4  10  11          1.44          0.09         1.26 o                         
 -12   0  12          1.58          2.60         2.36 o                         
 -11   0  12        114.76        115.68         7.41 o                         
 -10   0  12        122.17        148.80         3.69 o                         
  -9   0  12          0.88          1.36         2.45 o                         
  -8   0  12          9.26          7.45         1.80 o                         
  -7   0  12          0.23         -0.01         0.87 o                         
  -6   0  12         98.07         99.85         2.88 o                         
  -5   0  12        115.06        125.68         1.87 o                         
  -4   0  12        138.90        132.58         1.93 o                         
  -3   0  12        213.71        194.05         3.39 o                         
  -2   0  12          8.17          9.87         0.75 o                         
  -1   0  12         42.10         42.60         1.24 o                         
   0   0  12        383.54        365.74         5.22 o                         
   1   0  12        217.72        214.64         3.39 o                         
   2   0  12         44.15         57.24         2.02 o                         
   3   0  12        266.51        272.47         3.33 o                         
   4   0  12         12.97         17.34         1.19 o                         
   5   0  12        287.40        280.43         3.60 o                         
   6   0  12         50.98         58.86         1.89 o                         
   7   0  12          0.05         -1.33         1.36 o                         
   8   0  12         68.31         71.08         3.78 o                         
   9   0  12         34.36         38.36         2.56 o                         
  10   0  12          0.28          1.17         1.69 o                         
  11   0  12          6.37          7.60         1.79 o                         
  12   0  12          9.08         13.50         2.64 o                         
 -12   1  12          7.07          6.46         1.21 o                         
 -11   1  12         10.94          9.11         1.29 o                         
 -10   1  12          0.70         -0.08         1.07 o                         
  -9   1  12         74.45         72.86         1.73 o                         
  -8   1  12         11.79         12.71         1.81 o                         
  -7   1  12         35.87         39.77         1.62 o                         
  -6   1  12          1.64          2.26         0.71 o                         
  -5   1  12          1.19          0.46         0.46 o                         
  -4   1  12         93.74         86.29         1.17 o                         
  -3   1  12         21.05         24.11         0.72 o                         
  -2   1  12        147.88        130.49         1.91 o                         
  -1   1  12         33.70         32.61         0.83 o                         
   0   1  12         11.63         12.23         0.87 o                         
   1   1  12          2.64          4.28         0.42 o                         
   2   1  12        110.61        105.68         1.30 o                         
   3   1  12        417.21        399.32         3.41 o                         
   4   1  12          8.35          7.43         0.54 o                         
   5   1  12          1.35          2.30         0.56 o                         
   6   1  12        111.20        119.00         1.88 o                         
   7   1  12         14.11          9.51         0.58 o                         
   8   1  12          0.74          0.04         0.92 o                         
   9   1  12         13.84          9.97         1.21 o                         
  10   1  12          4.67          3.84         0.92 o                         
  11   1  12          2.57          3.53         1.20 o                         
 -12   2  12         11.81         11.28         1.15 o                         
 -11   2  12         21.32         23.75         1.32 o                         
 -10   2  12         34.76         37.65         1.55 o                         
  -9   2  12         34.96         37.19         1.35 o                         
  -8   2  12         62.57         65.56         2.02 o                         
  -7   2  12          0.31          0.84         0.79 o                         
  -6   2  12         10.50         13.07         0.84 o                         
  -5   2  12          3.36          5.94         0.71 o                         
  -4   2  12         87.31         74.79         1.54 o                         
  -3   2  12        100.09         93.70         1.79 o                         
  -2   2  12         29.60         25.02         0.89 o                         
  -1   2  12        240.77        245.37         2.91 o                         
   0   2  12        152.62        158.02         2.11 o                         
   1   2  12         47.88         45.17         1.67 o                         
   2   2  12         52.12         50.56         0.98 o                         
   3   2  12         14.65         12.58         0.56 o                         
   4   2  12         61.30         55.00         0.86 o                         
   5   2  12          6.19          5.57         0.48 o                         
   6   2  12          2.52          2.47         0.46 o                         
   7   2  12          0.00          0.64         0.47 o                         
   8   2  12          1.24         -0.39         1.03 o                         
   9   2  12          0.11         -0.16         0.80 o                         
  10   2  12          0.88          0.32         0.75 o                         
  11   2  12          9.84         10.07         1.77 o                         
 -12   3  12          2.64          2.23         0.92 o                         
 -11   3  12          2.72          4.16         1.62 o                         
 -10   3  12         26.95         28.04         1.80 o                         
  -9   3  12         10.68         10.90         1.40 o                         
  -8   3  12          1.63          1.33         1.03 o                         
  -7   3  12          7.44          8.17         0.86 o                         
  -6   3  12          2.50          2.24         1.37 o                         
  -5   3  12          0.11          0.14         0.81 o                         
  -4   3  12         11.61          9.10         0.66 o                         
  -3   3  12        199.57        188.44         2.07 o                         
  -2   3  12          0.00         -0.33         0.44 o                         
  -1   3  12          0.01          0.66         0.72 o                         
   0   3  12          0.00          0.88         0.89 o                         
   1   3  12          7.29          8.50         0.79 o                         
   2   3  12        132.89        137.70         1.72 o                         
   3   3  12         21.10         21.38         0.59 o                         
   4   3  12          2.56          0.84         0.60 o                         
   5   3  12          1.90          2.63         0.74 o                         
   6   3  12          2.38          2.42         0.69 o                         
   7   3  12          0.03         -0.45         0.73 o                         
   8   3  12         12.91         12.66         2.13 o                         
   9   3  12          6.99          5.40         1.86 o                         
  10   3  12          3.14          2.52         1.57 o                         
  11   3  12          0.43          0.34         1.23 o                         
 -11   4  12          0.74         -0.30         0.86 o                         
 -10   4  12         72.67         82.69         2.76 o                         
  -9   4  12          8.70         10.25         1.33 o                         
  -8   4  12          1.55          1.28         0.86 o                         
  -7   4  12         28.13         32.12         1.63 o                         
  -6   4  12         17.10         21.32         1.18 o                         
  -5   4  12         19.45         23.64         1.68 o                         
  -4   4  12         93.64         90.63         1.92 o                         
  -3   4  12          6.44          9.53         1.15 o                         
  -2   4  12        180.25        181.45         2.17 o                         
  -1   4  12          7.68          6.42         0.63 o                         
   0   4  12          1.89          2.83         0.62 o                         
   1   4  12         25.33         20.76         1.00 o                         
   2   4  12         20.80         18.62         0.96 o                         
   3   4  12          0.42          0.02         0.59 o                         
   4   4  12          3.61          2.28         1.11 o                         
   5   4  12          9.64         10.47         0.74 o                         
   6   4  12          0.69         -0.27         0.70 o                         
   7   4  12          5.67          2.17         1.49 o                         
   8   4  12         24.35         27.03         1.45 o                         
   9   4  12          0.04          0.41         1.08 o                         
  10   4  12          0.20         -0.88         2.28 o                         
  11   4  12         17.21         19.58         1.72 o                         
 -11   5  12         18.93         19.11         1.66 o                         
 -10   5  12          9.32          8.45         2.44 o                         
  -9   5  12          0.68          1.55         2.45 o                         
  -8   5  12          0.45         -1.26         1.26 o                         
  -7   5  12          0.39          1.70         0.89 o                         
  -6   5  12         23.17         24.84         1.40 o                         
  -5   5  12          6.97          6.37         1.09 o                         
  -4   5  12         22.52         21.75         0.94 o                         
  -3   5  12         98.96         98.17         1.71 o                         
  -2   5  12        176.39        163.42         1.93 o                         
  -1   5  12          1.62          0.99         0.60 o                         
   0   5  12         29.57         26.76         1.39 o                         
   1   5  12          7.90          7.01         0.62 o                         
   2   5  12        157.38        180.17         3.18 o                         
   3   5  12        147.61        153.27         3.30 o                         
   4   5  12         41.43         42.34         1.43 o                         
   5   5  12         23.85         24.07         1.96 o                         
   6   5  12          7.14          9.75         0.97 o                         
   7   5  12          3.43          5.22         0.82 o                         
   8   5  12          6.90          3.15         1.12 o                         
   9   5  12         17.03         19.16         2.47 o                         
  10   5  12          0.44          1.92         1.44 o                         
 -10   6  12          3.10          3.43         1.41 o                         
  -9   6  12         31.31         37.12         2.11 o                         
  -8   6  12         32.70         40.74         1.99 o                         
  -7   6  12          0.63          0.83         0.97 o                         
  -6   6  12          5.72          5.55         0.94 o                         
  -5   6  12          0.67         -0.16         1.26 o                         
  -4   6  12          1.50          0.89         0.75 o                         
  -3   6  12         18.63         17.08         1.82 o                         
  -2   6  12         18.82         23.16         0.85 o                         
  -1   6  12         10.76         11.92         0.74 o                         
   0   6  12          2.63          2.82         0.63 o                         
   1   6  12          0.21          0.40         0.78 o                         
   2   6  12         15.16         13.92         1.20 o                         
   3   6  12         14.43         17.40         1.19 o                         
   4   6  12          0.54         -0.03         1.33 o                         
   5   6  12          3.28          2.34         1.50 o                         
   6   6  12          8.59          9.68         2.40 o                         
   7   6  12          6.01          4.49         1.51 o                         
   8   6  12          8.89         10.76         2.05 o                         
   9   6  12         14.71         12.83         1.40 o                         
  -9   7  12         13.86         13.75         1.56 o                         
  -8   7  12         53.22         55.08         2.17 o                         
  -7   7  12          2.35          3.11         1.17 o                         
  -6   7  12         47.73         52.87         1.91 o                         
  -5   7  12          2.40          1.72         1.00 o                         
  -4   7  12          0.04          0.62         0.74 o                         
  -3   7  12         48.10         49.49         2.93 o                         
  -2   7  12          1.33          0.91         0.87 o                         
  -1   7  12         71.75         70.30         2.02 o                         
   0   7  12          6.03          5.13         0.65 o                         
   1   7  12         12.50         12.68         1.38 o                         
   2   7  12         31.24         36.09         1.73 o                         
   3   7  12          4.40          3.13         0.91 o                         
   4   7  12          0.05          0.83         0.77 o                         
   5   7  12          1.29          0.29         1.82 o                         
   6   7  12         11.03         12.84         1.27 o                         
   7   7  12         19.97         22.48         1.81 o                         
   8   7  12          2.35          1.22         1.35 o                         
  -8   8  12         10.51          8.51         1.29 o                         
  -7   8  12          2.36          2.02         1.29 o                         
  -6   8  12         87.96         99.47         2.97 o                         
  -5   8  12          4.96          4.22         1.06 o                         
  -4   8  12         15.60         11.79         1.27 o                         
  -3   8  12         35.72         37.77         1.41 o                         
  -2   8  12         15.92         17.79         0.92 o                         
  -1   8  12          1.59          1.15         1.03 o                         
   0   8  12          6.59          4.93         4.60 o                         
   1   8  12          4.63          4.64         1.29 o                         
   2   8  12          3.91          4.39         1.36 o                         
   3   8  12         20.11         21.79         1.75 o                         
   4   8  12          3.29          2.86         0.92 o                         
   5   8  12          1.69          1.36         1.71 o                         
   6   8  12          0.06          0.68         1.15 o                         
   7   8  12          0.04         -1.24         1.24 o                         
  -6   9  12         22.52         20.63         1.81 o                         
  -5   9  12          0.92          0.11         1.07 o                         
  -4   9  12         30.75         37.70         1.83 o                         
  -3   9  12          1.32          2.07         1.48 o                         
  -2   9  12          1.74          0.12         0.70 o                         
  -1   9  12          9.22          6.10         1.12 o                         
   0   9  12          8.73         10.70         1.24 o                         
   1   9  12          3.50          2.47         2.14 o                         
   2   9  12          0.38          0.00         1.39 o                         
   3   9  12          0.05          1.11         1.45 o                         
   4   9  12          3.43          2.79         1.96 o                         
   5   9  12          0.19          1.63         2.08 o                         
  -2  10  12          1.61          1.30         1.19 o                         
  -1  10  12          0.98          0.49         1.26 o                         
   0  10  12          0.97          1.01         1.20 o                         
   1  10  12          0.21         -0.67         1.43 o                         
   2  10  12          0.00         -1.70         1.70 o                         
 -12   1  13         19.49         18.84         1.20 o                         
 -11   1  13          5.68          4.71         1.36 o                         
 -10   1  13          3.45          1.78         2.26 o                         
  -9   1  13         32.58         32.88         1.26 o                         
  -8   1  13          3.67          5.23         0.86 o                         
  -7   1  13         16.47         16.73         1.42 o                         
  -6   1  13          0.44         -0.42         0.93 o                         
  -5   1  13          6.53          6.03         0.63 o                         
  -4   1  13          2.69          2.84         0.46 o                         
  -3   1  13         91.57         90.30         1.35 o                         
  -2   1  13         37.57         33.62         1.07 o                         
  -1   1  13        131.04        130.42         1.90 o                         
   0   1  13         37.48         29.84         0.99 o                         
   1   1  13          3.47          1.52         0.95 o                         
   2   1  13         16.76         16.15         0.68 o                         
   3   1  13         12.87         12.41         0.84 o                         
   4   1  13        127.14        119.15         1.40 o                         
   5   1  13          0.88          0.30         0.51 o                         
   6   1  13          1.67          0.36         0.49 o                         
   7   1  13          6.69          7.13         0.87 o                         
   8   1  13          0.05          0.24         0.79 o                         
   9   1  13          5.84          5.01         1.24 o                         
  10   1  13          0.64          0.88         1.97 o                         
  11   1  13          0.63          0.81         1.26 o                         
 -11   2  13          1.55          2.41         1.90 o                         
 -10   2  13         39.22         43.88         1.55 o                         
  -9   2  13         11.57         11.25         1.43 o                         
  -8   2  13         41.96         42.93         2.09 o                         
  -7   2  13          0.39          0.54         1.24 o                         
  -6   2  13          1.27          0.88         0.60 o                         
  -5   2  13         15.38         14.58         1.20 o                         
  -4   2  13          2.67          2.45         0.57 o                         
  -3   2  13          8.72         10.22         0.70 o                         
  -2   2  13         90.62         81.10         1.43 o                         
  -1   2  13        100.89        104.57         1.58 o                         
   0   2  13          0.55          0.21         0.83 o                         
   1   2  13          8.14          5.83         0.72 o                         
   2   2  13          0.64          0.63         0.49 o                         
   3   2  13          2.05          2.16         0.42 o                         
   4   2  13          1.70          1.17         0.52 o                         
   5   2  13         34.07         35.67         1.01 o                         
   6   2  13         10.16          6.78         0.91 o                         
   7   2  13         14.66         14.72         0.81 o                         
   8   2  13          1.92          0.89         0.86 o                         
   9   2  13         16.91         15.85         1.03 o                         
  10   2  13         12.16         12.84         2.59 o                         
 -11   3  13         23.39         22.33         2.36 o                         
 -10   3  13         68.25         77.77         3.83 o                         
  -9   3  13         29.90         33.65         1.86 o                         
  -8   3  13         26.95         29.24         2.20 o                         
  -7   3  13         23.43         21.39         1.50 o                         
  -6   3  13         36.40         36.86         1.22 o                         
  -5   3  13         70.83         78.20         2.44 o                         
  -4   3  13         13.71         12.14         0.97 o                         
  -3   3  13          0.93          0.85         0.60 o                         
  -2   3  13          0.43          1.20         0.51 o                         
  -1   3  13          6.09          5.80         0.66 o                         
   0   3  13         13.16         12.22         1.08 o                         
   1   3  13         38.93         36.57         1.15 o                         
   2   3  13          8.66          9.30         0.60 o                         
   3   3  13          2.55          3.95         0.80 o                         
   4   3  13          6.69          4.70         0.45 o                         
   5   3  13          9.35          7.36         0.65 o                         
   6   3  13         15.37         17.29         0.93 o                         
   7   3  13          7.31          5.67         0.87 o                         
   8   3  13          2.02          2.89         1.04 o                         
   9   3  13          0.80         -0.61         1.33 o                         
  10   3  13          0.04         -1.13         1.13 o                         
 -11   4  13          0.39         -1.28         1.28 o                         
 -10   4  13         24.19         23.20         4.13 o                         
  -9   4  13         17.23         16.67         3.16 o                         
  -8   4  13          3.56          1.13         1.37 o                         
  -7   4  13          7.71          9.36         1.37 o                         
  -6   4  13          0.70          0.03         0.72 o                         
  -5   4  13         13.16         16.13         1.45 o                         
  -4   4  13          0.14          0.68         0.62 o                         
  -3   4  13         55.26         52.11         1.41 o                         
  -2   4  13          4.50          2.91         0.60 o                         
  -1   4  13         21.70         21.50         0.89 o                         
   0   4  13         10.60         10.84         0.86 o                         
   1   4  13         25.46         23.45         0.99 o                         
   2   4  13          3.13          2.63         0.63 o                         
   3   4  13         80.24         82.91         1.71 o                         
   4   4  13          4.92          3.89         1.34 o                         
   5   4  13          2.01          2.67         1.55 o                         
   6   4  13          9.39         10.22         0.81 o                         
   7   4  13          1.01          0.17         1.56 o                         
   8   4  13          0.09          0.15         1.01 o                         
   9   4  13          0.78          0.50         1.53 o                         
  10   4  13          0.49         -0.38         1.20 o                         
 -10   5  13          0.05          0.30         1.50 o                         
  -9   5  13          2.31          0.47         1.78 o                         
  -8   5  13         60.58         64.43         1.89 o                         
  -7   5  13         38.94         41.22         1.82 o                         
  -6   5  13          9.73         12.06         1.52 o                         
  -5   5  13         14.05         19.44         1.50 o                         
  -4   5  13          4.17          2.69         0.76 o                         
  -3   5  13         82.45         79.67         2.19 o                         
  -2   5  13        136.86        139.00         2.69 o                         
  -1   5  13        141.73        147.35         2.97 o                         
   0   5  13         18.19         18.11         1.14 o                         
   1   5  13         10.49          9.28         0.73 o                         
   2   5  13         17.75         16.41         1.52 o                         
   3   5  13         12.93          8.75         1.20 o                         
   4   5  13         49.20         45.05         2.03 o                         
   5   5  13          0.55          1.59         1.77 o                         
   6   5  13          5.17          3.73         1.29 o                         
   7   5  13          8.57          8.61         0.99 o                         
   8   5  13         12.19         11.06         1.68 o                         
   9   5  13          0.47          1.03         1.17 o                         
  -9   6  13         43.10         48.28         2.34 o                         
  -8   6  13          5.24          5.44         1.14 o                         
  -7   6  13         25.88         22.75         1.77 o                         
  -6   6  13         21.82         22.81         2.04 o                         
  -5   6  13          0.11         -0.75         0.89 o                         
  -4   6  13          0.00         -0.18         0.82 o                         
  -3   6  13          2.68          3.37         0.74 o                         
  -2   6  13         10.85          7.55         0.61 o                         
  -1   6  13         95.46        108.25         1.91 o                         
   0   6  13         22.85         20.06         1.56 o                         
   1   6  13          4.23          0.99         1.13 o                         
   2   6  13          4.84          5.71         1.18 o                         
   3   6  13          1.07          1.36         1.14 o                         
   4   6  13          2.84          1.79         1.03 o                         
   5   6  13         27.31         29.55         1.81 o                         
   6   6  13         13.35         14.13         1.19 o                         
   7   6  13          1.15          0.99         2.04 o                         
   8   6  13          1.11          0.22         1.24 o                         
  -8   7  13          2.36          1.77         1.23 o                         
  -7   7  13          2.37          0.52         1.14 o                         
  -6   7  13         36.60         42.35         1.96 o                         
  -5   7  13         12.74         12.16         1.16 o                         
  -4   7  13          9.56          9.77         1.10 o                         
  -3   7  13          0.13         -0.09         1.29 o                         
  -2   7  13         13.03         12.05         0.67 o                         
  -1   7  13         60.14         59.06         1.78 o                         
   0   7  13          0.02         -0.30         0.64 o                         
   1   7  13          9.03          9.11         1.21 o                         
   2   7  13          4.73          3.82         1.19 o                         
   3   7  13         19.43         18.47         2.91 o                         
   4   7  13         67.54         83.86         3.54 o                         
   5   7  13          1.97         -0.35         0.94 o                         
   6   7  13         21.11         25.34         2.60 o                         
   7   7  13          0.82          1.34         1.15 o                         
  -7   8  13         30.94         21.00         2.41 o                         
  -6   8  13         13.29         12.22         1.61 o                         
  -5   8  13          0.89         -1.16         2.16 o                         
  -4   8  13         57.06         65.52         3.56 o                         
  -3   8  13         10.94         10.88         2.10 o                         
  -2   8  13          8.15          7.54         0.93 o                         
  -1   8  13          0.19          0.41         0.62 o                         
   0   8  13          0.01         -1.02         1.02 o                         
   1   8  13          3.60          1.53         2.00 o                         
   2   8  13         10.32         12.61         1.55 o                         
   3   8  13         11.94         13.52         2.74 o                         
   4   8  13          0.53          2.76         1.93 o                         
   5   8  13          1.88          2.74         2.03 o                         
   6   8  13          6.02          4.44         3.06 o                         
  -4   9  13          5.35          4.31         1.10 o                         
  -3   9  13          2.34         -0.48         1.95 o                         
  -2   9  13          0.11         -0.79         0.79 o                         
  -1   9  13         12.66         13.16         2.17 o                         
   0   9  13         23.30         23.29         1.41 o                         
   1   9  13          0.85         -0.18         1.36 o                         
   2   9  13          2.02          3.05         1.49 o                         
   3   9  13         11.69         18.00         2.01 o                         
 -11   0  14         15.97         15.79         1.83 o                         
 -10   0  14          0.05         -2.13         5.22 o                         
  -9   0  14         20.54         22.40         3.83 o                         
  -8   0  14         96.30        107.69         4.87 o                         
  -7   0  14         51.42         53.36         1.35 o                         
  -6   0  14        163.51        167.86         3.33 o                         
  -5   0  14          0.51          0.57         2.90 o                         
  -4   0  14          9.44         10.31         1.00 o                         
  -3   0  14          6.36          6.06         1.32 o                         
  -2   0  14         22.18         18.85         1.41 o                         
  -1   0  14         32.63         35.28         1.99 o                         
   0   0  14        167.63        172.43         2.44 o                         
   1   0  14         11.31         10.54         1.70 o                         
   2   0  14         18.62         21.29         1.49 o                         
   3   0  14        218.94        223.08         3.55 o                         
   4   0  14         47.18         48.20         2.11 o                         
   5   0  14         48.82         48.88         1.32 o                         
   6   0  14         30.89         32.67         1.94 o                         
   7   0  14         25.22         29.82         2.17 o                         
   8   0  14          3.74          1.60         1.08 o                         
   9   0  14          0.25         -0.09         1.34 o                         
  10   0  14          0.68         -0.09         1.04 o                         
 -11   1  14         31.38         38.76         1.82 o                         
 -10   1  14         42.97         41.51         1.54 o                         
  -9   1  14         85.35         98.90         4.15 o                         
  -8   1  14        105.30        110.61         3.35 o                         
  -7   1  14         23.28         24.04         1.51 o                         
  -6   1  14         20.68         21.10         0.98 o                         
  -5   1  14         35.76         38.11         1.27 o                         
  -4   1  14         89.07         98.61         1.91 o                         
  -3   1  14          2.20          2.38         0.71 o                         
  -2   1  14          9.21         10.47         0.87 o                         
  -1   1  14         25.45         24.35         0.81 o                         
   0   1  14         40.94         42.46         1.11 o                         
   1   1  14        133.18        132.70         2.37 o                         
   2   1  14         29.39         28.63         0.79 o                         
   3   1  14          5.94          6.96         0.51 o                         
   4   1  14         34.58         31.17         1.18 o                         
   5   1  14          2.36          1.47         0.45 o                         
   6   1  14         27.63         21.38         1.03 o                         
   7   1  14         10.02         10.77         0.63 o                         
   8   1  14          0.02          0.13         0.90 o                         
   9   1  14          1.18          0.61         0.73 o                         
  10   1  14          2.14          1.29         1.10 o                         
 -11   2  14          0.68         -0.20         1.25 o                         
 -10   2  14          2.77          3.31         1.26 o                         
  -9   2  14         11.62         15.31         1.62 o                         
  -8   2  14          0.01          0.02         1.38 o                         
  -7   2  14          4.86          3.33         0.68 o                         
  -6   2  14         28.41         28.43         1.64 o                         
  -5   2  14          2.45          2.72         0.88 o                         
  -4   2  14          3.94          5.59         0.65 o                         
  -3   2  14         46.63         47.15         0.99 o                         
  -2   2  14          1.68          0.87         0.50 o                         
  -1   2  14         75.80         79.69         1.33 o                         
   0   2  14          9.38          8.83         0.70 o                         
   1   2  14          1.46          0.35         0.84 o                         
   2   2  14          2.44          1.68         0.55 o                         
   3   2  14         76.66         78.55         2.28 o                         
   4   2  14        226.91        234.06         3.25 o                         
   5   2  14          0.06         -0.08         0.71 o                         
   6   2  14         13.54         12.08         0.56 o                         
   7   2  14         17.57         15.51         0.95 o                         
   8   2  14         11.73         10.54         0.88 o                         
   9   2  14          0.85          0.10         2.03 o                         
  10   2  14          5.21          4.86         1.71 o                         
 -10   3  14          2.69          1.19         1.32 o                         
  -9   3  14         27.18         26.88         2.42 o                         
  -8   3  14          0.89          1.94         1.10 o                         
  -7   3  14         22.17         20.84         1.68 o                         
  -6   3  14         17.35         17.95         1.22 o                         
  -5   3  14          1.74          0.15         0.66 o                         
  -4   3  14          1.79          3.04         0.75 o                         
  -3   3  14         10.74         11.21         0.78 o                         
  -2   3  14          0.67          0.34         0.52 o                         
  -1   3  14          1.67          1.67         0.63 o                         
   0   3  14          1.60          1.42         0.64 o                         
   1   3  14          0.01          0.88         0.84 o                         
   2   3  14          2.03          1.61         0.54 o                         
   3   3  14          0.77         -0.01         0.86 o                         
   4   3  14          5.13          4.15         0.95 o                         
   5   3  14         15.83         14.70         0.97 o                         
   6   3  14          0.05         -0.49         0.80 o                         
   7   3  14          0.43          0.76         1.23 o                         
   8   3  14          6.60          6.74         1.52 o                         
   9   3  14          0.91          0.52         1.12 o                         
 -10   4  14          0.26         -2.13         2.36 o                         
  -9   4  14          0.79         -0.83         1.22 o                         
  -8   4  14         25.43         25.41         2.46 o                         
  -7   4  14          0.01         -0.45         1.18 o                         
  -6   4  14         85.34         89.76         2.64 o                         
  -5   4  14         10.49         12.07         1.22 o                         
  -4   4  14          0.17         -0.63         0.70 o                         
  -3   4  14          0.51          1.10         0.82 o                         
  -2   4  14         29.90         25.91         1.15 o                         
  -1   4  14         13.13         12.12         0.70 o                         
   0   4  14        101.02        113.59         2.28 o                         
   1   4  14         12.63         12.88         0.96 o                         
   2   4  14          0.66          0.89         0.85 o                         
   3   4  14         67.70         62.20         2.15 o                         
   4   4  14         41.39         46.17         2.35 o                         
   5   4  14          1.11          1.72         0.99 o                         
   6   4  14          0.17          0.37         0.89 o                         
   7   4  14         16.47         17.65         2.10 o                         
   8   4  14         15.68         15.06         1.30 o                         
   9   4  14          3.46          2.52         1.18 o                         
  -9   5  14          0.02         -1.58         1.84 o                         
  -8   5  14          0.82          0.03         1.76 o                         
  -7   5  14         31.62         30.16         1.57 o                         
  -6   5  14         18.25         18.54         1.20 o                         
  -5   5  14          9.89          9.33         1.58 o                         
  -4   5  14          0.27          0.65         0.88 o                         
  -3   5  14         60.39         60.91         2.16 o                         
  -2   5  14          1.25          1.77         0.86 o                         
  -1   5  14         24.33         23.10         1.02 o                         
   0   5  14          3.91          4.01         0.76 o                         
   1   5  14          1.49          2.32         1.14 o                         
   2   5  14          1.23          1.46         1.10 o                         
   3   5  14          4.04          3.03         1.16 o                         
   4   5  14          0.63          0.11         1.54 o                         
   5   5  14         13.19         12.40         0.99 o                         
   6   5  14          0.05          0.67         0.91 o                         
   7   5  14         21.39         24.47         2.66 o                         
   8   5  14          4.40          4.25         1.46 o                         
  -8   6  14         11.74         12.99         1.92 o                         
  -7   6  14         54.73         62.14         2.86 o                         
  -6   6  14         22.42         23.75         1.40 o                         
  -5   6  14         56.10         62.72         1.92 o                         
  -4   6  14          3.28          3.33         0.95 o                         
  -3   6  14         90.06         98.08         1.88 o                         
  -2   6  14          2.56          5.06         1.03 o                         
  -1   6  14         77.22         77.40         2.22 o                         
   0   6  14         17.42         20.25         1.68 o                         
   1   6  14          0.50         -0.57         1.08 o                         
   2   6  14          0.35          1.93         1.15 o                         
   3   6  14         35.85         41.06         2.08 o                         
   4   6  14         16.80         20.71         2.62 o                         
   5   6  14          0.00         -0.79         1.45 o                         
   6   6  14          0.11          0.73         1.23 o                         
   7   6  14          5.44          5.47         1.15 o                         
  -7   7  14         22.79         27.05         3.53 o                         
  -6   7  14          2.78          2.36         1.12 o                         
  -5   7  14         84.65         88.27         3.60 o                         
  -4   7  14         25.77         24.67         1.89 o                         
  -3   7  14          0.77          0.86         0.90 o                         
  -2   7  14         69.40         73.41         3.43 o                         
  -1   7  14          5.85          6.54         0.72 o                         
   0   7  14         46.71         44.26         3.47 o                         
   1   7  14          6.67          9.09         1.52 o                         
   2   7  14         10.11          7.13         1.33 o                         
   3   7  14         26.15         25.38         2.85 o                         
   4   7  14          0.50          0.11         1.42 o                         
   5   7  14          2.45          3.77         1.63 o                         
   6   7  14          0.66          1.18         2.07 o                         
  -5   8  14          8.16         10.37         1.23 o                         
  -4   8  14          5.97          5.92         1.11 o                         
  -3   8  14          0.47          0.32         0.93 o                         
  -2   8  14         40.38         43.84         1.92 o                         
  -1   8  14          0.80          0.86         0.70 o                         
   0   8  14          1.82          0.67         1.07 o                         
   1   8  14          0.01          0.14         1.39 o                         
   2   8  14          4.35          2.63         1.44 o                         
   3   8  14          1.27          1.59         1.48 o                         
   4   8  14          1.24          0.84         1.56 o                         
 -10   1  15          0.56          1.71         1.11 o                         
  -9   1  15          8.53          7.77         1.73 o                         
  -8   1  15          1.97          0.34         1.77 o                         
  -7   1  15          1.14         -0.36         1.27 o                         
  -6   1  15         14.56         14.81         0.86 o                         
  -5   1  15          5.60          5.80         1.22 o                         
  -4   1  15          0.61          0.81         0.75 o                         
  -3   1  15          3.61          2.15         0.67 o                         
  -2   1  15          3.13          3.41         0.46 o                         
  -1   1  15          0.69          2.32         0.92 o                         
   0   1  15          3.35          2.21         0.51 o                         
   1   1  15          5.91          7.16         0.79 o                         
   2   1  15         36.99         37.22         1.10 o                         
   3   1  15          5.60          5.10         0.82 o                         
   4   1  15          2.16          2.65         0.59 o                         
   5   1  15         20.78         16.82         1.44 o                         
   6   1  15          2.45          1.92         0.94 o                         
   7   1  15         13.27          9.49         1.85 o                         
   8   1  15          0.67         -0.03         1.24 o                         
   9   1  15          0.06         -0.06         1.42 o                         
 -10   2  15          3.82          3.74         1.24 o                         
  -9   2  15          2.84          0.57         3.01 o                         
  -8   2  15         12.56         12.75         1.37 o                         
  -7   2  15          6.02          3.98         0.78 o                         
  -6   2  15          0.01         -0.40         0.94 o                         
  -5   2  15          6.93          6.67         0.88 o                         
  -4   2  15          6.33          6.45         0.73 o                         
  -3   2  15          8.59          8.35         0.55 o                         
  -2   2  15         16.07         15.86         0.72 o                         
  -1   2  15          1.02          1.51         0.53 o                         
   0   2  15          0.09          0.52         0.96 o                         
   1   2  15         62.82         67.87         1.46 o                         
   2   2  15          8.95          9.49         0.89 o                         
   3   2  15          1.59         -0.17         1.25 o                         
   4   2  15         32.94         34.31         1.18 o                         
   5   2  15          4.05          2.83         0.54 o                         
   6   2  15         20.29         22.22         1.27 o                         
   7   2  15          0.34         -1.15         1.15 o                         
   8   2  15          0.92         -0.39         1.75 o                         
   9   2  15          0.53          1.84         1.32 o                         
  -9   3  15         16.35         16.69         1.46 o                         
  -8   3  15         42.07         45.66         4.09 o                         
  -7   3  15          8.46         11.39         1.17 o                         
  -6   3  15         35.31         38.24         2.18 o                         
  -5   3  15          6.67          8.04         1.35 o                         
  -4   3  15          8.19         10.69         1.48 o                         
  -3   3  15         10.80          8.39         1.01 o                         
  -2   3  15         37.33         40.66         1.05 o                         
  -1   3  15         14.42         12.47         1.05 o                         
   0   3  15         13.19         12.99         0.72 o                         
   1   3  15          1.84         -0.57         0.79 o                         
   2   3  15         19.80         19.55         0.85 o                         
   3   3  15          0.48          0.69         1.04 o                         
   4   3  15          0.23          0.20         0.58 o                         
   5   3  15          0.63          0.12         0.55 o                         
   6   3  15         20.17         16.73         2.51 o                         
   7   3  15          0.26          0.37         1.41 o                         
   8   3  15          7.71          5.63         1.65 o                         
  -9   4  15          0.70          0.76         1.46 o                         
  -8   4  15          5.65          4.43         1.04 o                         
  -7   4  15          9.88          9.33         1.52 o                         
  -6   4  15         31.57         36.85         2.13 o                         
  -5   4  15          7.80          8.23         1.22 o                         
  -4   4  15         41.30         48.02         1.51 o                         
  -3   4  15          2.95          0.93         1.32 o                         
  -2   4  15          1.01          1.52         0.65 o                         
  -1   4  15         19.98         20.56         1.35 o                         
   0   4  15         20.02         17.79         1.69 o                         
   1   4  15          0.16          0.66         0.72 o                         
   2   4  15          7.71          8.01         0.94 o                         
   3   4  15          2.65          2.80         1.58 o                         
   4   4  15          4.54          1.14         2.03 o                         
   5   4  15         37.18         39.29         2.16 o                         
   6   4  15          4.03          1.41         1.59 o                         
   7   4  15         15.54         12.99         2.61 o                         
   8   4  15          3.40          3.62         1.65 o                         
  -8   5  15          0.63         -0.40         1.02 o                         
  -7   5  15         56.94         62.03         2.33 o                         
  -6   5  15          0.04          0.30         1.90 o                         
  -5   5  15         68.07         72.30         2.13 o                         
  -4   5  15          5.43          5.89         1.09 o                         
  -3   5  15         56.80         62.73         1.94 o                         
  -2   5  15         42.38         44.27         2.01 o                         
  -1   5  15         11.38         11.24         0.98 o                         
   0   5  15         30.95         28.17         1.46 o                         
   1   5  15          2.70          1.43         0.85 o                         
   2   5  15          7.68          5.13         1.23 o                         
   3   5  15         10.00          9.04         2.23 o                         
   4   5  15         30.94         38.80         2.23 o                         
   5   5  15          0.68          0.14         1.34 o                         
   6   5  15          6.57          5.88         2.13 o                         
   7   5  15          4.42          5.95         1.62 o                         
  -7   6  15          5.50          3.67         2.04 o                         
  -6   6  15         20.32         18.35         1.49 o                         
  -5   6  15         68.12         80.16         5.61 o                         
  -4   6  15         24.52         28.08         1.73 o                         
  -3   6  15          3.84          3.72         1.48 o                         
  -2   6  15          0.01          1.44         0.99 o                         
  -1   6  15        101.10         99.27         2.24 o                         
   0   6  15         24.81         24.77         1.12 o                         
   1   6  15          2.64          2.92         2.08 o                         
   2   6  15          0.83         -0.47         1.22 o                         
   3   6  15          1.98          1.33         3.35 o                         
   4   6  15         24.92         16.99         2.04 o                         
   5   6  15         13.96         15.46         2.24 o                         
   6   6  15          0.40          1.25         1.53 o                         
  -5   7  15         10.71         11.14         1.39 o                         
  -4   7  15          3.52          3.31         1.04 o                         
  -3   7  15          6.46          6.18         1.04 o                         
  -2   7  15         50.90         59.30         2.14 o                         
  -1   7  15         45.64         44.83         3.05 o                         
   0   7  15         21.65         24.78         1.41 o                         
   1   7  15         17.64         20.31         2.62 o                         
   2   7  15          1.93         -0.90         1.33 o                         
   3   7  15          1.95          1.76         1.44 o                         
   4   7  15          4.47          3.02         2.89 o                         
  -2   8  15         33.40         31.72         3.55 o                         
  -1   8  15          5.22          8.73         1.63 o                         
   0   8  15         70.31         79.66         3.60 o                         
   1   8  15          5.86          5.83         1.47 o                         
  -9   0  16          8.42          5.97         2.68 o                         
  -8   0  16         66.83         71.82         5.82 o                         
  -7   0  16        146.93        170.68         6.10 o                         
  -6   0  16          0.31          1.66         2.11 o                         
  -5   0  16          1.48          3.10         2.37 o                         
  -4   0  16         13.58         16.17         1.34 o                         
  -3   0  16         28.44         28.65         2.41 o                         
  -2   0  16         46.24         51.88         2.95 o                         
  -1   0  16         13.25         12.96         1.86 o                         
   0   0  16          6.86          6.40         1.25 o                         
   1   0  16          3.67          3.85         1.28 o                         
   2   0  16          0.17          0.62         0.62 o                         
   3   0  16         26.87         29.81         1.42 o                         
   4   0  16          1.36          1.58         1.01 o                         
   5   0  16         10.24         10.64         1.11 o                         
   6   0  16          0.07         -0.59         1.26 o                         
   7   0  16          7.76          7.11         1.08 o                         
   8   0  16          0.48          0.65         2.81 o                         
  -9   1  16         14.02        -10.51        18.05 o                         
  -8   1  16         23.10         23.71         3.68 o                         
  -7   1  16          6.04          1.58         1.56 o                         
  -6   1  16         26.90         22.42         1.85 o                         
  -5   1  16         79.27         82.37         3.17 o                         
  -4   1  16          0.05          0.33         1.78 o                         
  -3   1  16          3.34          4.85         1.19 o                         
  -2   1  16          4.47         -0.73         3.21 o                         
  -1   1  16         17.24         15.73         1.08 o                         
   0   1  16          0.07         -0.49         0.54 o                         
   1   1  16          7.11          5.87         0.80 o                         
   2   1  16          2.02          2.01         0.61 o                         
   3   1  16          2.81          2.82         0.96 o                         
   4   1  16         56.69         58.32         2.24 o                         
   5   1  16         37.98         43.27         1.47 o                         
   6   1  16          0.01          1.64         1.31 o                         
   7   1  16          0.19          0.79         2.05 o                         
   8   1  16          1.12          0.78         0.85 o                         
  -9   2  16          0.48          2.62         1.83 o                         
  -8   2  16         10.28         11.53         2.05 o                         
  -7   2  16          6.08          6.49         2.37 o                         
  -6   2  16         64.45         69.23         1.81 o                         
  -5   2  16          5.91          5.22         0.85 o                         
  -4   2  16          0.71          0.73         0.80 o                         
  -3   2  16         14.67         17.20         0.73 o                         
  -2   2  16          0.95          0.89         1.28 o                         
  -1   2  16          2.20          2.95         0.96 o                         
   0   2  16         15.91         15.50         0.88 o                         
   1   2  16         13.57         13.23         0.78 o                         
   2   2  16         21.40         20.46         1.10 o                         
   3   2  16          5.98          6.83         0.67 o                         
   4   2  16          4.82          6.08         1.08 o                         
   5   2  16          8.97          7.39         0.96 o                         
   6   2  16          0.00          0.27         1.06 o                         
   7   2  16         10.58          9.36         3.22 o                         
  -8   3  16          0.13          1.59         1.81 o                         
  -7   3  16         13.62          8.94         1.58 o                         
  -6   3  16         36.04         34.96         1.48 o                         
  -5   3  16        140.69        147.89         4.10 o                         
  -4   3  16         25.37         24.24         1.12 o                         
  -3   3  16          1.06         -0.32         0.66 o                         
  -2   3  16         59.54         63.79         1.26 o                         
  -1   3  16         14.53         17.73         0.76 o                         
   0   3  16          7.29          7.38         1.18 o                         
   1   3  16         22.37         21.30         1.25 o                         
   2   3  16          1.49          0.97         0.59 o                         
   3   3  16          2.96          3.45         1.77 o                         
   4   3  16         56.83         56.22         1.35 o                         
   5   3  16         49.97         52.10         3.66 o                         
   6   3  16          2.88          2.92         4.29 o                         
   7   3  16          0.02          1.10         1.50 o                         
  -7   4  16          7.61          8.70         1.08 o                         
  -6   4  16          2.06          2.52         1.39 o                         
  -5   4  16          5.21          4.42         0.99 o                         
  -4   4  16         23.61         23.24         1.88 o                         
  -3   4  16         43.77         52.13         1.93 o                         
  -2   4  16          0.52          0.57         1.17 o                         
  -1   4  16         22.81         23.53         1.28 o                         
   0   4  16         23.99         24.83         1.45 o                         
   1   4  16          0.02          0.92         1.44 o                         
   2   4  16          1.15          0.50         1.23 o                         
   3   4  16          0.21          0.47         1.03 o                         
   4   4  16          0.22          1.05         1.34 o                         
   5   4  16          0.42         -0.42         1.54 o                         
   6   4  16          3.08          4.17         1.52 o                         
  -6   5  16         55.01         62.84         3.16 o                         
  -5   5  16          0.28         -0.78         1.11 o                         
  -4   5  16         18.69         15.81         2.31 o                         
  -3   5  16          0.33         -1.36         1.86 o                         
  -2   5  16         37.95         41.85         2.24 o                         
  -1   5  16         62.40         74.87         2.01 o                         
   0   5  16          2.21          2.00         1.23 o                         
   1   5  16         55.73         57.21         3.76 o                         
   2   5  16          6.38          6.01         2.49 o                         
   3   5  16          3.25          4.07         1.39 o                         
   4   5  16          4.80          3.04         1.46 o                         
   5   5  16         14.10         14.68         1.67 o                         
  -5   6  16         32.95         33.79         2.67 o                         
  -4   6  16         19.42         19.09         1.23 o                         
  -3   6  16          0.84          0.26         0.96 o                         
  -2   6  16          7.04          4.63         1.78 o                         
  -1   6  16          1.36          1.02         0.93 o                         
   0   6  16         33.66         34.84         2.26 o                         
   1   6  16          0.82          0.19         1.46 o                         
   2   6  16          2.72          3.54         1.52 o                         
   3   6  16          0.84          0.20         1.42 o                         
   4   6  16          0.03          0.36         1.53 o                         
  -2   7  16          1.50          0.50         0.94 o                         
  -1   7  16          0.33         -1.34         1.34 o                         
   0   7  16          0.06          0.99         1.04 o                         
   1   7  16          3.66          3.64         1.17 o                         
  -7   1  17         13.81         17.91         3.25 o                         
  -6   1  17          4.13         -0.76         2.15 o                         
  -5   1  17         22.63         22.65         2.00 o                         
  -4   1  17          9.51         11.54         1.61 o                         
  -3   1  17          0.15          0.32         1.25 o                         
  -2   1  17          0.14         -0.14         0.86 o                         
  -1   1  17          1.04          6.79         3.45 o                         
   0   1  17          1.15          4.70         2.86 o                         
   1   1  17          0.15          0.29         1.06 o                         
   2   1  17          6.46          4.90         0.87 o                         
   3   1  17          9.34          8.90         1.37 o                         
   4   1  17          0.67         -0.17         1.24 o                         
   5   1  17          0.26          0.96         0.95 o                         
   6   1  17          0.02         -1.28         2.73 o                         
  -7   2  17          5.49          1.70         1.70 o                         
  -6   2  17         14.73         13.67         2.35 o                         
  -5   2  17          7.52          3.39         3.20 o                         
  -4   2  17          1.41          2.09         1.42 o                         
  -3   2  17          0.26          0.10         1.66 o                         
  -2   2  17          4.31          6.03         1.09 o                         
  -1   2  17          7.29          8.29         0.58 o                         
   0   2  17          7.00          7.45         1.22 o                         
   1   2  17         27.71         29.38         1.22 o                         
   2   2  17          0.06          0.58         1.18 o                         
   3   2  17          9.94         10.42         1.03 o                         
   4   2  17          3.73          2.11         1.44 o                         
   5   2  17          2.42          1.68         1.15 o                         
   6   2  17          0.01         -0.33         1.40 o                         
  -6   3  17          4.17          3.01         1.37 o                         
  -5   3  17         10.61         12.14         1.34 o                         
  -4   3  17         20.70         21.11         1.69 o                         
  -3   3  17         30.31         32.41         1.56 o                         
  -2   3  17          0.97          0.16         1.11 o                         
  -1   3  17          4.53          5.43         2.21 o                         
   0   3  17         53.10         59.17         2.19 o                         
   1   3  17          3.08          1.56         1.45 o                         
   2   3  17         46.84         45.62         2.53 o                         
   3   3  17         29.07         30.39         3.26 o                         
   4   3  17          0.09          0.98         0.84 o                         
   5   3  17         23.27         23.33         4.85 o                         
  -6   4  17         26.27         27.72         1.69 o                         
  -5   4  17          3.49          1.07         2.69 o                         
  -4   4  17         25.05         27.29         2.93 o                         
  -3   4  17         14.58         11.78         4.92 o                         
  -2   4  17          9.16         11.36         1.38 o                         
  -1   4  17          1.93          1.66         0.73 o                         
   0   4  17          1.94          6.00         2.44 o                         
   1   4  17          7.50          4.04         3.61 o                         
   2   4  17          0.03         -1.02         1.99 o                         
   3   4  17          9.11          9.35         2.04 o                         
   4   4  17          2.04          5.34         8.94 o                         
  -4   5  17         65.43         69.55         2.07 o                         
  -3   5  17          2.88          1.76         1.05 o                         
  -2   5  17          0.00         -0.45         2.16 o                         
  -1   5  17          1.71         -0.29         0.87 o                         
   0   5  17          1.49          1.14         0.94 o                         
   1   5  17         13.28         15.61         1.25 o                         
   2   5  17         16.57         16.08         2.09 o                         
   3   5  17          4.80          5.10         1.50 o                         
  -6   0  18          5.96          4.96         2.59 o                         
  -5   0  18          0.32          0.13         2.23 o                         
  -4   0  18        105.32        108.01         7.03 o                         
  -3   0  18          5.08          5.17         3.50 o                         
  -2   0  18          9.17         10.02         2.19 o                         
  -1   0  18         12.70         13.71         3.90 o                         
   0   0  18          0.02          3.73         4.91 o                         
   1   0  18          3.31          3.24         2.69 o                         
   2   0  18          6.47          7.70         2.59 o                         
   3   0  18          0.02          0.90         1.79 o                         
   4   0  18          3.21          2.08         4.93 o                         
  -5   1  18          8.70          7.29         1.81 o                         
  -4   1  18         11.97         11.05         1.18 o                         
  -3   1  18          2.75          0.24         1.99 o                         
  -2   1  18          9.52          8.62         1.83 o                         
  -1   1  18          3.31          2.10         1.25 o                         
   0   1  18          0.59         -0.09         1.70 o                         
   1   1  18          0.03         -1.68         1.68 o                         
   2   1  18          9.46         10.13         2.01 o                         
   3   1  18          4.34          3.03         1.04 o                         
   4   1  18         35.90         41.77         3.00 o                         
  -5   2  18        130.62        135.07         7.70 o                         
  -4   2  18         54.46         60.64         7.61 o                         
  -3   2  18         31.18         23.65         2.10 o                         
  -2   2  18          0.34          2.76         5.56 o                         
  -1   2  18         34.28         38.57         2.96 o                         
   0   2  18         30.57         34.17         1.22 o                         
   1   2  18          0.65          0.56         1.91 o                         
   2   2  18         10.59         11.87         1.62 o                         
   3   2  18          0.11          1.05         0.97 o                         
   4   2  18          0.32          0.09         0.94 o                         
  -4   3  18         16.84         15.02         4.59 o                         
  -3   3  18         17.79         19.91         2.37 o                         
  -2   3  18         38.24         36.60         3.26 o                         
  -1   3  18          0.92          1.30         0.72 o                         
   0   3  18          0.44          0.64         1.33 o                         
   1   3  18          0.02          0.00         0.76 o                         
   2   3  18          3.48          1.70         2.23 o                         
   3   3  18          6.77          6.59         1.48 o                         
  -2   4  18          0.20         -0.57         0.89 o                         
  -1   4  18         18.92         17.93         2.75 o                         
   0   4  18         25.46         32.03         2.14 o                         
   1   4  18          3.47          2.86         0.84 o                         
  -1   1  19         17.02         17.74         2.80 o                         
   0   1  19          3.37          4.30         1.26 o                         
                                                                                
