# Supplementary material for: Structural characterization and comparative analysis of polymorphic forms of psilocin (4-hy­droxy-N,N-di­methyl­tryptamine)
Source: Acta Crystallogr E Crystallogr Commun. 2024 May 14;80(Pt 6):590–5. doi: 10.1107/S2056989024004201 (PMC11151301; doi:10.1107/S2056989024004201)
Supplement: Supplementary file 4 [file e-80-00590-Form_I_300Ksup4.hkl]

data_Form_I_300K                                                                
_shelx_title ' 57_30_03_2_0m.res in P2(1)/c'                                    
_shelx_refln_list_code          4                                               
_shelx_F_calc_maximum       70.78                                               
_exptl_crystal_F_000       440.00                                               
_reflns_d_resolution_high  0.6485                                               
                                                                                
loop_                                                                           
 _space_group_symop_operation_xyz                                               
 'x, y, z'                                                                      
 '-x, y+1/2, -z+1/2'                                                            
 '-x, -y, -z'                                                                   
 'x, -y-1/2, z-1/2'                                                             
                                                                                
_cell_length_a    10.6228                                                       
_cell_length_b     8.4984                                                       
_cell_length_c    12.5073                                                       
_cell_angle_alpha  90.000                                                       
_cell_angle_beta   90.807                                                       
_cell_angle_gamma  90.000                                                       
                                                                                
_shelx_F_squared_multiplier     1.000                                           
                                                                                
loop_                                                                           
 _refln_index_h                                                                 
 _refln_index_k                                                                 
 _refln_index_l                                                                 
 _refln_F_squared_calc                                                          
 _refln_F_squared_meas                                                          
 _refln_F_squared_sigma                                                         
 _refln_observed_status                                                         
   3   0   0        133.24         95.13         1.08 o                         
   4   0   0         49.28         48.05         0.86 o                         
   5   0   0       5009.23       5165.53        90.87 o                         
   6   0   0          3.25          5.62         0.37 o                         
   7   0   0        312.69        313.46         3.35 o                         
   8   0   0         86.80         87.31         1.25 o                         
   9   0   0         56.57         49.71         1.03 o                         
  10   0   0        135.85        129.60         2.85 o                         
  11   0   0          4.63          5.52         1.00 o                         
  12   0   0          1.91          1.73         0.73 o                         
  13   0   0          0.02         -0.77         0.77 o                         
  14   0   0          2.82          4.44         1.50 o                         
  15   0   0          2.96          4.44         1.98 o                         
  16   0   0          1.32          0.21         0.97 o                         
   1   1   0        485.56        533.20        12.99 o                         
   2   1   0        190.81        232.41         2.53 o                         
   3   1   0        452.88        414.31         6.58 o                         
   4   1   0         56.50         57.24         0.70 o                         
   5   1   0         25.21         24.34         0.44 o                         
   6   1   0         27.20         33.49         0.47 o                         
   7   1   0         73.88         83.64         1.43 o                         
   8   1   0         25.97         25.94         0.59 o                         
   9   1   0         55.21         50.93         0.72 o                         
  10   1   0          0.17          0.78         0.41 o                         
  11   1   0         17.58         16.75         0.79 o                         
  12   1   0          0.82          0.15         0.48 o                         
  13   1   0          3.73          4.08         0.76 o                         
  14   1   0         14.68         16.92         0.97 o                         
  15   1   0          0.00         -0.21         1.19 o                         
  16   1   0          0.94          1.37         1.10 o                         
   1   2   0       1445.70       1463.43        25.06 o                         
   2   2   0          4.94          6.88         0.32 o                         
   3   2   0        250.16        275.62         2.10 o                         
   4   2   0         61.60         72.53         0.70 o                         
   5   2   0         33.85         40.38         0.55 o                         
   6   2   0          0.86          0.21         0.23 o                         
   7   2   0          2.25          1.78         0.28 o                         
   8   2   0         14.44         12.98         0.62 o                         
   9   2   0         18.19         16.99         0.52 o                         
  10   2   0         68.20         67.54         0.87 o                         
  11   2   0          5.29          3.85         0.55 o                         
  12   2   0          7.58          7.63         0.55 o                         
  13   2   0          4.83          2.98         0.77 o                         
  14   2   0          4.11          4.51         1.10 o                         
  15   2   0          1.27          0.15         1.29 o                         
  16   2   0          0.03         -0.23         0.69 o                         
   1   3   0        773.71        797.62        20.08 o                         
   2   3   0         61.82         68.81         0.68 o                         
   3   3   0         43.03         41.03         0.49 o                         
   4   3   0         72.87         69.60         0.88 o                         
   5   3   0         62.34         61.66         0.69 o                         
   6   3   0          7.77          5.58         0.28 o                         
   7   3   0         79.47         83.55         0.98 o                         
   8   3   0        131.30        125.98         1.24 o                         
   9   3   0         97.00         98.85         1.10 o                         
  10   3   0          3.62          2.97         0.45 o                         
  11   3   0          2.10          1.89         0.52 o                         
  12   3   0          3.82          4.70         0.55 o                         
  13   3   0          5.98          6.21         1.25 o                         
  14   3   0          1.13          1.96         0.65 o                         
  15   3   0          0.17         -0.17         1.51 o                         
   0   4   0        612.11        701.46        12.40 o                         
   1   4   0          0.74          3.95         0.27 o                         
   2   4   0        208.18        212.80         1.81 o                         
   3   4   0         60.15         64.82         0.69 o                         
   4   4   0         90.53        107.57         1.07 o                         
   5   4   0         88.11         84.87         1.07 o                         
   6   4   0          8.15          8.96         0.34 o                         
   7   4   0        153.56        144.05         1.33 o                         
   8   4   0          1.26          1.34         0.35 o                         
   9   4   0          0.64          0.51         0.37 o                         
  10   4   0          1.05          0.25         0.44 o                         
  11   4   0         10.44         12.12         0.70 o                         
  12   4   0          0.02          0.00         0.48 o                         
  13   4   0          0.14          0.19         0.54 o                         
  14   4   0          0.36          0.21         0.68 o                         
  15   4   0          0.28          0.07         1.48 o                         
   1   5   0        222.43        241.92         2.30 o                         
   2   5   0         22.21         26.34         0.52 o                         
   3   5   0        113.85        119.44         1.14 o                         
   4   5   0         32.70         30.20         0.52 o                         
   5   5   0         10.68         10.30         0.49 o                         
   6   5   0         42.20         39.01         0.88 o                         
   7   5   0          2.58          1.83         0.38 o                         
   8   5   0        109.66        107.18         1.36 o                         
   9   5   0         12.34         11.01         0.66 o                         
  10   5   0          6.03          6.47         0.54 o                         
  11   5   0          3.64          3.97         0.52 o                         
  12   5   0          0.60         -0.25         0.54 o                         
  13   5   0          4.62          5.14         0.81 o                         
  14   5   0          0.00         -0.55         0.62 o                         
  15   5   0          0.10         -0.40         0.84 o                         
   0   6   0        163.98        159.77         2.34 o                         
   1   6   0          0.80          0.22         0.29 o                         
   2   6   0          0.01         -0.09         0.29 o                         
   3   6   0        125.31        130.11         1.25 o                         
   4   6   0        159.75        173.18         1.52 o                         
   5   6   0          2.66          2.93         0.47 o                         
   6   6   0        131.41        130.06         1.38 o                         
   7   6   0          0.07          0.18         0.39 o                         
   8   6   0         26.80         28.19         1.27 o                         
   9   6   0          3.26          3.77         0.54 o                         
  10   6   0         14.62         15.12         0.68 o                         
  11   6   0          5.32          4.97         0.61 o                         
  12   6   0          7.10          4.89         1.05 o                         
  13   6   0          0.05         -0.07         0.95 o                         
  14   6   0          1.29          1.15         0.64 o                         
   1   7   0          1.53         -0.10         0.33 o                         
   2   7   0          0.58          0.50         0.34 o                         
   3   7   0         15.57         16.13         0.49 o                         
   4   7   0          6.03          5.20         0.41 o                         
   5   7   0          5.49          4.08         0.48 o                         
   6   7   0         32.35         33.29         1.07 o                         
   7   7   0         12.78         12.35         0.50 o                         
   8   7   0          3.79          4.08         0.52 o                         
   9   7   0          0.25         -0.09         0.63 o                         
  10   7   0          1.48          1.50         0.75 o                         
  11   7   0         12.39         13.56         1.11 o                         
  12   7   0         10.55         10.44         0.74 o                         
  13   7   0          0.27         -0.64         0.64 o                         
   0   8   0         46.85         40.74         1.74 o                         
   1   8   0         31.50         35.96         0.81 o                         
   2   8   0          4.00          4.69         0.43 o                         
   3   8   0          6.24          5.66         0.42 o                         
   4   8   0         34.35         38.09         0.84 o                         
   5   8   0          0.38         -0.26         0.38 o                         
   6   8   0         15.74         13.83         0.70 o                         
   7   8   0          0.04         -0.23         0.45 o                         
   8   8   0          0.68          0.02         0.51 o                         
   9   8   0          2.12          2.33         0.55 o                         
  10   8   0          0.41         -0.11         0.98 o                         
  11   8   0          7.83          7.34         0.89 o                         
  12   8   0          0.01         -0.57         0.63 o                         
   1   9   0          2.18          2.49         0.44 o                         
   2   9   0          6.67          6.19         0.52 o                         
   3   9   0          4.74          4.50         0.49 o                         
   4   9   0          0.99          0.29         0.50 o                         
   5   9   0          9.02         10.13         0.60 o                         
   6   9   0          0.06          0.00         0.93 o                         
   7   9   0          0.23         -0.29         0.47 o                         
   8   9   0          0.50          0.14         0.48 o                         
   9   9   0          0.19          1.41         0.53 o                         
  10   9   0          0.00          0.88         0.94 o                         
  11   9   0          0.00          0.08         0.94 o                         
   0  10   0          0.07          0.04         0.74 o                         
   1  10   0          0.51          0.73         0.52 o                         
   2  10   0          2.88          2.50         0.56 o                         
   3  10   0          7.78          7.61         0.98 o                         
   4  10   0          1.86          1.85         0.58 o                         
   5  10   0          0.82          0.69         0.52 o                         
   6  10   0          1.01         -0.20         0.51 o                         
   7  10   0          0.16          0.17         0.69 o                         
   8  10   0          2.19          1.47         1.19 o                         
   9  10   0          1.07          0.43         0.81 o                         
  10  10   0          0.06         -0.20         1.38 o                         
   1  11   0          3.61          4.64         0.90 o                         
   2  11   0          1.83          2.46         0.59 o                         
   3  11   0          0.77          0.87         0.67 o                         
   4  11   0          0.76         -0.03         0.61 o                         
   5  11   0          0.09          0.13         0.59 o                         
   6  11   0          5.14          7.05         1.03 o                         
   7  11   0          4.74          5.01         0.74 o                         
   8  11   0          0.27          0.34         0.68 o                         
   0  12   0          1.87          2.46         2.84 o                         
   1  12   0          0.32          0.61         0.78 o                         
   2  12   0          0.03         -0.73         0.73 o                         
   3  12   0          0.56          0.24         1.18 o                         
   4  12   0          2.44          1.77         1.25 o                         
   5  12   0          0.78          1.31         1.48 o                         
   6  12   0          1.78          1.98         0.83 o                         
   1  13   0          0.15          1.18         0.81 o                         
   2  13   0          0.28          0.64         1.39 o                         
 -16   1   1          1.04          1.80         0.70 o                         
 -15   1   1          0.16         -0.35         0.64 o                         
 -14   1   1          0.01         -0.33         0.86 o                         
 -13   1   1          7.70          9.21         0.91 o                         
 -12   1   1          8.83          8.48         0.90 o                         
 -11   1   1         10.37         10.04         0.60 o                         
 -10   1   1         19.48         21.57         0.61 o                         
  -9   1   1          2.94          5.05         0.38 o                         
  -8   1   1          0.99         -0.16         0.28 o                         
  -7   1   1          5.95          5.88         0.28 o                         
  -6   1   1         28.61         32.82         0.74 o                         
  -5   1   1        257.97        283.53         2.25 o                         
  -4   1   1        328.67        348.88         2.73 o                         
  -3   1   1        290.20        295.45         2.74 o                         
  -2   1   1        733.14        734.46        11.43 o                         
  -1   1   1        468.14        489.05         5.79 o                         
   0   1   1        735.95        646.71        17.92 o                         
   1   1   1        944.69        946.89        13.90 o                         
   3   1   1         91.93        101.32         0.85 o                         
   4   1   1        129.94        141.09         1.16 o                         
   5   1   1         28.76         32.07         0.57 o                         
   6   1   1         75.11         75.54         0.74 o                         
   7   1   1        134.41        145.68         1.24 o                         
   8   1   1          9.65          9.07         0.39 o                         
   9   1   1          0.01          0.05         0.32 o                         
  10   1   1          2.07          1.99         0.37 o                         
  11   1   1          0.15         -0.12         0.42 o                         
  12   1   1          2.07          1.12         0.49 o                         
  13   1   1          0.08         -0.66         0.66 o                         
  14   1   1          0.00          0.15         0.61 o                         
  15   1   1          0.25         -1.05         1.05 o                         
  16   1   1          0.00         -0.69         0.69 o                         
 -16   2   1          0.11          0.23         0.68 o                         
 -15   2   1          0.16          0.49         1.39 o                         
 -14   2   1          0.77          0.64         0.61 o                         
 -13   2   1          0.98          0.38         0.56 o                         
 -12   2   1          6.38          6.43         0.64 o                         
 -11   2   1          3.43          1.65         0.71 o                         
 -10   2   1          8.64          7.87         0.42 o                         
  -9   2   1         74.02         69.92         0.84 o                         
  -8   2   1          6.88          6.93         0.35 o                         
  -7   2   1        109.75        112.34         1.15 o                         
  -6   2   1         16.01         19.51         0.42 o                         
  -5   2   1         60.15         55.25         0.61 o                         
  -4   2   1        300.67        300.52         2.23 o                         
  -3   2   1        146.44        170.82         1.28 o                         
  -2   2   1         73.64         74.51         0.64 o                         
  -1   2   1        130.92        126.90         1.06 o                         
   0   2   1         53.53         64.74         0.70 o                         
   2   2   1       2042.84       2042.08        25.53 o                         
   3   2   1        530.47        571.70         9.88 o                         
   4   2   1        741.93        749.16        11.24 o                         
   5   2   1        220.54        221.11         1.77 o                         
   6   2   1        297.57        283.30         2.51 o                         
   7   2   1          1.23          0.42         0.27 o                         
   8   2   1          5.98          7.25         0.52 o                         
   9   2   1          2.04          1.39         0.34 o                         
  10   2   1         23.02         19.54         0.55 o                         
  11   2   1         14.77         14.78         0.55 o                         
  12   2   1          9.99         11.03         0.93 o                         
  13   2   1          3.15          3.10         0.95 o                         
  14   2   1          2.65          2.92         0.65 o                         
  15   2   1          0.48         -1.29         1.34 o                         
  16   2   1          0.24          0.57         1.95 o                         
 -15   3   1          0.25          0.53         1.05 o                         
 -14   3   1          0.22          0.60         0.76 o                         
 -13   3   1         11.87         13.85         0.81 o                         
 -12   3   1          0.30          0.25         0.53 o                         
 -11   3   1          0.01          0.36         0.45 o                         
 -10   3   1         10.21          9.50         0.72 o                         
  -9   3   1         16.24         17.73         0.62 o                         
  -8   3   1          5.40          3.80         0.36 o                         
  -7   3   1        104.60        101.24         1.00 o                         
  -6   3   1         10.86         12.99         0.37 o                         
  -5   3   1         62.54         50.46         0.89 o                         
  -4   3   1         76.55         94.36         0.81 o                         
  -3   3   1         81.54         84.70         0.76 o                         
  -2   3   1       1336.50       1333.98        16.60 o                         
  -1   3   1         70.17         65.12         0.83 o                         
   0   3   1       2917.87       2709.95        46.64 o                         
   1   3   1         68.30         59.34         0.90 o                         
   2   3   1         18.80         14.83         0.32 o                         
   3   3   1         16.59         17.70         0.38 o                         
   4   3   1        100.36        118.34         1.04 o                         
   5   3   1        631.40        624.55         5.16 o                         
   6   3   1         19.46         14.55         0.47 o                         
   7   3   1         60.92         56.03         0.71 o                         
   8   3   1          2.44          1.69         0.37 o                         
   9   3   1          5.42          6.12         0.39 o                         
  10   3   1          1.10          1.47         0.46 o                         
  11   3   1          3.25          3.43         0.51 o                         
  12   3   1          6.48          5.62         1.04 o                         
  13   3   1          3.07          4.48         0.88 o                         
  14   3   1          0.08          0.32         0.83 o                         
  15   3   1          0.20          0.06         0.89 o                         
 -15   4   1          0.04         -0.37         0.65 o                         
 -14   4   1          0.50         -0.16         0.98 o                         
 -13   4   1          0.02          0.50         0.80 o                         
 -12   4   1          0.50         -0.10         0.63 o                         
 -11   4   1          3.50          2.90         0.51 o                         
 -10   4   1          5.51          6.37         0.56 o                         
  -9   4   1         13.94         12.44         0.53 o                         
  -8   4   1          3.76          3.52         0.36 o                         
  -7   4   1          0.01         -0.24         0.29 o                         
  -6   4   1         11.39         10.96         0.39 o                         
  -5   4   1         35.52         34.74         0.55 o                         
  -4   4   1         52.76         60.61         0.68 o                         
  -3   4   1          0.95          0.45         0.21 o                         
  -2   4   1          6.74          6.73         0.38 o                         
  -1   4   1          4.31          2.75         0.33 o                         
   0   4   1        308.82        321.11         3.08 o                         
   1   4   1         17.74         12.32         0.45 o                         
   2   4   1         62.44         69.26         0.77 o                         
   3   4   1          5.53         12.31         0.34 o                         
   4   4   1         33.92         33.21         0.59 o                         
   5   4   1         12.37         15.30         0.43 o                         
   6   4   1         87.45         84.67         0.89 o                         
   7   4   1          0.03         -0.30         0.30 o                         
   8   4   1         57.88         50.21         0.88 o                         
   9   4   1          0.46         -0.07         0.39 o                         
  10   4   1         15.04         15.32         0.59 o                         
  11   4   1          6.64          6.06         0.72 o                         
  12   4   1          1.16          1.12         0.48 o                         
  13   4   1          5.47          7.41         0.59 o                         
  14   4   1          5.21          4.72         1.07 o                         
  15   4   1          0.27          0.24         1.01 o                         
 -15   5   1          0.66          0.03         0.85 o                         
 -14   5   1          0.00          0.07         1.53 o                         
 -13   5   1          2.38          3.39         1.42 o                         
 -12   5   1         18.99         22.45         1.28 o                         
 -11   5   1          0.13         -0.31         0.50 o                         
 -10   5   1         78.73         85.87         1.76 o                         
  -9   5   1          0.14         -0.53         0.53 o                         
  -8   5   1         61.69         65.26         0.93 o                         
  -7   5   1        110.13        101.22         1.56 o                         
  -6   5   1          6.88          6.97         0.42 o                         
  -5   5   1        382.72        386.07         2.99 o                         
  -4   5   1          2.09          3.67         0.37 o                         
  -3   5   1        103.26        105.14         1.04 o                         
  -2   5   1         72.59         72.14         0.83 o                         
  -1   5   1        106.24         98.34         1.13 o                         
   0   5   1        160.51        158.82         1.48 o                         
   1   5   1         44.18         49.23         0.66 o                         
   2   5   1         54.92         49.35         0.67 o                         
   3   5   1         58.51         60.96         0.71 o                         
   4   5   1         22.39         17.84         0.49 o                         
   5   5   1        111.54        114.95         1.17 o                         
   6   5   1         45.75         42.34         0.79 o                         
   7   5   1         31.40         31.59         0.72 o                         
   8   5   1         43.55         39.13         0.76 o                         
   9   5   1         13.37         12.96         0.68 o                         
  10   5   1          9.37         10.52         0.94 o                         
  11   5   1          3.89          4.02         0.70 o                         
  12   5   1          0.58          1.13         0.49 o                         
  13   5   1          1.58          0.48         0.72 o                         
  14   5   1          1.29          1.39         0.82 o                         
  15   5   1          0.14          0.87         0.65 o                         
 -14   6   1          0.20          0.77         0.70 o                         
 -13   6   1          0.64          0.15         0.61 o                         
 -12   6   1          0.28         -0.22         0.76 o                         
 -11   6   1         16.67         16.51         1.31 o                         
 -10   6   1         10.31          9.91         0.75 o                         
  -9   6   1          0.10         -0.33         0.75 o                         
  -8   6   1          1.54          1.00         0.45 o                         
  -7   6   1          0.01          0.57         0.40 o                         
  -6   6   1        201.64        203.51         1.97 o                         
  -5   6   1          3.72          4.66         0.38 o                         
  -4   6   1        220.64        233.47         2.06 o                         
  -3   6   1         21.07         21.32         0.50 o                         
  -2   6   1          0.13          0.56         0.29 o                         
  -1   6   1        166.52        167.33         1.79 o                         
   0   6   1         50.99         60.37         0.79 o                         
   1   6   1        108.02        111.17         1.22 o                         
   2   6   1         13.80         15.56         0.50 o                         
   3   6   1         33.74         28.37         0.62 o                         
   4   6   1          1.98          1.73         0.39 o                         
   5   6   1          3.32          4.27         0.32 o                         
   6   6   1         12.95         12.01         0.45 o                         
   7   6   1          1.65          0.90         0.37 o                         
   8   6   1          0.03         -0.61         0.61 o                         
   9   6   1          1.47          1.31         0.62 o                         
  10   6   1          0.03         -0.79         0.79 o                         
  11   6   1          4.10          3.37         1.06 o                         
  12   6   1          2.48          4.07         0.63 o                         
  13   6   1          4.64          5.23         1.18 o                         
  14   6   1          1.19          1.75         0.65 o                         
 -13   7   1          2.17          1.63         1.13 o                         
 -12   7   1          3.17          2.35         0.66 o                         
 -11   7   1          4.08          1.49         0.93 o                         
 -10   7   1          3.81          2.59         0.90 o                         
  -9   7   1          4.41          3.84         0.56 o                         
  -8   7   1          5.15          4.00         0.50 o                         
  -7   7   1          2.95          1.60         0.54 o                         
  -6   7   1          1.01          0.56         0.42 o                         
  -5   7   1         12.89         10.65         0.44 o                         
  -4   7   1         13.00         14.02         0.64 o                         
  -3   7   1          0.12         -0.15         0.31 o                         
  -2   7   1         11.91         12.91         0.47 o                         
  -1   7   1        183.87        190.75         2.03 o                         
   0   7   1         57.48         56.70         0.82 o                         
   1   7   1         35.76         39.02         0.70 o                         
   2   7   1          0.40          0.21         0.34 o                         
   3   7   1          0.73          0.21         0.31 o                         
   4   7   1          3.10          2.83         0.34 o                         
   5   7   1         29.03         29.70         0.71 o                         
   6   7   1          0.90          0.40         0.33 o                         
   7   7   1          6.03          3.00         0.37 o                         
   8   7   1          5.64          4.51         0.50 o                         
   9   7   1         12.48         13.05         0.76 o                         
  10   7   1          0.25          0.07         0.52 o                         
  11   7   1          0.43          0.51         0.72 o                         
  12   7   1          2.62          1.68         0.62 o                         
  13   7   1          0.88          0.85         0.61 o                         
 -12   8   1          4.14          4.87         0.82 o                         
 -11   8   1          0.42          0.14         0.64 o                         
 -10   8   1          0.16          0.12         0.86 o                         
  -9   8   1          5.56          2.94         0.86 o                         
  -8   8   1          4.92          4.85         0.60 o                         
  -7   8   1          0.34          0.41         0.66 o                         
  -6   8   1          0.91          1.12         0.89 o                         
  -5   8   1          7.60          7.96         0.73 o                         
  -4   8   1          0.40          0.93         0.39 o                         
  -3   8   1         26.54         30.27         0.70 o                         
  -2   8   1         13.48         12.44         0.74 o                         
  -1   8   1          5.84          6.51         0.45 o                         
   0   8   1          0.26          0.61         0.41 o                         
   1   8   1          5.67          4.57         0.42 o                         
   2   8   1          1.24          1.77         0.46 o                         
   3   8   1          1.63          3.03         0.37 o                         
   4   8   1          2.11          2.94         0.39 o                         
   5   8   1         12.10         14.49         0.90 o                         
   6   8   1         10.48         10.76         0.67 o                         
   7   8   1         41.16         45.88         1.70 o                         
   8   8   1          1.17          1.77         0.98 o                         
   9   8   1          7.41          6.54         0.67 o                         
  10   8   1          1.07          0.95         0.43 o                         
  11   8   1          2.82          3.24         0.58 o                         
  12   8   1          3.38          3.01         0.92 o                         
 -11   9   1          0.86          0.61         0.76 o                         
 -10   9   1          1.04         -0.06         0.64 o                         
  -9   9   1          0.03         -0.64         0.64 o                         
  -8   9   1          3.19          2.65         0.79 o                         
  -7   9   1          1.69          1.26         0.53 o                         
  -6   9   1         13.08         12.98         1.06 o                         
  -5   9   1          5.26          4.48         0.62 o                         
  -4   9   1          0.57         -0.56         0.56 o                         
  -3   9   1          1.67          2.09         0.42 o                         
  -2   9   1          2.55          2.94         0.54 o                         
  -1   9   1          0.38          0.14         0.45 o                         
   0   9   1         11.73         11.81         0.83 o                         
   1   9   1          0.32          0.38         0.41 o                         
   2   9   1          4.45          4.40         0.61 o                         
   3   9   1         19.35         18.72         0.70 o                         
   4   9   1         18.70         23.07         0.76 o                         
   5   9   1          5.21          5.91         0.61 o                         
   6   9   1          0.00         -0.11         0.54 o                         
   7   9   1          1.37          0.54         0.54 o                         
   8   9   1          0.00          0.25         0.46 o                         
   9   9   1          0.10          0.35         0.41 o                         
  10   9   1          0.72          0.41         0.67 o                         
  11   9   1          0.03         -0.88         0.88 o                         
 -10  10   1          1.27          0.85         0.72 o                         
  -9  10   1          0.11          0.38         0.69 o                         
  -8  10   1          0.08          0.38         0.68 o                         
  -7  10   1          0.80          1.48         0.93 o                         
  -6  10   1         12.56         11.53         1.13 o                         
  -5  10   1          0.41          0.40         0.87 o                         
  -4  10   1         20.19         25.81         0.84 o                         
  -3  10   1          8.90          9.85         0.74 o                         
  -2  10   1          0.38          0.07         0.58 o                         
  -1  10   1          0.31          0.18         0.50 o                         
   0  10   1          8.26          7.72         0.68 o                         
   1  10   1         30.88         35.57         1.39 o                         
   2  10   1          4.96          5.84         0.66 o                         
   3  10   1          1.94          2.26         0.59 o                         
   4  10   1          0.00          0.05         0.71 o                         
   5  10   1          0.07         -0.90         0.91 o                         
   6  10   1          0.20          0.46         0.69 o                         
   7  10   1          1.10          0.54         0.43 o                         
   8  10   1          0.86          0.59         0.42 o                         
   9  10   1          0.01         -2.08         2.45 o                         
  10  10   1          0.00         -0.17         1.18 o                         
  -8  11   1          0.10          0.23         0.71 o                         
  -7  11   1          0.31         -0.19         1.27 o                         
  -6  11   1          7.44          7.44         0.89 o                         
  -5  11   1          4.82          4.14         0.68 o                         
  -4  11   1          6.55          7.74         0.68 o                         
  -3  11   1          0.92          1.32         0.65 o                         
  -2  11   1         10.40         11.85         1.24 o                         
  -1  11   1          2.41          1.57         0.73 o                         
   0  11   1          3.38          3.19         0.88 o                         
   1  11   1          8.72          9.92         0.81 o                         
   2  11   1          2.94          2.02         0.61 o                         
   3  11   1          0.71         -0.27         0.56 o                         
   4  11   1          5.07          6.33         0.63 o                         
   5  11   1          4.19          3.81         0.79 o                         
   6  11   1          0.36         -0.40         0.90 o                         
   7  11   1          0.17          0.74         1.47 o                         
   8  11   1          0.19          0.61         1.07 o                         
  -6  12   1          0.02         -0.34         0.81 o                         
  -5  12   1          0.11          0.55         1.29 o                         
  -4  12   1          0.00         -0.27         0.90 o                         
  -3  12   1          0.01         -0.63         0.91 o                         
  -2  12   1          0.57          0.57         0.71 o                         
  -1  12   1          3.07          2.19         0.80 o                         
   0  12   1          4.64          4.16         0.97 o                         
   1  12   1          0.22          0.03         0.92 o                         
   2  12   1          0.89         -0.16         0.89 o                         
   3  12   1          0.22          1.19         1.12 o                         
   4  12   1          1.74          1.51         0.79 o                         
   5  12   1          1.75          0.62         0.75 o                         
   6  12   1          1.38         -0.16         2.15 o                         
  -1  13   1          0.25          1.23         0.82 o                         
   0  13   1          0.84          2.37         1.12 o                         
   1  13   1          1.56          1.25         1.10 o                         
 -16   0   2          2.61          3.18         1.05 o                         
 -15   0   2          3.82          4.72         1.55 o                         
 -14   0   2          0.18         -0.50         0.82 o                         
 -13   0   2         10.55         14.10         0.96 o                         
 -12   0   2          4.40          3.38         1.02 o                         
 -11   0   2         28.34         29.79         1.06 o                         
 -10   0   2         66.27         54.06         1.32 o                         
  -9   0   2        110.93        118.99         1.65 o                         
  -8   0   2        384.24        365.11         3.89 o                         
  -7   0   2         15.08         18.03         0.57 o                         
  -6   0   2        267.03        273.35         2.92 o                         
  -5   0   2        341.17        357.12         3.65 o                         
  -4   0   2       1059.87       1032.69        20.75 o                         
  -3   0   2        633.74        588.50        12.51 o                         
  -2   0   2       1706.88       1727.63        31.06 o                         
  -1   0   2        250.23        245.04         3.36 o                         
   0   0   2        197.85        185.38         2.23 o                         
   1   0   2        299.20        347.21         7.46 o                         
   2   0   2       1424.99       1376.92        25.31 o                         
   3   0   2       1974.38       1808.91        33.26 o                         
   4   0   2        710.79        702.97        15.26 o                         
   5   0   2       1656.15       1684.55        32.72 o                         
   6   0   2         81.43         65.44         1.46 o                         
   7   0   2         52.46         40.69         1.45 o                         
   8   0   2          1.65          1.16         0.40 o                         
   9   0   2         14.20         10.81         0.83 o                         
  10   0   2          3.32          1.09         0.51 o                         
  11   0   2          3.92          3.99         1.20 o                         
  12   0   2          0.00         -1.19         1.19 o                         
  13   0   2          0.50          0.09         0.78 o                         
  14   0   2         10.74         12.83         1.60 o                         
  15   0   2          4.37          4.06         0.98 o                         
  16   0   2          0.03         -0.52         0.96 o                         
 -16   1   2          3.70          2.98         0.73 o                         
 -15   1   2          0.00         -0.37         0.77 o                         
 -14   1   2          8.18         13.01         1.19 o                         
 -13   1   2          2.13          2.14         0.56 o                         
 -12   1   2          3.86          2.80         0.53 o                         
 -11   1   2         38.65         39.01         0.80 o                         
 -10   1   2         17.39         19.28         0.88 o                         
  -9   1   2        464.57        459.48         3.47 o                         
  -8   1   2         69.05         68.32         1.02 o                         
  -7   1   2         16.76         11.98         0.39 o                         
  -6   1   2        453.75        473.93         3.56 o                         
  -5   1   2          0.90          0.72         0.22 o                         
  -4   1   2         95.18        104.00         0.91 o                         
  -3   1   2         31.78         35.34         0.50 o                         
  -2   1   2        254.15        244.84         2.21 o                         
   0   1   2       1849.56       1885.51        27.00 o                         
   2   1   2        558.02        528.30         7.86 o                         
   3   1   2        198.01        170.48         1.30 o                         
   4   1   2          0.52          0.14         0.18 o                         
   5   1   2        727.34        861.97        11.21 o                         
   6   1   2        605.14        607.22         4.69 o                         
   7   1   2          9.81         13.67         0.57 o                         
   8   1   2          1.93          1.32         0.29 o                         
   9   1   2          0.00          0.09         0.33 o                         
  10   1   2          0.87         -0.33         0.40 o                         
  11   1   2          0.11         -0.06         0.42 o                         
  12   1   2          0.41         -0.63         0.63 o                         
  13   1   2          3.55          4.30         0.96 o                         
  14   1   2          0.16          0.90         0.98 o                         
  15   1   2          2.48          2.49         0.77 o                         
  16   1   2          0.01         -0.59         0.68 o                         
 -16   2   2          0.33         -0.10         0.67 o                         
 -15   2   2          0.17          0.56         1.48 o                         
 -14   2   2          0.76          0.69         0.93 o                         
 -13   2   2          3.25          3.55         0.74 o                         
 -12   2   2          9.19          9.77         0.59 o                         
 -11   2   2          2.06          3.63         0.46 o                         
 -10   2   2          1.85          2.23         0.39 o                         
  -9   2   2         59.34         52.26         1.03 o                         
  -8   2   2        204.63        204.58         1.77 o                         
  -7   2   2         80.42         84.84         0.89 o                         
  -6   2   2         16.32         20.28         0.45 o                         
  -5   2   2        250.45        246.41         1.98 o                         
  -4   2   2         30.53         26.59         0.48 o                         
  -3   2   2        757.04        757.18        10.24 o                         
  -2   2   2         31.35         30.86         0.37 o                         
  -1   2   2        811.84        777.62        11.72 o                         
   0   2   2         91.82        125.01         1.22 o                         
   1   2   2       3756.08       3830.21        46.56 o                         
   2   2   2       3046.63       3145.02        38.87 o                         
   3   2   2        823.64        846.59        13.96 o                         
   4   2   2         28.71         30.50         0.45 o                         
   5   2   2         24.86         25.64         0.47 o                         
   6   2   2        302.56        297.79         3.07 o                         
   7   2   2        200.49        212.06         1.71 o                         
   8   2   2        161.31        171.44         1.47 o                         
   9   2   2        142.96        131.23         1.24 o                         
  10   2   2         19.69         18.44         0.63 o                         
  11   2   2          0.58          0.33         0.43 o                         
  12   2   2          1.20          1.59         0.49 o                         
  13   2   2          0.06         -0.18         0.56 o                         
  14   2   2          8.99         12.55         1.40 o                         
  15   2   2          3.08          3.21         1.71 o                         
  16   2   2          0.02         -0.47         1.61 o                         
 -15   3   2          1.23          0.80         0.85 o                         
 -14   3   2          2.56          2.60         0.81 o                         
 -13   3   2          0.69          0.88         0.95 o                         
 -12   3   2          1.32          2.01         0.75 o                         
 -11   3   2          0.00         -0.16         0.78 o                         
 -10   3   2          4.96          4.97         0.45 o                         
  -9   3   2        117.78        110.39         1.88 o                         
  -8   3   2          0.92          0.76         0.32 o                         
  -7   3   2         32.71         34.62         0.95 o                         
  -6   3   2         26.97         23.84         0.46 o                         
  -5   3   2         24.11         25.73         0.80 o                         
  -4   3   2         10.38          7.28         0.25 o                         
  -3   3   2        205.33        234.85         1.92 o                         
  -2   3   2        159.23        160.33         1.27 o                         
  -1   3   2          3.24          2.10         0.30 o                         
   0   3   2        289.98        276.96         2.44 o                         
   1   3   2       3847.48       3960.93        67.12 o                         
   2   3   2        926.87        924.73        12.54 o                         
   3   3   2       1294.82       1346.47        18.05 o                         
   4   3   2          8.66         12.27         0.42 o                         
   5   3   2        183.43        206.71         1.80 o                         
   6   3   2        254.59        253.85         2.05 o                         
   7   3   2         15.27         17.13         0.43 o                         
   8   3   2        133.74        130.68         1.46 o                         
   9   3   2          0.95          1.71         0.35 o                         
  10   3   2          0.66          0.61         0.38 o                         
  11   3   2          5.77          6.31         0.67 o                         
  12   3   2          0.99          0.23         0.69 o                         
  13   3   2          3.50          1.60         0.53 o                         
  14   3   2          1.05          1.31         1.18 o                         
  15   3   2          1.13          0.91         0.93 o                         
 -15   4   2          0.18          1.46         0.77 o                         
 -14   4   2          0.14         -1.02         1.02 o                         
 -13   4   2          0.26          0.33         0.62 o                         
 -12   4   2          0.16          0.08         0.53 o                         
 -11   4   2          0.76          1.06         0.54 o                         
 -10   4   2         34.82         38.21         1.30 o                         
  -9   4   2          1.21          0.46         0.52 o                         
  -8   4   2          3.99          6.23         0.39 o                         
  -7   4   2          6.82          5.75         0.35 o                         
  -6   4   2          3.87          2.34         0.35 o                         
  -5   4   2        419.40        440.40         3.23 o                         
  -4   4   2         30.95         33.40         0.51 o                         
  -3   4   2        340.43        355.75         2.75 o                         
  -2   4   2         24.05         29.04         0.54 o                         
  -1   4   2        190.09        176.49         1.65 o                         
   0   4   2        680.88        691.89         7.21 o                         
   1   4   2         22.26         24.60         0.58 o                         
   2   4   2        329.47        331.49         2.81 o                         
   3   4   2        171.23        169.42         1.56 o                         
   4   4   2          0.48         -0.08         0.21 o                         
   5   4   2          1.11          0.42         0.28 o                         
   6   4   2         27.83         28.20         0.78 o                         
   7   4   2         88.01         88.83         1.10 o                         
   8   4   2          7.38         10.64         0.43 o                         
   9   4   2         44.32         42.65         1.32 o                         
  10   4   2         11.77         10.97         0.74 o                         
  11   4   2          4.72          3.02         0.48 o                         
  12   4   2          1.21          1.26         0.60 o                         
  13   4   2         11.52         11.25         1.15 o                         
  14   4   2          4.55          6.29         1.69 o                         
  15   4   2          0.02         -0.07         0.66 o                         
 -15   5   2          0.00          0.82         0.65 o                         
 -14   5   2          1.14          1.62         0.83 o                         
 -13   5   2          2.31          2.66         0.61 o                         
 -12   5   2          1.40          3.00         0.62 o                         
 -11   5   2         12.44         10.43         0.60 o                         
 -10   5   2          7.14          4.90         0.87 o                         
  -9   5   2         53.56         52.90         0.96 o                         
  -8   5   2         18.92         20.39         0.62 o                         
  -7   5   2          7.71          8.48         0.50 o                         
  -6   5   2          0.02         -0.14         0.33 o                         
  -5   5   2          0.88          1.08         0.33 o                         
  -4   5   2         50.70         41.05         0.68 o                         
  -3   5   2         32.93         41.47         0.60 o                         
  -2   5   2         76.56         84.26         0.95 o                         
  -1   5   2         71.09         65.06         0.84 o                         
   0   5   2        701.18        689.29         5.70 o                         
   1   5   2        154.37        169.09         1.65 o                         
   2   5   2        131.63        129.71         1.26 o                         
   3   5   2         23.44         20.90         0.43 o                         
   4   5   2         40.00         37.75         0.61 o                         
   5   5   2        140.02        132.97         1.30 o                         
   6   5   2          0.08         -0.30         0.30 o                         
   7   5   2         51.81         50.14         0.89 o                         
   8   5   2          0.08         -0.36         0.36 o                         
   9   5   2          1.78          2.62         0.63 o                         
  10   5   2          1.14          0.03         0.60 o                         
  11   5   2          2.80          3.41         0.53 o                         
  12   5   2          0.92          0.75         0.65 o                         
  13   5   2          1.51          0.57         0.60 o                         
  14   5   2          0.98          0.35         1.24 o                         
  15   5   2          0.27         -0.56         1.98 o                         
 -14   6   2          1.09          2.06         0.64 o                         
 -13   6   2          0.04          0.27         0.91 o                         
 -12   6   2          1.19          1.75         0.77 o                         
 -11   6   2         20.40         19.69         0.81 o                         
 -10   6   2          2.49          1.66         0.65 o                         
  -9   6   2          9.08          8.26         0.56 o                         
  -8   6   2          1.91          1.96         0.45 o                         
  -7   6   2         32.75         32.61         0.74 o                         
  -6   6   2         19.96         18.37         0.52 o                         
  -5   6   2          8.20          8.02         0.41 o                         
  -4   6   2          0.46          1.20         0.33 o                         
  -3   6   2         11.44          9.83         0.56 o                         
  -2   6   2          0.01          0.48         0.30 o                         
  -1   6   2          1.09          0.62         0.32 o                         
   0   6   2         31.43         34.75         0.59 o                         
   1   6   2          7.94         13.23         0.46 o                         
   2   6   2         23.83         27.51         0.61 o                         
   3   6   2         25.11         25.61         0.51 o                         
   4   6   2         18.38         18.76         0.46 o                         
   5   6   2          6.21          6.60         0.36 o                         
   6   6   2         13.56         13.51         0.62 o                         
   7   6   2          0.71          0.69         0.34 o                         
   8   6   2         15.12         17.70         0.66 o                         
   9   6   2          0.70          0.69         0.72 o                         
  10   6   2          9.90         10.23         0.59 o                         
  11   6   2          6.30          5.53         0.81 o                         
  12   6   2          2.29          1.29         0.56 o                         
  13   6   2          0.32          0.70         0.64 o                         
  14   6   2          0.58          1.36         0.63 o                         
 -13   7   2          0.58          0.83         0.66 o                         
 -12   7   2          2.39          1.02         0.64 o                         
 -11   7   2          0.45          0.54         0.80 o                         
 -10   7   2         21.15         27.23         1.42 o                         
  -9   7   2          0.10         -0.11         0.52 o                         
  -8   7   2          1.00          0.13         0.47 o                         
  -7   7   2          4.32          2.97         0.60 o                         
  -6   7   2         68.69         66.64         1.85 o                         
  -5   7   2        135.98        146.91         1.63 o                         
  -4   7   2         53.18         53.69         0.82 o                         
  -3   7   2         78.54         81.89         1.00 o                         
  -2   7   2          2.13          2.12         0.37 o                         
  -1   7   2         52.14         48.27         0.79 o                         
   0   7   2          8.08          8.59         0.47 o                         
   1   7   2        145.17        143.38         1.44 o                         
   2   7   2         83.96         90.24         1.14 o                         
   3   7   2          4.29          3.92         0.39 o                         
   4   7   2         19.45         21.63         0.78 o                         
   5   7   2         39.23         40.27         0.70 o                         
   6   7   2          0.07          0.06         0.31 o                         
   7   7   2          0.03          0.10         0.36 o                         
   8   7   2          1.45          1.95         0.40 o                         
   9   7   2          0.26          0.36         0.65 o                         
  10   7   2          4.30          5.15         1.19 o                         
  11   7   2          0.83         -0.12         0.99 o                         
  12   7   2          0.01          0.18         0.81 o                         
  13   7   2          0.65         -0.33         1.16 o                         
 -12   8   2          0.84          0.67         0.79 o                         
 -11   8   2          9.70          8.68         0.74 o                         
 -10   8   2          3.26          3.40         0.66 o                         
  -9   8   2          1.62          1.40         0.91 o                         
  -8   8   2          0.13          0.62         0.56 o                         
  -7   8   2          0.10          0.59         1.31 o                         
  -6   8   2          8.77          6.57         0.58 o                         
  -5   8   2          7.99          8.62         0.51 o                         
  -4   8   2          5.08          4.82         0.44 o                         
  -3   8   2          0.38          1.34         0.40 o                         
  -2   8   2          5.99          3.99         0.41 o                         
  -1   8   2          0.09         -0.32         0.50 o                         
   0   8   2          1.96          3.12         0.41 o                         
   1   8   2          8.11          8.54         0.53 o                         
   2   8   2          0.99          0.77         0.46 o                         
   3   8   2          0.00         -0.23         0.36 o                         
   4   8   2          0.15         -0.14         0.34 o                         
   5   8   2          0.02          0.44         0.39 o                         
   6   8   2          0.48          0.03         0.41 o                         
   7   8   2          0.67          0.76         0.56 o                         
   8   8   2          1.38          0.44         0.63 o                         
   9   8   2          0.44          0.45         0.39 o                         
  10   8   2          0.06          0.26         0.36 o                         
  11   8   2          0.79          0.04         0.84 o                         
  12   8   2          1.13         -0.16         0.89 o                         
 -11   9   2          0.89         -0.65         0.65 o                         
 -10   9   2          0.06          0.56         0.86 o                         
  -9   9   2          4.43          4.43         1.01 o                         
  -8   9   2          1.28          0.66         1.46 o                         
  -7   9   2          0.11          0.19         0.53 o                         
  -6   9   2          0.79          1.07         0.52 o                         
  -5   9   2         14.34         12.39         0.62 o                         
  -4   9   2         28.69         34.94         0.84 o                         
  -3   9   2         15.27         16.70         0.95 o                         
  -2   9   2         27.11         27.52         1.26 o                         
  -1   9   2          0.61         -0.03         0.47 o                         
   0   9   2         15.46         16.48         0.61 o                         
   1   9   2          2.32          3.38         0.48 o                         
   2   9   2         23.37         26.58         0.78 o                         
   3   9   2         30.08         30.94         1.54 o                         
   4   9   2         12.47         11.23         0.65 o                         
   5   9   2          8.90          8.90         0.73 o                         
   6   9   2          0.01          0.61         0.63 o                         
   7   9   2          7.46          5.48         0.48 o                         
   8   9   2          0.57          0.73         0.94 o                         
   9   9   2         11.06         10.64         0.98 o                         
  10   9   2          4.09          4.01         2.24 o                         
  11   9   2          0.17          1.81         0.93 o                         
 -10  10   2          1.20         -0.31         0.73 o                         
  -9  10   2          0.01          0.07         0.71 o                         
  -8  10   2          0.04          0.52         0.97 o                         
  -7  10   2          1.32          1.96         0.59 o                         
  -6  10   2          1.55          0.64         0.75 o                         
  -5  10   2         10.21          8.93         0.81 o                         
  -4  10   2          0.07          0.09         0.73 o                         
  -3  10   2          1.80          1.88         0.59 o                         
  -2  10   2          7.73          8.51         0.64 o                         
  -1  10   2          3.19          1.97         0.68 o                         
   0  10   2          0.36          0.96         0.58 o                         
   1  10   2          2.24          1.59         0.62 o                         
   2  10   2          2.12          1.28         0.54 o                         
   3  10   2          2.57          1.77         0.50 o                         
   4  10   2          0.50          0.09         0.48 o                         
   5  10   2          1.04          0.92         0.46 o                         
   6  10   2          0.00          0.09         0.90 o                         
   7  10   2          0.12          1.53         1.65 o                         
   8  10   2          2.40          3.25         1.17 o                         
   9  10   2          0.19          0.91         2.38 o                         
  10  10   2          0.02         -0.45         1.05 o                         
  -8  11   2          2.67          3.19         0.78 o                         
  -7  11   2          0.71         -0.39         1.73 o                         
  -6  11   2          0.97          1.40         1.31 o                         
  -5  11   2          4.57          2.75         0.71 o                         
  -4  11   2          0.35         -0.34         0.77 o                         
  -3  11   2         12.48         12.89         1.15 o                         
  -2  11   2          1.27          1.21         0.69 o                         
  -1  11   2          1.11          1.17         1.02 o                         
   0  11   2          2.44          3.41         0.64 o                         
   1  11   2          0.06          0.16         0.60 o                         
   2  11   2          3.06          2.21         0.62 o                         
   3  11   2          0.67         -0.34         0.49 o                         
   4  11   2          0.06         -0.52         0.52 o                         
   5  11   2          0.04         -0.38         0.54 o                         
   6  11   2          0.40          0.30         0.64 o                         
   7  11   2          0.00         -0.49         1.52 o                         
   8  11   2          0.22          1.71         1.31 o                         
  -6  12   2          4.32          4.72         0.97 o                         
  -5  12   2          0.00          0.84         0.88 o                         
  -4  12   2          0.75          0.23         0.86 o                         
  -3  12   2          1.29          1.79         0.74 o                         
  -2  12   2          2.56          1.77         0.75 o                         
  -1  12   2          1.49          0.71         0.72 o                         
   0  12   2          1.16          2.00         0.94 o                         
   1  12   2          0.39          0.95         1.07 o                         
   2  12   2          0.26          0.65         0.81 o                         
   3  12   2          0.04          0.08         1.07 o                         
   4  12   2          0.23          0.58         0.73 o                         
   5  12   2          0.14         -0.86         1.23 o                         
   6  12   2          0.00         -2.46         3.32 o                         
  -1  13   2          0.68          0.34         1.37 o                         
   0  13   2          0.18          2.45         1.14 o                         
   1  13   2          0.64         -1.01         1.95 o                         
 -16   1   3          1.36         -0.06         0.69 o                         
 -15   1   3          5.33          6.24         1.41 o                         
 -14   1   3          0.05         -0.85         0.85 o                         
 -13   1   3          0.43          1.55         0.98 o                         
 -12   1   3          1.48          1.34         0.69 o                         
 -11   1   3          2.20          2.53         0.49 o                         
 -10   1   3         68.65         66.10         1.18 o                         
  -9   1   3          6.75          5.89         0.55 o                         
  -8   1   3        155.19        151.30         1.71 o                         
  -7   1   3         82.49         83.54         0.95 o                         
  -6   1   3         16.12         15.42         0.52 o                         
  -5   1   3         30.64         24.30         0.63 o                         
  -4   1   3        153.88        177.16         1.42 o                         
  -3   1   3         27.23         32.51         0.66 o                         
  -2   1   3        403.39        383.36         3.62 o                         
  -1   1   3        100.18         92.17         0.86 o                         
   0   1   3        429.39        450.73         6.41 o                         
   1   1   3        779.19        821.78        13.17 o                         
   2   1   3        383.61        450.48         5.27 o                         
   3   1   3        307.70        306.78         2.21 o                         
   4   1   3        210.45        204.51         1.55 o                         
   5   1   3          2.34          3.18         0.23 o                         
   6   1   3         45.52         43.99         0.73 o                         
   7   1   3          0.20          0.16         0.30 o                         
   8   1   3         74.62         78.79         1.03 o                         
   9   1   3         37.83         34.25         0.72 o                         
  10   1   3          6.32          6.81         0.67 o                         
  11   1   3          2.70          2.06         0.45 o                         
  12   1   3          0.02          0.74         0.76 o                         
  13   1   3          0.90          0.22         0.60 o                         
  14   1   3          0.60          0.19         1.10 o                         
  15   1   3          0.01         -0.74         0.74 o                         
  16   1   3          0.22         -0.04         0.80 o                         
 -16   2   3          0.38         -1.49         1.49 o                         
 -15   2   3          0.06          0.42         1.26 o                         
 -14   2   3          1.14          1.12         0.74 o                         
 -13   2   3          0.86          0.52         0.55 o                         
 -12   2   3          8.66          8.79         0.67 o                         
 -11   2   3          0.01         -0.44         0.44 o                         
 -10   2   3          5.84          7.25         0.41 o                         
  -9   2   3          1.14          1.70         0.37 o                         
  -8   2   3          7.63          5.77         0.44 o                         
  -7   2   3        103.20        102.14         1.02 o                         
  -6   2   3          6.82          6.70         0.38 o                         
  -5   2   3         60.93         57.39         0.64 o                         
  -4   2   3       1555.28       1648.78        22.04 o                         
  -3   2   3         59.99         71.88         0.63 o                         
  -2   2   3       1530.42       1488.01        21.35 o                         
  -1   2   3        117.16        124.25         1.27 o                         
   0   2   3        195.51        221.30         2.08 o                         
   1   2   3       2664.25       2521.37        31.49 o                         
   2   2   3        121.20         87.17         0.96 o                         
   3   2   3          1.62          1.58         0.24 o                         
   4   2   3        273.91        243.46         1.90 o                         
   5   2   3        108.97        125.71         1.06 o                         
   6   2   3        128.97        127.02         1.10 o                         
   7   2   3         35.47         35.47         0.65 o                         
   8   2   3         21.07         19.71         0.51 o                         
   9   2   3         26.26         31.94         0.64 o                         
  10   2   3          7.91          5.44         0.54 o                         
  11   2   3          5.90          6.42         0.59 o                         
  12   2   3          1.38          3.50         0.50 o                         
  13   2   3          0.03         -0.11         0.57 o                         
  14   2   3          0.18         -0.38         0.63 o                         
  15   2   3          0.00          1.02         0.68 o                         
 -15   3   3          0.03         -0.46         1.29 o                         
 -14   3   3          0.01          0.10         0.58 o                         
 -13   3   3          0.01          0.10         0.55 o                         
 -12   3   3          1.05          1.08         0.70 o                         
 -11   3   3          2.36          1.21         0.55 o                         
 -10   3   3          8.33          7.93         0.57 o                         
  -9   3   3         39.75         40.87         0.79 o                         
  -8   3   3         16.22         13.87         0.56 o                         
  -7   3   3         34.69         28.22         0.53 o                         
  -6   3   3          0.00          0.37         0.28 o                         
  -5   3   3        103.57        106.08         1.03 o                         
  -4   3   3        291.51        290.72         2.16 o                         
  -3   3   3        412.73        459.34         3.38 o                         
  -2   3   3        151.12        160.04         1.29 o                         
  -1   3   3        104.25        109.09         1.19 o                         
   0   3   3        542.27        527.20         5.29 o                         
   1   3   3        415.00        428.84         3.82 o                         
   2   3   3        843.14        871.00        12.25 o                         
   3   3   3       1403.94       1466.06        19.77 o                         
   4   3   3          8.46         13.23         0.61 o                         
   5   3   3        171.28        172.34         1.47 o                         
   6   3   3         32.36         30.37         0.70 o                         
   7   3   3          0.41          1.24         0.26 o                         
   8   3   3         39.83         38.85         0.78 o                         
   9   3   3         24.29         21.82         0.65 o                         
  10   3   3          9.52         11.45         0.72 o                         
  11   3   3          2.29          1.74         0.57 o                         
  12   3   3          1.63          2.21         0.94 o                         
  13   3   3          0.05          0.06         0.73 o                         
  14   3   3          5.51          7.54         1.20 o                         
  15   3   3          0.01          0.03         1.23 o                         
 -15   4   3          0.02         -0.66         0.94 o                         
 -14   4   3          2.20          0.83         1.39 o                         
 -13   4   3          2.45          3.59         0.74 o                         
 -12   4   3          1.15          1.63         0.60 o                         
 -11   4   3         31.59         32.39         1.61 o                         
 -10   4   3          3.45          1.49         0.58 o                         
  -9   4   3        165.24        169.11         1.60 o                         
  -8   4   3         38.67         37.30         0.68 o                         
  -7   4   3         91.99         93.45         1.14 o                         
  -6   4   3          2.64          2.69         0.34 o                         
  -5   4   3          0.68          0.81         0.25 o                         
  -4   4   3        462.59        463.51         3.65 o                         
  -3   4   3         96.00         95.18         0.90 o                         
  -2   4   3        186.26        168.75         1.55 o                         
  -1   4   3         11.84         15.21         0.65 o                         
   0   4   3        278.61        301.22         2.72 o                         
   1   4   3         88.31         83.88         0.93 o                         
   2   4   3       1133.07       1212.42        16.29 o                         
   3   4   3         37.23         33.14         0.93 o                         
   4   4   3        275.66        292.35         2.55 o                         
   5   4   3         62.50         59.68         0.87 o                         
   6   4   3         62.28         70.03         1.12 o                         
   7   4   3         94.93         89.11         1.48 o                         
   8   4   3          0.35         -0.34         0.34 o                         
   9   4   3         24.58         23.84         0.67 o                         
  10   4   3         11.56         10.99         0.58 o                         
  11   4   3          0.10          0.08         0.42 o                         
  12   4   3          0.00          0.24         0.46 o                         
  13   4   3          0.04          0.24         0.55 o                         
  14   4   3          0.03          0.18         1.19 o                         
  15   4   3          0.59          0.48         0.65 o                         
 -14   5   3          0.49         -0.62         0.72 o                         
 -13   5   3          0.13          0.07         0.77 o                         
 -12   5   3          0.32         -0.20         0.96 o                         
 -11   5   3          8.04          7.71         1.12 o                         
 -10   5   3         12.22         11.96         0.64 o                         
  -9   5   3         18.80         21.20         0.88 o                         
  -8   5   3          7.72          6.12         0.43 o                         
  -7   5   3          7.60          5.12         0.38 o                         
  -6   5   3         11.48         10.66         0.46 o                         
  -5   5   3          0.81          1.25         0.28 o                         
  -4   5   3        106.75        117.79         1.19 o                         
  -3   5   3          1.53          0.58         0.36 o                         
  -2   5   3          0.04         -0.08         0.26 o                         
  -1   5   3          4.37          4.62         0.28 o                         
   0   5   3         28.24         30.14         0.50 o                         
   1   5   3        153.45        151.10         1.53 o                         
   2   5   3          1.03          2.15         0.40 o                         
   3   5   3         17.59         21.11         0.46 o                         
   4   5   3        146.22        134.57         1.27 o                         
   5   5   3         67.53         67.97         0.77 o                         
   6   5   3          4.71          4.12         0.40 o                         
   7   5   3          0.88         -0.19         0.29 o                         
   8   5   3          0.00         -0.26         0.37 o                         
   9   5   3          4.17          4.85         0.85 o                         
  10   5   3          3.42          4.37         0.50 o                         
  11   5   3          0.15          0.11         0.56 o                         
  12   5   3          0.80          0.68         0.55 o                         
  13   5   3          0.42          0.69         0.99 o                         
  14   5   3          2.07          1.17         1.25 o                         
 -14   6   3          0.01         -0.74         0.74 o                         
 -13   6   3          0.85          0.16         0.77 o                         
 -12   6   3          3.98          3.81         0.69 o                         
 -11   6   3          2.80          1.61         0.80 o                         
 -10   6   3         44.60         45.78         1.25 o                         
  -9   6   3         21.27         24.25         1.15 o                         
  -8   6   3          8.87          9.45         0.57 o                         
  -7   6   3          5.68          5.51         0.45 o                         
  -6   6   3          3.23          1.93         0.47 o                         
  -5   6   3         47.70         45.87         0.74 o                         
  -4   6   3         12.88         12.15         0.48 o                         
  -3   6   3          6.09          5.41         0.42 o                         
  -2   6   3          9.27          8.76         0.37 o                         
  -1   6   3          0.66          0.59         0.29 o                         
   0   6   3        110.17        113.03         1.11 o                         
   1   6   3        267.87        276.40         2.58 o                         
   2   6   3         38.49         36.21         0.71 o                         
   3   6   3          0.74          0.77         0.24 o                         
   4   6   3         17.24         14.87         0.47 o                         
   5   6   3         42.59         35.38         0.54 o                         
   6   6   3         21.89         24.37         0.81 o                         
   7   6   3          1.81          1.30         0.23 o                         
   8   6   3          0.11         -0.24         0.24 o                         
   9   6   3          0.04         -0.33         0.69 o                         
  10   6   3          0.79          0.16         0.54 o                         
  11   6   3          1.25         -0.60         0.89 o                         
  12   6   3          2.00          2.55         0.81 o                         
  13   6   3          0.05         -0.08         0.49 o                         
  14   6   3          1.08          2.97         0.90 o                         
 -13   7   3          0.14         -0.09         0.84 o                         
 -12   7   3          0.03         -0.21         0.81 o                         
 -11   7   3          3.93          3.06         0.68 o                         
 -10   7   3          4.82          6.45         0.71 o                         
  -9   7   3          3.50          4.09         0.55 o                         
  -8   7   3          0.73         -0.03         0.48 o                         
  -7   7   3         16.60         17.28         0.95 o                         
  -6   7   3          1.53          1.17         0.41 o                         
  -5   7   3         64.01         69.28         1.06 o                         
  -4   7   3         17.35         18.61         0.59 o                         
  -3   7   3         88.89        104.18         1.28 o                         
  -2   7   3         94.06         96.12         1.18 o                         
  -1   7   3          1.61          1.95         0.36 o                         
   0   7   3         10.59         11.70         0.44 o                         
   1   7   3         37.90         37.79         0.70 o                         
   2   7   3         66.99         68.69         1.08 o                         
   3   7   3          1.38          1.98         0.35 o                         
   4   7   3         61.67         61.92         1.05 o                         
   5   7   3         13.48         11.93         0.36 o                         
   6   7   3          4.10          3.57         0.63 o                         
   7   7   3          8.44          7.22         0.82 o                         
   8   7   3          5.61          5.77         1.00 o                         
   9   7   3          0.57         -0.17         0.77 o                         
  10   7   3          0.73          1.94         0.76 o                         
  11   7   3          1.92          1.51         1.54 o                         
  12   7   3          1.92          1.21         0.82 o                         
  13   7   3          0.18         -1.92         1.92 o                         
 -12   8   3          0.49          0.40         0.63 o                         
 -11   8   3          3.10          4.07         1.35 o                         
 -10   8   3          0.24         -0.31         0.99 o                         
  -9   8   3         13.30         11.79         0.95 o                         
  -8   8   3          3.05          3.28         0.60 o                         
  -7   8   3          1.11          1.34         0.76 o                         
  -6   8   3          1.57          0.27         0.44 o                         
  -5   8   3          2.65          2.03         0.43 o                         
  -4   8   3         86.91         87.19         1.40 o                         
  -3   8   3         31.34         32.88         1.00 o                         
  -2   8   3         21.77         23.64         0.64 o                         
  -1   8   3          0.78          0.60         0.38 o                         
   0   8   3         20.95         21.46         1.18 o                         
   1   8   3          0.60          0.96         0.36 o                         
   2   8   3          2.32          2.40         0.43 o                         
   3   8   3         25.91         22.30         0.83 o                         
   4   8   3         26.19         27.14         0.71 o                         
   5   8   3         15.24         18.00         1.01 o                         
   6   8   3          7.76          9.51         1.71 o                         
   7   8   3          0.98          2.27         0.60 o                         
   8   8   3          2.47          2.57         0.94 o                         
   9   8   3          2.43          3.70         0.83 o                         
  10   8   3          0.53          1.77         0.92 o                         
  11   8   3          0.49          0.36         0.98 o                         
  12   8   3          0.71          0.73         0.84 o                         
 -11   9   3          0.11         -0.29         0.87 o                         
 -10   9   3          0.95          1.15         0.72 o                         
  -9   9   3          3.86          3.33         0.72 o                         
  -8   9   3          2.57          2.80         0.62 o                         
  -7   9   3          4.36          5.21         0.59 o                         
  -6   9   3          0.16         -0.50         0.50 o                         
  -5   9   3          9.85          8.95         0.82 o                         
  -4   9   3         14.56         14.75         0.72 o                         
  -3   9   3         19.43         19.99         0.63 o                         
  -2   9   3          5.60          4.91         0.46 o                         
  -1   9   3          0.42          0.35         0.44 o                         
   0   9   3          0.02          0.08         0.44 o                         
   1   9   3          1.33          0.06         0.46 o                         
   2   9   3         31.55         32.96         0.98 o                         
   3   9   3          5.17          4.15         0.45 o                         
   4   9   3          6.07          5.99         0.66 o                         
   5   9   3          0.34          0.45         0.46 o                         
   6   9   3          6.43          5.02         1.35 o                         
   7   9   3          1.00          0.50         1.11 o                         
   8   9   3          4.74          4.90         1.00 o                         
   9   9   3          0.08         -0.21         0.90 o                         
  10   9   3          0.30         -1.27         1.27 o                         
  11   9   3          0.52         -0.08         1.11 o                         
 -10  10   3          0.13          0.17         0.74 o                         
  -9  10   3          0.04         -0.16         0.72 o                         
  -8  10   3          3.47          3.88         0.75 o                         
  -7  10   3          1.21          0.49         0.71 o                         
  -6  10   3          7.64          8.19         1.30 o                         
  -5  10   3         23.20         30.48         1.65 o                         
  -4  10   3          0.85         -0.57         0.76 o                         
  -3  10   3         12.87         13.77         1.18 o                         
  -2  10   3          0.03         -0.26         0.62 o                         
  -1  10   3         21.48         23.74         0.92 o                         
   0  10   3          3.97          5.53         0.62 o                         
   1  10   3          2.29          2.77         0.69 o                         
   2  10   3          2.55          2.91         0.59 o                         
   3  10   3          0.33          0.38         0.58 o                         
   4  10   3          1.41          2.57         0.64 o                         
   5  10   3          4.16          4.68         0.59 o                         
   6  10   3          1.20          1.47         2.39 o                         
   7  10   3          0.85         -0.32         1.12 o                         
   8  10   3          0.12          1.11         1.49 o                         
   9  10   3          0.14         -0.08         1.06 o                         
  10  10   3          0.05         -1.07         1.07 o                         
  -8  11   3          1.70          2.06         0.77 o                         
  -7  11   3          2.88          2.56         0.78 o                         
  -6  11   3          3.52          1.43         1.26 o                         
  -5  11   3          1.43          2.72         0.71 o                         
  -4  11   3          0.11         -0.75         0.75 o                         
  -3  11   3          0.26         -0.38         0.77 o                         
  -2  11   3          0.25          1.06         0.69 o                         
  -1  11   3          1.24          1.11         0.67 o                         
   0  11   3          0.01          0.41         0.81 o                         
   1  11   3          0.07          1.41         0.72 o                         
   2  11   3          0.38          0.12         0.57 o                         
   3  11   3          2.17          1.59         0.80 o                         
   4  11   3          1.40          0.41         0.56 o                         
   5  11   3          0.14         -0.26         1.17 o                         
   6  11   3          0.11         -1.21         1.21 o                         
   7  11   3          0.14          1.50         2.64 o                         
   8  11   3          1.57          1.30         1.32 o                         
  -6  12   3          0.06         -0.44         0.88 o                         
  -5  12   3          1.82          0.92         1.78 o                         
  -4  12   3          0.41         -0.09         0.81 o                         
  -3  12   3          0.19         -0.41         0.72 o                         
  -2  12   3          0.00         -0.44         0.73 o                         
  -1  12   3          0.16         -0.26         0.93 o                         
   0  12   3          0.02          0.35         0.99 o                         
   1  12   3          0.33          0.27         0.97 o                         
   2  12   3          0.04         -0.30         0.76 o                         
   3  12   3          0.19          1.30         0.96 o                         
   4  12   3          2.02          4.28         1.37 o                         
   5  12   3          1.35          0.44         1.39 o                         
   6  12   3          0.10          1.11         1.87 o                         
 -16   0   4          0.88          2.20         0.98 o                         
 -15   0   4          1.93          4.27         0.94 o                         
 -14   0   4          2.81          4.67         1.84 o                         
 -13   0   4          0.17         -0.52         0.96 o                         
 -12   0   4          3.02          4.35         1.71 o                         
 -11   0   4         14.78         10.61         1.52 o                         
 -10   0   4         14.64         12.35         0.84 o                         
  -9   0   4         68.79         74.80         1.21 o                         
  -8   0   4        146.01        147.27         1.82 o                         
  -7   0   4          6.73          4.85         0.56 o                         
  -6   0   4         18.07         14.69         0.61 o                         
  -5   0   4        369.98        384.46         4.36 o                         
  -4   0   4       1860.86       2102.39        39.44 o                         
  -3   0   4       1715.06       1699.34        32.08 o                         
  -2   0   4          7.84          8.58         0.49 o                         
  -1   0   4        528.95        496.18         6.72 o                         
   0   0   4        181.11        216.77         2.76 o                         
   1   0   4         67.32         77.95         1.14 o                         
   2   0   4        218.36        196.89         2.56 o                         
   3   0   4        755.73        841.12        17.75 o                         
   4   0   4         15.79         23.86         0.83 o                         
   5   0   4        121.72        126.50         1.79 o                         
   6   0   4        500.54        562.04         5.65 o                         
   7   0   4         84.98         76.25         1.13 o                         
   8   0   4        116.72        128.28         2.19 o                         
   9   0   4          0.21          0.00         0.49 o                         
  10   0   4         97.36        121.85         2.70 o                         
  11   0   4         15.98         14.28         1.59 o                         
  12   0   4          5.01          7.12         0.88 o                         
  13   0   4          1.76          2.87         1.92 o                         
  14   0   4          4.73         11.23         3.88 o                         
  15   0   4          1.11          2.31         1.46 o                         
 -16   1   4          2.38          2.39         1.51 o                         
 -15   1   4          1.72          2.83         1.38 o                         
 -14   1   4          0.02          0.63         0.81 o                         
 -13   1   4          0.19         -0.19         0.70 o                         
 -12   1   4          0.88          0.60         0.47 o                         
 -11   1   4          1.50          2.63         0.44 o                         
 -10   1   4          1.27          1.09         0.35 o                         
  -9   1   4          2.56          2.84         0.33 o                         
  -8   1   4        319.53        330.36         2.66 o                         
  -7   1   4        231.92        232.66         2.02 o                         
  -6   1   4        182.19        202.59         1.68 o                         
  -5   1   4         11.41          5.79         0.25 o                         
  -4   1   4        462.32        431.11         3.38 o                         
  -3   1   4        752.88        766.60        25.95 o                         
  -2   1   4        140.51        120.83         1.00 o                         
  -1   1   4         13.29         14.79         0.34 o                         
   0   1   4       1947.51       1848.50        27.68 o                         
   1   1   4          7.60         14.70         0.33 o                         
   2   1   4        126.91        127.97         1.11 o                         
   3   1   4         35.57         32.15         0.74 o                         
   4   1   4          6.02          4.20         0.23 o                         
   5   1   4         98.16         99.47         0.88 o                         
   6   1   4         22.37         14.49         0.43 o                         
   7   1   4         13.95         10.79         0.38 o                         
   8   1   4         67.46         65.93         0.79 o                         
   9   1   4         35.22         39.46         0.69 o                         
  10   1   4         44.48         37.92         0.74 o                         
  11   1   4         15.67         17.72         0.67 o                         
  12   1   4          0.01         -0.55         0.55 o                         
  13   1   4          2.28          1.65         0.54 o                         
  14   1   4          0.07          0.55         1.00 o                         
  15   1   4          6.75          8.99         0.82 o                         
 -15   2   4          5.98          8.58         1.19 o                         
 -14   2   4          1.66          0.53         0.73 o                         
 -13   2   4         10.39         14.30         1.51 o                         
 -12   2   4          4.36          4.31         0.52 o                         
 -11   2   4          8.04          9.51         0.72 o                         
 -10   2   4         74.00         69.69         1.21 o                         
  -9   2   4          0.37         -0.24         0.45 o                         
  -8   2   4        686.06        644.08         4.86 o                         
  -7   2   4         60.04         65.04         0.90 o                         
  -6   2   4         19.43         20.93         0.48 o                         
  -5   2   4         45.44         48.34         0.76 o                         
  -4   2   4          8.83         11.44         0.47 o                         
  -3   2   4        367.05        372.67         2.91 o                         
  -2   2   4        229.87        248.90         2.11 o                         
  -1   2   4          2.31          1.06         0.26 o                         
   0   2   4          0.73          0.07         0.21 o                         
   1   2   4       1234.35       1341.12        17.99 o                         
   2   2   4       2150.75       2245.73        33.58 o                         
   3   2   4         83.61         80.74         0.84 o                         
   4   2   4        372.06        439.54         3.29 o                         
   5   2   4        153.62        138.31         1.21 o                         
   6   2   4        545.71        575.55         4.11 o                         
   7   2   4        102.13        106.42         1.00 o                         
   8   2   4         22.06         18.00         0.46 o                         
   9   2   4         24.17         25.34         0.81 o                         
  10   2   4          1.24         -0.04         0.38 o                         
  11   2   4          2.95          3.36         0.46 o                         
  12   2   4          0.30          0.03         0.47 o                         
  13   2   4          0.00         -0.56         0.83 o                         
  14   2   4          1.49          1.18         0.65 o                         
  15   2   4          0.05         -0.19         1.44 o                         
 -15   3   4          2.31          1.76         0.78 o                         
 -14   3   4          3.88          4.11         0.64 o                         
 -13   3   4          0.15          0.50         0.93 o                         
 -12   3   4          0.00          0.52         0.48 o                         
 -11   3   4          0.00         -0.60         0.60 o                         
 -10   3   4         12.17         10.98         0.79 o                         
  -9   3   4        138.65        131.80         1.32 o                         
  -8   3   4         51.01         44.71         0.73 o                         
  -7   3   4         45.41         44.06         0.93 o                         
  -6   3   4          8.43          7.76         0.29 o                         
  -5   3   4          0.90          0.47         0.18 o                         
  -4   3   4         48.24         55.42         0.60 o                         
  -3   3   4        122.48        105.18         0.96 o                         
  -2   3   4         12.63         19.22         0.44 o                         
  -1   3   4        252.16        278.13         2.83 o                         
   0   3   4        129.97        142.02         1.46 o                         
   1   3   4         93.74         99.75         1.02 o                         
   2   3   4         23.63         24.72         0.53 o                         
   3   3   4       1118.37       1127.80        16.06 o                         
   4   3   4         11.00         10.63         0.71 o                         
   5   3   4        159.71        155.06         1.55 o                         
   6   3   4         14.89         15.23         0.52 o                         
   7   3   4          0.97          0.73         0.25 o                         
   8   3   4        115.19        118.22         1.13 o                         
   9   3   4          0.09         -0.08         0.35 o                         
  10   3   4          0.90          0.47         0.37 o                         
  11   3   4          0.00         -0.69         0.69 o                         
  12   3   4          1.62          1.69         0.80 o                         
  13   3   4          0.09         -0.30         0.77 o                         
  14   3   4          2.34          2.69         0.62 o                         
  15   3   4          1.83          1.42         0.75 o                         
 -15   4   4          0.20          1.05         1.71 o                         
 -14   4   4          0.04          0.14         1.00 o                         
 -13   4   4          2.57          4.68         1.33 o                         
 -12   4   4          0.93          0.64         0.62 o                         
 -11   4   4          0.41          0.38         0.76 o                         
 -10   4   4          7.33          5.84         0.58 o                         
  -9   4   4        131.00        128.37         1.39 o                         
  -8   4   4        220.99        218.55         1.90 o                         
  -7   4   4         17.86         18.73         0.51 o                         
  -6   4   4         13.38         13.98         0.46 o                         
  -5   4   4         13.28         14.16         0.41 o                         
  -4   4   4        482.97        494.15         5.17 o                         
  -3   4   4         12.86         13.11         0.37 o                         
  -2   4   4        698.51        713.68         5.53 o                         
  -1   4   4         44.26         41.05         1.13 o                         
   0   4   4         40.82         58.55         0.65 o                         
   1   4   4         57.47         74.62         1.38 o                         
   2   4   4       1863.99       1994.78        25.98 o                         
   3   4   4        893.04        834.06         6.88 o                         
   4   4   4        109.21        119.74         1.26 o                         
   5   4   4          0.66         -0.04         0.41 o                         
   6   4   4         58.55         59.47         0.87 o                         
   7   4   4         11.97         13.00         0.41 o                         
   8   4   4          0.42         -0.19         0.37 o                         
   9   4   4          1.33         -0.19         0.39 o                         
  10   4   4          0.01          0.62         0.36 o                         
  11   4   4          0.02          0.46         0.48 o                         
  12   4   4          3.56          1.59         0.58 o                         
  13   4   4          0.70          0.88         0.66 o                         
  14   4   4          1.71          0.99         1.16 o                         
  15   4   4          0.03          0.29         0.64 o                         
 -14   5   4          0.53         -0.93         0.93 o                         
 -13   5   4          2.90          3.65         0.78 o                         
 -12   5   4          0.04         -0.16         0.79 o                         
 -11   5   4          1.32          0.21         0.49 o                         
 -10   5   4         24.61         23.50         0.77 o                         
  -9   5   4          6.40          6.82         0.47 o                         
  -8   5   4          5.27          5.30         0.39 o                         
  -7   5   4          0.39          0.14         0.34 o                         
  -6   5   4         11.95         11.34         0.40 o                         
  -5   5   4          3.20          3.33         0.29 o                         
  -4   5   4         55.39         59.46         0.72 o                         
  -3   5   4          0.56          0.99         0.30 o                         
  -2   5   4         16.70         16.01         0.45 o                         
  -1   5   4         26.93         23.33         0.54 o                         
   0   5   4          9.77         10.28         0.33 o                         
   1   5   4         12.70         13.82         0.40 o                         
   2   5   4         85.44         94.22         1.18 o                         
   3   5   4         28.84         32.57         0.76 o                         
   4   5   4        470.39        490.29         4.07 o                         
   5   5   4        108.91        111.99         1.27 o                         
   6   5   4          0.60         -0.08         0.40 o                         
   7   5   4         19.90         22.31         0.66 o                         
   8   5   4          7.92          6.80         0.54 o                         
   9   5   4         52.80         58.77         2.42 o                         
  10   5   4          0.45          0.12         0.53 o                         
  11   5   4          7.73          7.28         0.84 o                         
  12   5   4          0.17          0.77         0.53 o                         
  13   5   4          0.07         -0.68         0.68 o                         
  14   5   4          1.49          0.94         1.36 o                         
 -14   6   4          0.36         -0.42         0.75 o                         
 -13   6   4          0.10         -0.43         1.10 o                         
 -12   6   4          2.40          2.33         0.68 o                         
 -11   6   4          0.38          0.18         0.79 o                         
 -10   6   4          0.44          1.01         1.12 o                         
  -9   6   4          7.35          5.44         0.57 o                         
  -8   6   4         14.48         11.97         0.81 o                         
  -7   6   4         19.39         22.43         0.62 o                         
  -6   6   4          3.55          2.77         0.41 o                         
  -5   6   4         13.85         16.26         0.47 o                         
  -4   6   4          6.21          5.71         0.39 o                         
  -3   6   4          1.77          0.79         0.34 o                         
  -2   6   4          1.07          1.70         0.34 o                         
  -1   6   4          2.58          3.88         0.31 o                         
   0   6   4          1.31          0.67         0.28 o                         
   1   6   4         19.74         20.93         0.60 o                         
   2   6   4         48.80         49.26         1.54 o                         
   3   6   4         75.03         75.49         0.92 o                         
   4   6   4          6.31          6.20         0.52 o                         
   5   6   4          3.53          2.95         0.56 o                         
   6   6   4         20.70         23.63         0.72 o                         
   7   6   4          0.58         -0.52         0.52 o                         
   8   6   4          2.29          2.82         0.79 o                         
   9   6   4          0.28          0.32         0.69 o                         
  10   6   4          0.00         -0.19         0.98 o                         
  11   6   4          3.43          5.22         0.96 o                         
  12   6   4          0.07         -0.39         0.77 o                         
  13   6   4          0.18         -0.88         0.88 o                         
  14   6   4          0.01          0.03         0.87 o                         
 -13   7   4          1.14          2.17         1.23 o                         
 -12   7   4          0.03          0.36         2.46 o                         
 -11   7   4          1.39          0.94         0.55 o                         
 -10   7   4          0.70          0.37         0.57 o                         
  -9   7   4          1.96          1.60         0.49 o                         
  -8   7   4         14.66         14.43         1.17 o                         
  -7   7   4          2.14          1.12         0.67 o                         
  -6   7   4          4.98          6.20         0.84 o                         
  -5   7   4          0.20         -0.23         0.40 o                         
  -4   7   4         14.00         15.44         0.56 o                         
  -3   7   4        140.68        141.78         1.48 o                         
  -2   7   4         10.87         12.42         0.52 o                         
  -1   7   4         17.51         14.34         0.47 o                         
   0   7   4          3.15          2.19         0.32 o                         
   1   7   4          7.10          5.72         0.39 o                         
   2   7   4         38.20         39.78         0.80 o                         
   3   7   4          4.31          3.24         0.26 o                         
   4   7   4          0.21          0.52         0.55 o                         
   5   7   4          3.37          1.96         0.51 o                         
   6   7   4          2.22          2.94         0.64 o                         
   7   7   4          0.00          0.49         0.64 o                         
   8   7   4          1.00          1.00         0.68 o                         
   9   7   4          1.15          2.76         0.75 o                         
  10   7   4          0.40          2.17         0.91 o                         
  11   7   4          1.73          2.33         0.80 o                         
  12   7   4          0.14          0.60         0.84 o                         
  13   7   4          0.02         -0.83         0.83 o                         
 -12   8   4          1.01          1.01         0.83 o                         
 -11   8   4          0.00          0.69         1.52 o                         
 -10   8   4          0.78         -0.11         0.57 o                         
  -9   8   4          0.09          0.90         0.57 o                         
  -8   8   4          1.34          0.82         0.55 o                         
  -7   8   4          0.18          0.59         0.49 o                         
  -6   8   4          1.25          0.43         0.49 o                         
  -5   8   4         32.68         33.18         0.89 o                         
  -4   8   4         57.36         65.45         0.98 o                         
  -3   8   4          2.50          1.58         0.41 o                         
  -2   8   4         41.67         43.32         0.91 o                         
  -1   8   4         26.77         24.47         0.70 o                         
   0   8   4         46.99         45.12         1.05 o                         
   1   8   4         63.25         66.25         1.33 o                         
   2   8   4          0.12          0.64         0.55 o                         
   3   8   4         11.55          9.33         0.64 o                         
   4   8   4         17.84         14.23         1.40 o                         
   5   8   4          4.47          6.65         0.83 o                         
   6   8   4          0.26          0.27         0.76 o                         
   7   8   4          0.58         -0.76         0.76 o                         
   8   8   4          0.00          0.61         0.68 o                         
   9   8   4          3.61          1.84         0.79 o                         
  10   8   4          3.43          3.07         1.09 o                         
  11   8   4          0.22          1.01         0.80 o                         
  12   8   4          0.13         -0.40         0.83 o                         
 -11   9   4          0.01         -0.95         0.95 o                         
 -10   9   4          2.97          3.03         0.82 o                         
  -9   9   4          0.47          0.65         0.80 o                         
  -8   9   4          5.19          5.55         0.73 o                         
  -7   9   4          0.19          0.60         0.76 o                         
  -6   9   4         23.16         26.63         2.09 o                         
  -5   9   4         48.37         53.53         1.29 o                         
  -4   9   4          4.12          4.43         0.59 o                         
  -3   9   4         36.07         46.87         0.91 o                         
  -2   9   4          0.25          0.36         0.44 o                         
  -1   9   4         59.85         70.95         1.74 o                         
   0   9   4         20.45         20.55         0.90 o                         
   1   9   4          0.05         -0.35         0.51 o                         
   2   9   4          7.63          7.86         0.92 o                         
   3   9   4          0.68          0.15         0.58 o                         
   4   9   4          6.58          5.10         0.92 o                         
   5   9   4          1.43          1.28         1.35 o                         
   6   9   4          2.22          2.21         0.95 o                         
   7   9   4          0.20          0.07         0.97 o                         
   8   9   4          0.31          0.35         0.94 o                         
   9   9   4          0.09         -0.48         0.97 o                         
  10   9   4          0.00         -0.11         1.56 o                         
  11   9   4          0.26         -0.64         0.92 o                         
 -10  10   4          0.48          1.19         0.79 o                         
  -9  10   4          0.71          1.32         0.72 o                         
  -8  10   4          0.03          0.88         0.72 o                         
  -7  10   4          1.34          2.12         0.80 o                         
  -6  10   4          0.50          0.48         0.64 o                         
  -5  10   4          0.24         -0.40         0.64 o                         
  -4  10   4         23.11         23.18         1.66 o                         
  -3  10   4          0.31         -0.06         0.66 o                         
  -2  10   4         25.03         23.35         1.63 o                         
  -1  10   4          0.86          0.78         0.61 o                         
   0  10   4          3.06          1.90         0.65 o                         
   1  10   4          9.22          7.74         1.36 o                         
   2  10   4          0.07         -0.15         0.44 o                         
   3  10   4          5.87          4.71         0.63 o                         
   4  10   4          0.23         -1.07         1.07 o                         
   5  10   4          0.31          1.77         1.07 o                         
   6  10   4          0.75          0.62         1.23 o                         
   7  10   4          0.29          1.35         1.12 o                         
   8  10   4          0.55         -0.44         1.19 o                         
   9  10   4          0.70          1.71         1.57 o                         
  -8  11   4          0.43          0.81         0.75 o                         
  -7  11   4          0.01          0.61         0.74 o                         
  -6  11   4          0.25         -0.51         0.69 o                         
  -5  11   4          1.42          1.27         1.41 o                         
  -4  11   4          3.10          3.09         0.81 o                         
  -3  11   4          0.01          0.25         0.77 o                         
  -2  11   4          0.04         -0.30         0.70 o                         
  -1  11   4          0.61         -0.06         0.67 o                         
   0  11   4          2.42          0.95         0.72 o                         
   1  11   4          3.40          1.65         0.73 o                         
   2  11   4          0.34         -0.26         0.50 o                         
   3  11   4          0.09          0.43         0.54 o                         
   4  11   4          0.29          1.03         1.15 o                         
   5  11   4          0.03          1.42         1.18 o                         
   6  11   4          0.01          1.30         2.96 o                         
   7  11   4          0.38         -0.12         1.94 o                         
   8  11   4          0.06          0.09         1.29 o                         
  -5  12   4          0.02         -0.25         0.80 o                         
  -4  12   4          0.11         -0.47         0.72 o                         
  -3  12   4          0.00          0.24         1.11 o                         
  -2  12   4          0.01          0.94         0.83 o                         
  -1  12   4          0.87          1.44         0.88 o                         
   0  12   4          0.33         -0.40         1.09 o                         
   1  12   4          0.02         -0.41         0.75 o                         
   2  12   4          0.15          0.39         0.71 o                         
   3  12   4          0.21          1.62         1.31 o                         
   4  12   4          1.70          3.78         1.40 o                         
   5  12   4          0.12         -0.01         1.33 o                         
 -15   1   5          1.01          2.09         1.12 o                         
 -14   1   5          7.84         10.03         1.07 o                         
 -13   1   5          0.12         -0.19         0.80 o                         
 -12   1   5          1.43          1.60         0.82 o                         
 -11   1   5          2.14          1.30         0.47 o                         
 -10   1   5          0.00         -0.31         0.34 o                         
  -9   1   5         97.05         98.04         1.00 o                         
  -8   1   5         59.89         54.14         0.76 o                         
  -7   1   5         20.74         16.89         0.52 o                         
  -6   1   5        174.16        173.58         1.47 o                         
  -5   1   5        169.76        192.50         1.81 o                         
  -4   1   5        157.86        151.23         1.28 o                         
  -3   1   5        577.47        614.64         5.56 o                         
  -2   1   5        545.95        567.28         6.44 o                         
  -1   1   5        134.75        152.46         1.62 o                         
   0   1   5        449.79        447.96         3.96 o                         
   1   1   5        426.61        414.33         3.76 o                         
   2   1   5          6.32          4.05         0.31 o                         
   3   1   5        274.12        282.01         2.30 o                         
   4   1   5        495.54        511.97         3.80 o                         
   5   1   5         17.38         16.99         0.38 o                         
   6   1   5         38.72         41.83         0.70 o                         
   7   1   5          0.35         -0.02         0.27 o                         
   8   1   5          5.60          4.87         0.54 o                         
   9   1   5         31.51         33.25         0.81 o                         
  10   1   5          6.24          5.89         0.79 o                         
  11   1   5          1.19          0.96         0.50 o                         
  12   1   5          4.00          4.44         0.61 o                         
  13   1   5          0.00          1.12         1.08 o                         
  14   1   5          0.03         -0.49         1.00 o                         
  15   1   5          0.18         -0.26         1.42 o                         
 -15   2   5          0.92          0.99         0.76 o                         
 -14   2   5          1.32          1.83         0.64 o                         
 -13   2   5          1.25          1.58         0.66 o                         
 -12   2   5          5.08          4.75         0.92 o                         
 -11   2   5          1.55          1.27         0.49 o                         
 -10   2   5         15.09         10.79         0.64 o                         
  -9   2   5          0.06         -0.06         0.37 o                         
  -8   2   5         14.24         13.21         0.59 o                         
  -7   2   5         99.65         98.02         1.13 o                         
  -6   2   5         36.23         35.52         0.61 o                         
  -5   2   5         50.89         44.44         0.85 o                         
  -4   2   5         80.68         88.26         0.84 o                         
  -3   2   5        108.37        108.48         1.01 o                         
  -2   2   5         49.07         66.59         0.65 o                         
  -1   2   5        111.00        111.56         1.24 o                         
   0   2   5         66.58         60.38         0.68 o                         
   1   2   5          1.17          0.01         0.17 o                         
   2   2   5          5.67          5.32         0.34 o                         
   3   2   5        434.56        428.35         3.26 o                         
   4   2   5          5.32          3.17         0.34 o                         
   5   2   5         23.11         31.27         0.69 o                         
   6   2   5          2.80          1.99         0.30 o                         
   7   2   5         12.93         13.76         0.38 o                         
   8   2   5         10.51         11.13         0.52 o                         
   9   2   5         10.10          7.95         0.49 o                         
  10   2   5         10.94          9.76         0.56 o                         
  11   2   5         14.99         17.10         0.94 o                         
  12   2   5          0.25         -0.43         0.48 o                         
  13   2   5          0.57          1.08         0.79 o                         
  14   2   5          0.94          0.70         0.77 o                         
  15   2   5          1.07          0.64         0.93 o                         
 -15   3   5          0.29          0.93         0.82 o                         
 -14   3   5          1.58          0.66         1.42 o                         
 -13   3   5          2.34          3.75         0.68 o                         
 -12   3   5          7.75         10.30         0.99 o                         
 -11   3   5          0.16         -0.34         0.83 o                         
 -10   3   5          3.19          4.21         0.45 o                         
  -9   3   5         56.11         49.80         0.93 o                         
  -8   3   5         55.02         57.28         0.84 o                         
  -7   3   5        289.61        304.56         2.80 o                         
  -6   3   5        167.21        178.96         1.57 o                         
  -5   3   5         48.24         60.76         0.73 o                         
  -4   3   5        119.78        130.08         1.26 o                         
  -3   3   5       1274.82       1319.02        18.51 o                         
  -2   3   5        119.97        126.88         1.30 o                         
  -1   3   5        273.37        267.19         2.41 o                         
   0   3   5         29.37         34.70         0.54 o                         
   1   3   5        104.05         95.40         1.01 o                         
   2   3   5        279.46        255.20         2.37 o                         
   3   3   5         17.26         21.22         0.70 o                         
   4   3   5          1.17          3.02         0.39 o                         
   5   3   5         36.81         33.50         0.71 o                         
   6   3   5          3.92          2.61         0.25 o                         
   7   3   5          0.38          0.85         0.23 o                         
   8   3   5          0.00         -0.24         0.33 o                         
   9   3   5          2.43          2.19         0.32 o                         
  10   3   5          3.04          1.55         0.59 o                         
  11   3   5          1.64          1.32         0.42 o                         
  12   3   5          0.34         -0.16         0.87 o                         
  13   3   5          0.05         -0.35         0.47 o                         
  14   3   5          0.58          0.54         1.25 o                         
  15   3   5          0.00         -0.54         0.82 o                         
 -15   4   5          2.43          1.99         1.13 o                         
 -14   4   5          0.00          0.15         1.01 o                         
 -13   4   5          9.61          8.38         0.82 o                         
 -12   4   5          0.00         -0.08         0.96 o                         
 -11   4   5          0.15         -0.30         0.61 o                         
 -10   4   5         18.88         17.56         0.81 o                         
  -9   4   5          4.41          5.23         0.36 o                         
  -8   4   5         27.58         23.57         0.78 o                         
  -7   4   5         14.56         11.47         0.47 o                         
  -6   4   5         27.25         23.44         0.46 o                         
  -5   4   5          1.18          0.50         0.29 o                         
  -4   4   5         11.78         12.03         0.47 o                         
  -3   4   5          0.95          1.47         0.28 o                         
  -2   4   5         68.48         80.17         0.91 o                         
  -1   4   5         18.00         14.14         0.42 o                         
   0   4   5         80.81         85.73         0.88 o                         
   1   4   5          0.02          0.25         0.19 o                         
   2   4   5         17.61         19.39         0.92 o                         
   3   4   5        257.60        271.11         2.56 o                         
   4   4   5          5.54          4.98         0.36 o                         
   5   4   5        233.68        232.18         2.68 o                         
   6   4   5          3.95          4.91         0.43 o                         
   7   4   5         18.72         20.18         0.69 o                         
   8   4   5          4.50          6.11         0.63 o                         
   9   4   5          1.48          1.30         0.48 o                         
  10   4   5          8.20          9.42         0.69 o                         
  11   4   5          0.09         -0.07         0.46 o                         
  12   4   5          0.00         -0.46         0.80 o                         
  13   4   5          0.95          0.77         0.51 o                         
  14   4   5          0.08         -0.30         0.56 o                         
 -14   5   5          1.79          2.22         0.91 o                         
 -13   5   5          0.31          0.53         0.82 o                         
 -12   5   5          3.38          3.46         0.96 o                         
 -11   5   5          1.38         -0.06         0.90 o                         
 -10   5   5          8.44          9.29         0.46 o                         
  -9   5   5         38.80         35.08         0.83 o                         
  -8   5   5         14.60         15.29         0.79 o                         
  -7   5   5          2.38          2.51         0.41 o                         
  -6   5   5          2.95          2.68         0.33 o                         
  -5   5   5          5.49          6.29         0.45 o                         
  -4   5   5         12.25         11.38         0.34 o                         
  -3   5   5         60.88         63.65         0.99 o                         
  -2   5   5        190.75        209.27         2.11 o                         
  -1   5   5          1.58          0.71         0.28 o                         
   0   5   5         18.94         20.74         0.48 o                         
   1   5   5         92.77        113.12         1.49 o                         
   2   5   5          0.67          1.67         0.36 o                         
   3   5   5        172.98        180.48         2.00 o                         
   4   5   5         45.35         49.32         0.89 o                         
   5   5   5        150.90        150.41         1.59 o                         
   6   5   5         72.14         76.00         1.21 o                         
   7   5   5          3.88          5.50         0.48 o                         
   8   5   5          6.15          6.19         0.86 o                         
   9   5   5          0.89          0.72         0.70 o                         
  10   5   5          0.47         -0.01         0.65 o                         
  11   5   5          0.98          1.40         1.04 o                         
  12   5   5          0.00         -0.49         0.76 o                         
  13   5   5          0.25          0.11         0.79 o                         
  14   5   5          0.07          0.44         0.84 o                         
 -13   6   5          0.28          0.68         1.74 o                         
 -12   6   5          0.33          0.45         1.54 o                         
 -11   6   5          0.04         -0.10         1.04 o                         
 -10   6   5          0.07         -0.65         0.65 o                         
  -9   6   5         11.42         10.24         0.51 o                         
  -8   6   5         70.09         71.66         1.86 o                         
  -7   6   5         16.92         17.51         0.75 o                         
  -6   6   5          8.35          8.66         0.44 o                         
  -5   6   5          8.00          7.30         0.42 o                         
  -4   6   5          0.14         -0.35         0.39 o                         
  -3   6   5        131.05        122.23         1.33 o                         
  -2   6   5         18.35         21.49         0.62 o                         
  -1   6   5        227.36        220.61         2.04 o                         
   0   6   5         17.58         19.65         0.69 o                         
   1   6   5          3.85          2.18         0.38 o                         
   2   6   5         22.29         25.72         0.62 o                         
   3   6   5         89.68         88.10         1.44 o                         
   4   6   5        180.38        183.74         2.26 o                         
   5   6   5         69.13         63.94         1.25 o                         
   6   6   5         47.55         51.93         1.55 o                         
   7   6   5          1.20          0.13         0.54 o                         
   8   6   5          0.99          2.06         0.61 o                         
   9   6   5          1.29          1.45         0.65 o                         
  10   6   5          1.04         -0.86         0.86 o                         
  11   6   5          5.43          4.41         1.07 o                         
  12   6   5          0.56          0.34         1.05 o                         
  13   6   5          0.87          0.97         0.83 o                         
 -13   7   5          1.07         -0.14         1.04 o                         
 -12   7   5          0.10          1.49         1.96 o                         
 -11   7   5          1.03          0.08         2.03 o                         
 -10   7   5          4.63          4.32         0.72 o                         
  -9   7   5          3.70          1.74         0.93 o                         
  -8   7   5         20.65         23.03         0.94 o                         
  -7   7   5          1.96          2.64         0.42 o                         
  -6   7   5          4.96          5.15         0.56 o                         
  -5   7   5         26.12         30.51         1.30 o                         
  -4   7   5        121.09        120.59         1.42 o                         
  -3   7   5         65.27         66.71         1.10 o                         
  -2   7   5         21.70         24.08         0.65 o                         
  -1   7   5         18.47         17.49         0.57 o                         
   0   7   5         50.09         55.33         0.86 o                         
   1   7   5         25.95         20.07         0.61 o                         
   2   7   5          6.73          8.91         0.47 o                         
   3   7   5         10.78          8.64         0.78 o                         
   4   7   5         12.92         12.58         1.09 o                         
   5   7   5         60.68         61.55         1.76 o                         
   6   7   5         34.71         46.26         2.18 o                         
   7   7   5          3.06          2.11         0.93 o                         
   8   7   5          1.28          1.44         0.71 o                         
   9   7   5          0.00          0.08         0.83 o                         
  10   7   5          7.14          6.36         0.82 o                         
  11   7   5          1.03          2.94         1.78 o                         
  12   7   5          1.08          1.33         0.84 o                         
  13   7   5          0.17          0.25         0.86 o                         
 -12   8   5          0.57          2.19         0.85 o                         
 -11   8   5          0.01         -1.73         2.38 o                         
 -10   8   5          0.24          0.85         0.77 o                         
  -9   8   5          6.10          5.85         0.74 o                         
  -8   8   5          1.31          0.40         0.90 o                         
  -7   8   5          1.33          0.64         0.48 o                         
  -6   8   5         10.59         10.17         1.06 o                         
  -5   8   5          6.48          5.85         0.45 o                         
  -4   8   5         33.61         36.28         0.86 o                         
  -3   8   5          3.02          2.86         0.42 o                         
  -2   8   5         52.90         56.36         1.07 o                         
  -1   8   5          7.90          7.17         0.71 o                         
   0   8   5         13.80         11.44         0.76 o                         
   1   8   5          0.11         -0.41         0.41 o                         
   2   8   5         33.35         34.12         1.23 o                         
   3   8   5         39.06         41.41         1.45 o                         
   4   8   5          0.22         -0.49         0.81 o                         
   5   8   5          7.36          8.73         1.06 o                         
   6   8   5          0.14          1.05         0.84 o                         
   7   8   5          0.52          1.53         0.79 o                         
   8   8   5          0.57          0.56         0.74 o                         
   9   8   5          0.45          0.83         0.83 o                         
  10   8   5          0.41         -0.01         1.02 o                         
  11   8   5          0.23          0.03         0.82 o                         
  12   8   5          0.03          1.20         0.86 o                         
 -11   9   5          0.12         -0.98         0.98 o                         
 -10   9   5          5.02          4.77         1.04 o                         
  -9   9   5          0.00         -0.13         0.81 o                         
  -8   9   5          2.45          4.01         1.59 o                         
  -7   9   5          2.81          2.16         0.62 o                         
  -6   9   5          0.89          1.29         0.53 o                         
  -5   9   5          0.10         -0.52         0.52 o                         
  -4   9   5         10.12          9.01         0.87 o                         
  -3   9   5         27.64         26.01         0.80 o                         
  -2   9   5          4.34          2.97         0.50 o                         
  -1   9   5          1.00          0.28         0.54 o                         
   0   9   5          4.48          4.73         0.66 o                         
   1   9   5          0.05         -0.46         0.46 o                         
   2   9   5          0.31          0.22         0.42 o                         
   3   9   5          1.18          0.66         0.88 o                         
   4   9   5          0.65          0.70         0.88 o                         
   5   9   5          2.69          1.54         1.72 o                         
   6   9   5          6.73          9.04         1.14 o                         
   7   9   5          0.53         -1.10         1.10 o                         
   8   9   5          0.03          0.86         0.89 o                         
   9   9   5          0.14          0.27         1.09 o                         
  10   9   5          0.33         -0.68         0.99 o                         
  11   9   5          0.29          0.60         1.07 o                         
  -9  10   5          0.09         -0.94         0.94 o                         
  -8  10   5          0.45          0.81         0.96 o                         
  -7  10   5          3.37          3.30         0.67 o                         
  -6  10   5          1.74          1.71         0.65 o                         
  -5  10   5          0.02          0.18         0.64 o                         
  -4  10   5          6.73          7.00         1.54 o                         
  -3  10   5         19.95         22.13         1.12 o                         
  -2  10   5          0.13         -0.02         0.61 o                         
  -1  10   5         14.37         17.35         0.77 o                         
   0  10   5          1.45          1.00         0.85 o                         
   1  10   5          6.72          6.61         0.69 o                         
   2  10   5          8.24          8.36         0.70 o                         
   3  10   5          0.66          0.83         1.09 o                         
   4  10   5          4.11          4.34         1.36 o                         
   5  10   5          0.03          1.65         2.19 o                         
   6  10   5          0.13          0.09         1.12 o                         
   7  10   5          0.13          0.81         2.73 o                         
   8  10   5          0.93          1.22         1.78 o                         
   9  10   5          1.35          1.27         1.31 o                         
  -7  11   5          0.18         -0.25         0.93 o                         
  -6  11   5          0.01         -0.56         1.05 o                         
  -5  11   5          0.50         -1.38         1.60 o                         
  -4  11   5          0.04          0.23         0.70 o                         
  -3  11   5          0.00          0.76         0.84 o                         
  -2  11   5          2.39          2.03         0.94 o                         
  -1  11   5          0.23          0.42         0.66 o                         
   0  11   5          0.35         -0.46         0.69 o                         
   1  11   5          0.30          0.25         0.66 o                         
   2  11   5          0.20         -0.79         0.79 o                         
   3  11   5          0.37          1.23         1.16 o                         
   4  11   5          0.80         -0.01         1.14 o                         
   5  11   5          3.23          3.00         3.36 o                         
   6  11   5          0.00         -0.68         1.22 o                         
   7  11   5          0.08         -0.24         1.27 o                         
  -5  12   5          0.63          2.03         2.07 o                         
  -4  12   5          0.68          0.80         0.87 o                         
  -3  12   5          0.20          0.75         0.88 o                         
  -2  12   5          0.18          0.19         1.51 o                         
  -1  12   5          0.57          0.60         0.89 o                         
   0  12   5          0.04         -0.13         0.89 o                         
   1  12   5          0.03          0.20         0.99 o                         
   2  12   5          0.09          0.42         2.68 o                         
   3  12   5          0.23          0.43         1.26 o                         
   4  12   5          0.01          0.29         1.29 o                         
 -15   0   6          0.30          1.13         0.81 o                         
 -14   0   6          4.33          6.19         2.00 o                         
 -13   0   6          0.43         -0.01         1.43 o                         
 -12   0   6          3.35          3.50         2.28 o                         
 -11   0   6         16.57         22.66         1.23 o                         
 -10   0   6          2.38          1.63         0.55 o                         
  -9   0   6        159.58        153.33         3.01 o                         
  -8   0   6          0.04         -0.37         0.37 o                         
  -7   0   6        784.97        750.87         8.29 o                         
  -6   0   6        105.52         75.44         1.23 o                         
  -5   0   6          0.57          0.46         0.36 o                         
  -4   0   6          2.30          7.23         0.67 o                         
  -3   0   6          5.19          8.91         0.59 o                         
  -2   0   6       2158.99       2265.40        42.45 o                         
  -1   0   6        214.04        253.37         2.64 o                         
   0   0   6        118.14        158.84         2.18 o                         
   1   0   6        482.50        478.51         5.21 o                         
   2   0   6          6.94          9.44         0.52 o                         
   3   0   6         64.25         57.30         1.01 o                         
   4   0   6        597.10        590.15         6.47 o                         
   5   0   6        223.89        225.93         2.78 o                         
   6   0   6          0.02          0.05         0.41 o                         
   7   0   6          9.81         12.84         0.83 o                         
   8   0   6          0.13         -0.42         0.69 o                         
   9   0   6        107.14        114.14         2.38 o                         
  10   0   6         15.80         27.31         1.93 o                         
  11   0   6         25.50         21.37         2.20 o                         
  12   0   6          2.20          2.53         1.17 o                         
  13   0   6          0.33          0.18         1.04 o                         
  14   0   6          0.55          0.91         3.09 o                         
  15   0   6          1.37          1.27         1.84 o                         
 -15   1   6          0.34         -0.23         0.71 o                         
 -14   1   6          0.24          0.45         0.91 o                         
 -13   1   6          4.20          3.65         0.51 o                         
 -12   1   6          0.04         -0.01         0.45 o                         
 -11   1   6          8.63          9.64         0.75 o                         
 -10   1   6          0.22          0.12         0.41 o                         
  -9   1   6          2.76          2.37         0.43 o                         
  -8   1   6          0.50          0.14         0.35 o                         
  -7   1   6        325.35        310.35         2.50 o                         
  -6   1   6         72.77         67.94         0.81 o                         
  -5   1   6        248.57        260.93         2.31 o                         
  -4   1   6          2.43          1.96         0.34 o                         
  -3   1   6        529.78        520.06         4.03 o                         
  -2   1   6        959.98       1002.54         9.38 o                         
  -1   1   6        328.59        307.29         2.76 o                         
   0   1   6         38.95         45.65         0.54 o                         
   1   1   6        234.19        226.64         1.97 o                         
   2   1   6         98.50        107.23         0.99 o                         
   3   1   6        115.44        138.82         1.35 o                         
   4   1   6          0.98          1.08         0.31 o                         
   5   1   6        490.68        517.46         4.77 o                         
   6   1   6         10.47          8.23         0.34 o                         
   7   1   6        183.77        189.66         1.58 o                         
   8   1   6         16.25         15.64         0.72 o                         
   9   1   6          3.83          2.80         0.52 o                         
  10   1   6         35.38         36.97         1.43 o                         
  11   1   6          2.89          3.99         0.48 o                         
  12   1   6          6.19          4.69         0.56 o                         
  13   1   6          0.26          0.35         0.61 o                         
  14   1   6          0.64          0.44         1.54 o                         
  15   1   6          0.32         -0.45         0.66 o                         
 -15   2   6          3.72          4.02         0.79 o                         
 -14   2   6          0.83          0.41         0.70 o                         
 -13   2   6          4.78          5.96         1.06 o                         
 -12   2   6         20.38         22.08         1.26 o                         
 -11   2   6          5.32          8.08         0.48 o                         
 -10   2   6          0.06         -0.10         0.37 o                         
  -9   2   6          2.01          1.03         0.56 o                         
  -8   2   6        136.87        136.17         1.43 o                         
  -7   2   6          0.37          1.09         0.35 o                         
  -6   2   6         49.68         47.26         0.64 o                         
  -5   2   6         17.79         17.26         0.42 o                         
  -4   2   6          2.36          1.86         0.33 o                         
  -3   2   6        126.30        160.73         1.49 o                         
  -2   2   6          7.27          4.46         0.33 o                         
  -1   2   6        444.48        477.75         4.12 o                         
   0   2   6         37.41         41.97         0.70 o                         
   1   2   6        344.39        338.73         3.10 o                         
   2   2   6         41.91         37.22         0.51 o                         
   3   2   6         18.51         15.03         0.43 o                         
   4   2   6         23.81         19.53         0.46 o                         
   5   2   6        118.12        119.23         1.11 o                         
   6   2   6        265.52        262.26         2.15 o                         
   7   2   6          0.67          0.30         0.31 o                         
   8   2   6          0.00         -0.09         0.34 o                         
   9   2   6          7.10          7.01         0.53 o                         
  10   2   6         16.25         19.27         1.41 o                         
  11   2   6          4.48          7.50         0.59 o                         
  12   2   6          6.81          5.43         0.61 o                         
  13   2   6          0.00         -0.23         0.72 o                         
  14   2   6          0.87          1.83         1.16 o                         
  15   2   6          0.66          0.07         0.65 o                         
 -15   3   6          0.14         -0.83         1.28 o                         
 -14   3   6         12.59         15.28         0.97 o                         
 -13   3   6          2.39          1.41         0.90 o                         
 -12   3   6          6.30          9.89         0.71 o                         
 -11   3   6          0.30          0.75         0.57 o                         
 -10   3   6          5.17          4.17         0.57 o                         
  -9   3   6         69.69         64.70         1.25 o                         
  -8   3   6        269.16        252.87         2.30 o                         
  -7   3   6        338.80        321.28         4.12 o                         
  -6   3   6          0.08         -0.09         0.30 o                         
  -5   3   6          0.51          0.75         0.27 o                         
  -4   3   6        154.29        164.55         1.56 o                         
  -3   3   6        825.74        803.07         6.72 o                         
  -2   3   6         10.98         11.50         0.40 o                         
  -1   3   6         23.78         25.82         0.45 o                         
   0   3   6         63.64         59.59         0.64 o                         
   1   3   6         39.97         45.77         0.57 o                         
   2   3   6          0.00          1.01         0.18 o                         
   3   3   6        324.20        337.76         2.97 o                         
   4   3   6         47.05         44.41         1.13 o                         
   5   3   6          3.46          3.78         0.36 o                         
   6   3   6         56.61         56.21         1.12 o                         
   7   3   6         50.08         53.99         1.33 o                         
   8   3   6          5.74          5.34         0.57 o                         
   9   3   6          0.12         -0.02         0.44 o                         
  10   3   6          0.79          0.51         0.77 o                         
  11   3   6          0.29         -0.10         0.59 o                         
  12   3   6          0.00         -0.26         0.68 o                         
  13   3   6          0.22          0.41         1.12 o                         
  14   3   6          0.26          0.64         1.09 o                         
  15   3   6          0.10          0.93         1.45 o                         
 -14   4   6          0.49          0.60         1.39 o                         
 -13   4   6          1.52          2.14         1.75 o                         
 -12   4   6          2.70          4.09         0.79 o                         
 -11   4   6          0.91          1.12         1.15 o                         
 -10   4   6          0.02         -0.64         0.64 o                         
  -9   4   6          0.79          1.49         0.55 o                         
  -8   4   6         52.35         42.41         0.86 o                         
  -7   4   6        100.83         96.64         1.40 o                         
  -6   4   6         40.00         46.81         1.05 o                         
  -5   4   6         58.77         54.16         0.77 o                         
  -4   4   6        147.09        130.05         1.30 o                         
  -3   4   6         15.76         16.90         0.68 o                         
  -2   4   6        223.40        215.85         2.07 o                         
  -1   4   6         61.82         65.67         0.81 o                         
   0   4   6        341.53        337.97         3.00 o                         
   1   4   6         31.30         27.80         0.85 o                         
   2   4   6         25.92         28.83         0.72 o                         
   3   4   6          2.12          1.60         0.34 o                         
   4   4   6         19.46         24.14         0.87 o                         
   5   4   6          0.28          0.26         0.37 o                         
   6   4   6         41.43         43.92         0.97 o                         
   7   4   6         11.89         11.41         0.66 o                         
   8   4   6          4.71          4.93         0.47 o                         
   9   4   6         15.66         15.99         0.71 o                         
  10   4   6          8.96          9.23         0.72 o                         
  11   4   6          0.59         -0.01         1.01 o                         
  12   4   6          1.63          2.61         0.84 o                         
  13   4   6          0.28          1.04         1.38 o                         
  14   4   6          0.54          0.05         1.36 o                         
 -14   5   6          0.26         -0.82         0.82 o                         
 -13   5   6          1.62          1.60         1.77 o                         
 -12   5   6          0.49          0.21         0.79 o                         
 -11   5   6          6.21          7.29         0.84 o                         
 -10   5   6          0.00          0.72         0.88 o                         
  -9   5   6          5.07          2.52         0.59 o                         
  -8   5   6          0.22         -0.11         0.50 o                         
  -7   5   6         81.21         82.14         1.11 o                         
  -6   5   6        149.17        141.30         1.51 o                         
  -5   5   6         11.16         11.20         0.43 o                         
  -4   5   6         92.05         97.94         1.26 o                         
  -3   5   6        129.55        122.50         1.31 o                         
  -2   5   6         11.64          8.56         0.47 o                         
  -1   5   6          0.28         -0.27         0.27 o                         
   0   5   6          7.78          7.58         0.28 o                         
   1   5   6         61.59         59.96         1.05 o                         
   2   5   6         60.51         50.06         1.00 o                         
   3   5   6        262.68        275.75         3.36 o                         
   4   5   6        133.82        141.59         1.75 o                         
   5   5   6          3.90          6.00         0.49 o                         
   6   5   6         32.70         31.45         0.80 o                         
   7   5   6         16.88         20.06         0.69 o                         
   8   5   6          9.45          9.73         0.65 o                         
   9   5   6          0.67          1.02         0.65 o                         
  10   5   6          3.45          2.79         0.68 o                         
  11   5   6          3.21          1.62         0.74 o                         
  12   5   6          1.80          3.20         1.86 o                         
  13   5   6          0.19         -1.44         1.95 o                         
  14   5   6          0.00          0.15         0.84 o                         
 -13   6   6          6.03          5.09         0.92 o                         
 -12   6   6          1.76          1.96         0.83 o                         
 -11   6   6          1.03          1.56         0.84 o                         
 -10   6   6          0.90         -0.64         1.09 o                         
  -9   6   6          0.08         -0.54         0.54 o                         
  -8   6   6          3.91          1.45         0.69 o                         
  -7   6   6         12.63         10.53         0.53 o                         
  -6   6   6          0.26         -0.09         0.47 o                         
  -5   6   6          0.63          1.43         0.43 o                         
  -4   6   6         10.05          9.83         0.48 o                         
  -3   6   6         66.33         69.08         1.03 o                         
  -2   6   6          0.01         -0.32         0.39 o                         
  -1   6   6         82.64         79.55         0.97 o                         
   0   6   6          9.75         11.67         0.58 o                         
   1   6   6         63.40         56.13         0.83 o                         
   2   6   6         16.31         12.97         0.62 o                         
   3   6   6         41.45         40.04         1.03 o                         
   4   6   6          1.84          1.08         0.56 o                         
   5   6   6         77.26         77.94         1.64 o                         
   6   6   6          7.19          4.52         0.63 o                         
   7   6   6          0.32          0.16         0.56 o                         
   8   6   6          0.01         -0.28         0.65 o                         
   9   6   6          5.12          4.55         1.49 o                         
  10   6   6          6.11          6.00         0.76 o                         
  11   6   6          0.42         -0.25         1.41 o                         
  12   6   6          0.54          1.02         0.83 o                         
  13   6   6          0.11          0.02         0.83 o                         
 -12   7   6          0.37         -1.05         1.26 o                         
 -11   7   6          3.13          3.08         0.81 o                         
 -10   7   6          0.15          0.87         0.70 o                         
  -9   7   6          4.76          3.49         0.90 o                         
  -8   7   6          0.00         -0.55         0.55 o                         
  -7   7   6         16.06         14.20         0.71 o                         
  -6   7   6          0.10          0.59         0.50 o                         
  -5   7   6          3.17          2.83         0.71 o                         
  -4   7   6          7.81          8.57         0.65 o                         
  -3   7   6         57.56         57.26         1.44 o                         
  -2   7   6         70.41         68.43         0.87 o                         
  -1   7   6         70.41         73.43         0.97 o                         
   0   7   6         50.52         50.78         0.96 o                         
   1   7   6         52.25         52.33         1.05 o                         
   2   7   6         49.79         50.20         0.88 o                         
   3   7   6          3.26          3.28         0.58 o                         
   4   7   6         63.45         66.05         3.41 o                         
   5   7   6         14.68         10.45         0.96 o                         
   6   7   6         11.88          9.71         1.00 o                         
   7   7   6          1.41          0.44         0.97 o                         
   8   7   6          0.02         -0.77         0.77 o                         
   9   7   6          1.10         -0.14         0.94 o                         
  10   7   6          0.96          1.12         0.78 o                         
  11   7   6          0.12          0.70         0.92 o                         
  12   7   6          0.00          0.01         0.83 o                         
 -11   8   6          0.13          1.56         0.84 o                         
 -10   8   6          0.22          0.82         0.98 o                         
  -9   8   6          0.08         -0.41         3.73 o                         
  -8   8   6          0.51          0.74         0.69 o                         
  -7   8   6          8.05          7.28         0.67 o                         
  -6   8   6          0.13          0.17         0.57 o                         
  -5   8   6         18.53         18.34         0.72 o                         
  -4   8   6         13.86         13.53         0.95 o                         
  -3   8   6         17.18         18.06         0.96 o                         
  -2   8   6          0.62          1.40         0.40 o                         
  -1   8   6          1.61          1.07         0.38 o                         
   0   8   6         18.06         16.43         0.99 o                         
   1   8   6          8.74          7.80         0.48 o                         
   2   8   6         15.97         16.74         0.85 o                         
   3   8   6          7.31          6.71         0.83 o                         
   4   8   6          2.09          0.18         1.20 o                         
   5   8   6         20.23         18.79         2.11 o                         
   6   8   6          0.10          0.02         1.22 o                         
   7   8   6          2.67          2.49         1.00 o                         
   8   8   6          0.01         -1.34         1.66 o                         
   9   8   6          0.59         -0.34         0.85 o                         
  10   8   6          2.48          2.87         0.93 o                         
  11   8   6          0.07          0.33         0.93 o                         
 -10   9   6          1.00          0.65         1.01 o                         
  -9   9   6          0.08          0.94         0.97 o                         
  -8   9   6          0.08          0.89         2.49 o                         
  -7   9   6          1.67          0.85         0.79 o                         
  -6   9   6          0.58          0.23         0.65 o                         
  -5   9   6          1.67          0.19         0.60 o                         
  -4   9   6          7.03          6.45         0.62 o                         
  -3   9   6          0.12         -0.45         0.45 o                         
  -2   9   6          8.41          8.68         0.52 o                         
  -1   9   6          0.05          0.03         0.41 o                         
   0   9   6          5.97          6.21         0.56 o                         
   1   9   6          1.12          0.85         0.45 o                         
   2   9   6          0.68          0.08         0.32 o                         
   3   9   6          1.85          0.82         1.02 o                         
   4   9   6          0.99          0.71         1.21 o                         
   5   9   6          0.15         -1.43         1.80 o                         
   6   9   6          0.05          7.71         3.32 o                         
   7   9   6          0.48          0.41         1.01 o                         
   8   9   6          0.53          0.66         1.69 o                         
   9   9   6          0.03         -1.11         1.11 o                         
  10   9   6          0.92          1.59         1.04 o                         
  -9  10   6          0.11         -0.61         1.01 o                         
  -8  10   6          1.83          1.73         1.01 o                         
  -7  10   6          4.57          7.81         1.63 o                         
  -6  10   6          0.00         -0.73         0.79 o                         
  -5  10   6          2.75          0.93         0.80 o                         
  -4  10   6          9.06          8.70         1.11 o                         
  -3  10   6          0.16         -0.24         0.51 o                         
  -2  10   6          1.97          2.26         0.67 o                         
  -1  10   6          0.28          0.32         0.59 o                         
   0  10   6          1.04          0.64         0.52 o                         
   1  10   6          6.65          6.09         0.56 o                         
   2  10   6          2.79          1.78         0.49 o                         
   3  10   6          0.16          0.23         0.98 o                         
   4  10   6          0.98          2.07         1.06 o                         
   5  10   6          0.49         -1.02         1.05 o                         
   6  10   6          0.74          1.53         1.14 o                         
   7  10   6          0.30          0.31         1.80 o                         
   8  10   6          0.00         -0.58         1.72 o                         
   9  10   6          0.02         -1.70         3.51 o                         
  -7  11   6          0.05          0.21         0.87 o                         
  -6  11   6          0.16          0.39         0.83 o                         
  -5  11   6          0.02         -0.10         1.36 o                         
  -4  11   6          0.25         -0.18         1.19 o                         
  -3  11   6          4.83          3.47         0.86 o                         
  -2  11   6          0.33          0.12         0.72 o                         
  -1  11   6          3.83          3.55         0.70 o                         
   0  11   6          0.76          0.23         0.61 o                         
   1  11   6          2.15          1.09         0.89 o                         
   2  11   6          3.17          3.47         1.13 o                         
   3  11   6          0.10          0.79         1.03 o                         
   4  11   6          3.44          3.34         1.95 o                         
   5  11   6          1.46          1.59         1.24 o                         
   6  11   6          0.12         -0.47         1.34 o                         
   7  11   6          0.36          0.98         1.30 o                         
  -4  12   6          0.27          0.11         0.97 o                         
  -3  12   6          1.22          1.01         0.87 o                         
  -2  12   6          1.02          1.38         0.89 o                         
  -1  12   6          0.71          0.14         0.89 o                         
   0  12   6          2.73          2.90         0.94 o                         
   1  12   6          2.69          4.33         1.13 o                         
   2  12   6          0.00         -0.61         1.36 o                         
   3  12   6          1.99          2.15         1.31 o                         
   4  12   6          0.18          1.20         2.07 o                         
 -15   1   7          0.00          0.92         0.94 o                         
 -14   1   7          0.01         -0.08         0.64 o                         
 -13   1   7          7.94          9.01         0.94 o                         
 -12   1   7          9.18         11.47         0.85 o                         
 -11   1   7         16.01         22.40         0.87 o                         
 -10   1   7          3.31          3.17         0.50 o                         
  -9   1   7          3.56          2.49         0.50 o                         
  -8   1   7        147.69        154.89         1.56 o                         
  -7   1   7        150.56        149.78         1.86 o                         
  -6   1   7        352.00        352.99         2.96 o                         
  -5   1   7         83.26         84.77         0.85 o                         
  -4   1   7          2.39          1.75         0.40 o                         
  -3   1   7         39.14         35.45         0.56 o                         
  -2   1   7        114.53        124.12         1.05 o                         
  -1   1   7        242.79        257.36         3.01 o                         
   0   1   7        224.74        224.50         2.25 o                         
   1   1   7          4.52          8.49         0.34 o                         
   2   1   7         50.51         47.96         0.56 o                         
   3   1   7         27.21         22.95         0.61 o                         
   4   1   7          2.79          3.59         0.34 o                         
   5   1   7          4.10          1.96         0.37 o                         
   6   1   7        123.08        132.73         1.32 o                         
   7   1   7          8.75         10.42         0.50 o                         
   8   1   7          5.50          4.95         0.39 o                         
   9   1   7          2.00          1.14         0.36 o                         
  10   1   7          3.71          3.11         0.68 o                         
  11   1   7         11.41         11.53         0.54 o                         
  12   1   7          2.38          2.37         0.67 o                         
  13   1   7          1.36          0.59         0.73 o                         
  14   1   7          0.00         -0.40         1.25 o                         
  15   1   7          0.13          0.09         0.66 o                         
 -15   2   7          1.64          1.91         0.74 o                         
 -14   2   7          0.01         -0.03         0.68 o                         
 -13   2   7          0.01          0.23         1.21 o                         
 -12   2   7          2.18          1.13         0.61 o                         
 -11   2   7          9.20         10.97         0.79 o                         
 -10   2   7          1.04         -0.34         0.57 o                         
  -9   2   7          0.83          0.12         0.55 o                         
  -8   2   7         49.74         42.07         1.20 o                         
  -7   2   7        146.42        126.89         1.32 o                         
  -6   2   7        158.15        141.94         1.31 o                         
  -5   2   7         11.89         12.34         0.53 o                         
  -4   2   7          5.50          9.74         0.47 o                         
  -3   2   7          3.60          2.17         0.21 o                         
  -2   2   7         30.25         32.65         0.75 o                         
  -1   2   7         87.74         89.00         1.09 o                         
   0   2   7         13.29         16.76         0.67 o                         
   1   2   7         31.03         23.65         0.42 o                         
   2   2   7        147.41        155.80         1.52 o                         
   3   2   7         28.06         29.99         0.57 o                         
   4   2   7          0.06         -0.16         0.22 o                         
   5   2   7          0.72          0.10         0.29 o                         
   6   2   7         72.65         75.50         0.94 o                         
   7   2   7          0.02          0.26         0.36 o                         
   8   2   7         15.84         17.59         0.83 o                         
   9   2   7          4.38          5.24         0.62 o                         
  10   2   7          0.46         -0.31         0.44 o                         
  11   2   7          3.38          5.27         0.69 o                         
  12   2   7          1.94          0.95         0.57 o                         
  13   2   7          1.75          0.45         1.01 o                         
  14   2   7          0.00          1.47         1.88 o                         
 -14   3   7          0.20          1.84         1.07 o                         
 -13   3   7          0.18         -0.66         0.66 o                         
 -12   3   7          0.91          1.43         0.67 o                         
 -11   3   7          0.61          0.53         0.69 o                         
 -10   3   7          0.34         -0.64         0.85 o                         
  -9   3   7          2.43          2.78         0.69 o                         
  -8   3   7         10.34         10.90         0.51 o                         
  -7   3   7         14.17         12.96         0.48 o                         
  -6   3   7          3.44          4.83         0.44 o                         
  -5   3   7         28.80         18.63         0.47 o                         
  -4   3   7        116.97        118.28         1.21 o                         
  -3   3   7          2.39          2.13         0.26 o                         
  -2   3   7        109.48        108.54         1.19 o                         
  -1   3   7         21.97         19.99         0.56 o                         
   0   3   7         18.35         15.86         0.50 o                         
   1   3   7         35.70         32.59         0.53 o                         
   2   3   7         93.70         86.78         0.92 o                         
   3   3   7         14.30         13.87         0.32 o                         
   4   3   7         13.31         18.51         0.53 o                         
   5   3   7         13.53         16.55         0.52 o                         
   6   3   7         34.54         38.96         0.78 o                         
   7   3   7          5.41          4.80         0.50 o                         
   8   3   7          3.08          3.12         0.32 o                         
   9   3   7          0.09          0.00         0.33 o                         
  10   3   7          0.00          0.77         0.95 o                         
  11   3   7          1.29          2.14         0.50 o                         
  12   3   7          2.82          1.97         0.69 o                         
  13   3   7          0.19          0.17         1.28 o                         
  14   3   7          0.00         -0.11         3.48 o                         
 -14   4   7          1.51          0.61         0.95 o                         
 -13   4   7          0.33          0.52         0.73 o                         
 -12   4   7         16.26         20.54         2.22 o                         
 -11   4   7          0.52          0.40         0.67 o                         
 -10   4   7          0.47          0.94         0.54 o                         
  -9   4   7          2.29          1.41         0.63 o                         
  -8   4   7          6.08          5.55         0.49 o                         
  -7   4   7         10.00          9.09         0.58 o                         
  -6   4   7          4.65          2.42         0.43 o                         
  -5   4   7          1.73          1.64         0.31 o                         
  -4   4   7          0.49         -0.26         0.30 o                         
  -3   4   7         45.32         42.68         0.82 o                         
  -2   4   7         34.41         34.42         0.53 o                         
  -1   4   7         39.28         36.63         0.49 o                         
   0   4   7          0.08          0.04         0.17 o                         
   1   4   7         10.69          9.34         0.51 o                         
   2   4   7          2.45          1.38         0.42 o                         
   3   4   7          2.55          2.32         0.32 o                         
   4   4   7          1.02          0.99         0.35 o                         
   5   4   7          0.28         -0.01         0.38 o                         
   6   4   7         29.79         31.92         0.92 o                         
   7   4   7         29.61         38.43         0.87 o                         
   8   4   7          0.24          0.05         0.75 o                         
   9   4   7          0.09          0.76         0.55 o                         
  10   4   7          1.78          1.85         1.20 o                         
  11   4   7          0.53          0.23         0.87 o                         
  12   4   7          4.40          5.01         1.20 o                         
  13   4   7          1.08         -0.76         0.80 o                         
  14   4   7          0.21          0.24         0.85 o                         
 -13   5   7          3.42          5.01         1.41 o                         
 -12   5   7         13.09         13.31         1.00 o                         
 -11   5   7          2.95          2.11         0.77 o                         
 -10   5   7          1.20          1.54         0.61 o                         
  -9   5   7          0.02         -0.09         0.51 o                         
  -8   5   7          3.91          5.06         0.65 o                         
  -7   5   7         27.65         28.16         0.75 o                         
  -6   5   7          8.99          7.63         0.45 o                         
  -5   5   7          7.48          8.51         0.44 o                         
  -4   5   7          2.49          2.10         0.43 o                         
  -3   5   7         40.70         42.75         0.92 o                         
  -2   5   7         86.81         94.78         1.03 o                         
  -1   5   7        250.58        246.16         2.19 o                         
   0   5   7         22.81         19.34         0.57 o                         
   1   5   7        170.77        177.17         1.77 o                         
   2   5   7          0.59          0.21         0.50 o                         
   3   5   7         22.85         23.99         0.84 o                         
   4   5   7        244.65        223.77         3.06 o                         
   5   5   7          8.05          7.84         0.66 o                         
   6   5   7         79.30         80.67         1.17 o                         
   7   5   7          0.14         -0.48         0.90 o                         
   8   5   7          6.35          6.15         1.02 o                         
   9   5   7          1.78          0.76         0.63 o                         
  10   5   7          0.17          0.92         0.94 o                         
  11   5   7          2.54          2.55         1.02 o                         
  12   5   7          0.50          1.34         1.45 o                         
  13   5   7          0.38          0.68         0.83 o                         
 -13   6   7          0.49          0.44         1.47 o                         
 -12   6   7          3.49          2.42         1.31 o                         
 -11   6   7          1.53          2.13         0.97 o                         
 -10   6   7          1.02          0.45         0.77 o                         
  -9   6   7         10.21         11.33         1.03 o                         
  -8   6   7          7.67          6.74         0.95 o                         
  -7   6   7          8.23          8.57         0.51 o                         
  -6   6   7         50.04         52.54         0.99 o                         
  -5   6   7         35.41         32.08         1.15 o                         
  -4   6   7         65.06         64.97         1.93 o                         
  -3   6   7        223.04        220.50         3.14 o                         
  -2   6   7        205.92        216.74         2.21 o                         
  -1   6   7          2.29          2.88         0.38 o                         
   0   6   7        140.84        135.18         1.40 o                         
   1   6   7         30.43         28.57         0.71 o                         
   2   6   7         90.59         80.51         2.33 o                         
   3   6   7         46.04         49.04         1.55 o                         
   4   6   7         17.54         17.68         0.78 o                         
   5   6   7         38.76         40.01         1.84 o                         
   6   6   7         28.60         32.61         1.01 o                         
   7   6   7          3.57          4.58         0.61 o                         
   8   6   7          0.74         -0.69         0.69 o                         
   9   6   7          0.04         -0.59         0.72 o                         
  10   6   7          1.04          0.68         0.96 o                         
  11   6   7          2.33          2.28         1.15 o                         
  12   6   7          0.22         -0.69         1.11 o                         
  13   6   7          0.07         -0.83         0.83 o                         
 -12   7   7          0.59         -0.67         0.84 o                         
 -11   7   7          1.11         -0.01         1.19 o                         
 -10   7   7          0.02         -0.80         0.80 o                         
  -9   7   7          2.17          2.68         0.60 o                         
  -8   7   7          2.75          1.53         0.95 o                         
  -7   7   7          2.91          4.25         0.66 o                         
  -6   7   7         18.55         18.71         1.20 o                         
  -5   7   7         52.29         53.52         1.05 o                         
  -4   7   7          0.17          0.00         0.47 o                         
  -3   7   7          4.80          4.43         0.44 o                         
  -2   7   7         26.08         23.53         0.58 o                         
  -1   7   7          3.09          1.86         0.33 o                         
   0   7   7          2.45          3.51         0.49 o                         
   1   7   7          0.18         -0.62         0.68 o                         
   2   7   7          0.01         -0.50         0.79 o                         
   3   7   7          5.41          4.92         0.76 o                         
   4   7   7         19.11         18.54         1.94 o                         
   5   7   7         38.35         40.14         2.74 o                         
   6   7   7          0.83          1.09         0.95 o                         
   7   7   7          0.89          1.30         0.72 o                         
   8   7   7          0.00         -0.08         0.73 o                         
   9   7   7          0.11         -0.85         1.46 o                         
  10   7   7          0.00          0.34         0.85 o                         
  11   7   7          1.41          0.65         1.19 o                         
  12   7   7          0.07         -0.52         1.07 o                         
 -11   8   7          0.87          1.48         1.07 o                         
 -10   8   7          0.01         -0.42         0.96 o                         
  -9   8   7          2.42          2.79         0.96 o                         
  -8   8   7          0.02          0.74         0.73 o                         
  -7   8   7          0.01         -0.59         0.59 o                         
  -6   8   7          7.45          7.04         0.82 o                         
  -5   8   7          0.27          1.18         0.53 o                         
  -4   8   7         11.78         13.00         0.62 o                         
  -3   8   7         30.58         30.75         0.84 o                         
  -2   8   7          2.25          2.00         0.40 o                         
  -1   8   7          0.01          0.30         0.43 o                         
   0   8   7         10.46          8.85         0.44 o                         
   1   8   7          0.76          0.51         0.72 o                         
   2   8   7          0.03         -0.65         0.65 o                         
   3   8   7          0.45          0.84         0.75 o                         
   4   8   7          6.30          6.92         1.10 o                         
   5   8   7          3.71          3.29         0.94 o                         
   6   8   7         29.49         35.33         3.53 o                         
   7   8   7          9.53          9.30         1.28 o                         
   8   8   7          0.36          0.97         1.51 o                         
   9   8   7          0.59          0.93         0.90 o                         
  10   8   7          0.01          0.21         1.75 o                         
  11   8   7          2.20          1.35         0.97 o                         
 -10   9   7          0.53         -0.43         1.05 o                         
  -9   9   7          0.01          0.54         1.06 o                         
  -8   9   7          0.11         -1.68         2.58 o                         
  -7   9   7          0.80          1.32         1.07 o                         
  -6   9   7          0.90          1.75         0.62 o                         
  -5   9   7          3.12          2.56         0.60 o                         
  -4   9   7          1.93          2.02         0.62 o                         
  -3   9   7         10.09          9.79         0.53 o                         
  -2   9   7          0.69          0.27         0.43 o                         
  -1   9   7          2.22          2.31         0.76 o                         
   0   9   7          4.09          4.87         0.76 o                         
   1   9   7          0.00          0.48         0.57 o                         
   2   9   7          4.82          5.99         1.02 o                         
   3   9   7          0.00          0.30         1.24 o                         
   4   9   7          0.72          1.58         0.92 o                         
   5   9   7          1.11         -0.56         0.93 o                         
   6   9   7          0.09         -0.87         0.99 o                         
   7   9   7          2.68          4.96         1.25 o                         
   8   9   7          0.22          0.55         1.02 o                         
   9   9   7          0.19         -0.83         1.05 o                         
  10   9   7          0.23          0.19         1.11 o                         
  -8  10   7          0.11         -0.21         0.97 o                         
  -7  10   7          1.39          1.37         1.14 o                         
  -6  10   7          0.00         -0.48         0.82 o                         
  -5  10   7          0.12         -0.61         0.62 o                         
  -4  10   7          0.23         -0.54         0.54 o                         
  -3  10   7          0.83          0.28         0.58 o                         
  -2  10   7          8.38          7.95         0.54 o                         
  -1  10   7          0.35          0.92         0.65 o                         
   0  10   7          1.78          2.09         0.49 o                         
   1  10   7          0.04          0.25         0.43 o                         
   2  10   7          0.57          1.08         0.71 o                         
   3  10   7          0.08         -0.48         2.14 o                         
   4  10   7          1.99          1.79         1.33 o                         
   5  10   7          3.40          3.80         1.17 o                         
   6  10   7          1.66          3.52         1.23 o                         
   7  10   7          0.04          0.26         1.25 o                         
   8  10   7          0.00          1.07         1.32 o                         
  -6  11   7          0.48          2.27         1.57 o                         
  -5  11   7          0.27          1.51         0.73 o                         
  -4  11   7          0.34          0.87         0.70 o                         
  -3  11   7          4.79          4.78         0.87 o                         
  -2  11   7          3.30          2.56         0.85 o                         
  -1  11   7          4.66          4.37         0.85 o                         
   0  11   7          2.33          2.92         0.85 o                         
   1  11   7          0.37         -0.05         0.38 o                         
   2  11   7          0.29         -1.07         1.07 o                         
   3  11   7          0.22         -0.17         1.08 o                         
   4  11   7          1.38          1.91         1.19 o                         
   5  11   7          0.37         -0.72         1.22 o                         
   6  11   7          1.23          1.47         1.31 o                         
  -2  12   7          0.06         -0.81         0.84 o                         
  -1  12   7          1.86          0.81         0.87 o                         
   0  12   7          2.87          2.81         0.92 o                         
   1  12   7          0.67          1.85         0.93 o                         
   2  12   7          0.72          0.18         1.16 o                         
 -14   0   8          2.01          3.60         4.60 o                         
 -13   0   8          3.86          4.17         1.31 o                         
 -12   0   8          9.97          9.64         1.15 o                         
 -11   0   8         31.63         33.82         3.53 o                         
 -10   0   8          1.76          2.56         0.69 o                         
  -9   0   8         11.25         13.79         0.84 o                         
  -8   0   8         14.92         16.14         0.52 o                         
  -7   0   8         30.03         16.21         0.82 o                         
  -6   0   8       1443.08       1347.76        15.85 o                         
  -5   0   8          0.50          2.12         0.54 o                         
  -4   0   8        724.59        687.29         7.52 o                         
  -3   0   8         11.40          6.54         0.82 o                         
  -2   0   8        309.74        285.14         3.30 o                         
  -1   0   8        786.41        805.93        10.60 o                         
   0   0   8         10.15          5.42         0.42 o                         
   1   0   8        118.02        116.80         1.76 o                         
   2   0   8         32.24         29.45         0.89 o                         
   3   0   8         24.48         28.40         1.08 o                         
   4   0   8        113.43        134.26         1.81 o                         
   5   0   8          1.14          0.50         0.55 o                         
   6   0   8         41.26         46.07         1.52 o                         
   7   0   8         67.10         65.73         1.71 o                         
   8   0   8         17.79         20.61         1.18 o                         
   9   0   8          0.00          0.08         0.59 o                         
  10   0   8          6.80          7.30         1.12 o                         
  11   0   8          6.94          8.46         1.63 o                         
  12   0   8          2.95          3.40         1.64 o                         
  13   0   8          0.16         10.13         5.04 o                         
  14   0   8          0.56         -0.50         3.24 o                         
 -14   1   8          0.96          0.90         0.84 o                         
 -13   1   8          1.24          2.19         0.93 o                         
 -12   1   8          2.92          4.41         0.88 o                         
 -11   1   8         14.52         14.68         1.15 o                         
 -10   1   8         21.95         32.18         1.06 o                         
  -9   1   8          1.29          0.99         0.66 o                         
  -8   1   8         27.41         26.36         0.72 o                         
  -7   1   8        244.34        239.48         2.17 o                         
  -6   1   8         37.35         27.51         0.73 o                         
  -5   1   8        461.26        455.03         3.68 o                         
  -4   1   8        158.86        141.31         1.41 o                         
  -3   1   8         54.52         42.38         1.31 o                         
  -2   1   8        245.41        259.00         2.30 o                         
  -1   1   8        127.62        130.29         1.69 o                         
   0   1   8        327.93        359.70         3.27 o                         
   1   1   8        116.33        119.91         1.17 o                         
   2   1   8          0.02          0.57         0.29 o                         
   3   1   8         11.20         11.78         0.50 o                         
   4   1   8          2.80          1.60         0.32 o                         
   5   1   8         17.91         20.15         0.52 o                         
   6   1   8        145.84        152.89         1.50 o                         
   7   1   8         56.47         63.72         1.19 o                         
   8   1   8          7.51          8.26         0.45 o                         
   9   1   8          1.53          0.39         0.42 o                         
  10   1   8          7.09          5.18         0.56 o                         
  11   1   8         10.70         14.35         0.86 o                         
  12   1   8          0.72          1.88         0.96 o                         
  13   1   8          0.08          0.27         0.89 o                         
  14   1   8          0.30         17.48         6.49 o                         
 -14   2   8          0.18         15.48         7.03 o                         
 -13   2   8          0.66          1.17         0.94 o                         
 -12   2   8          5.33          6.52         0.66 o                         
 -11   2   8          2.20          2.02         0.51 o                         
 -10   2   8          1.55          2.06         0.53 o                         
  -9   2   8          0.86          0.61         0.64 o                         
  -8   2   8          1.07          1.25         0.38 o                         
  -7   2   8          5.74          3.83         0.52 o                         
  -6   2   8         29.36         20.53         0.62 o                         
  -5   2   8        163.79        140.44         1.40 o                         
  -4   2   8          0.84          0.95         0.25 o                         
  -3   2   8        124.06        127.13         2.36 o                         
  -2   2   8        278.81        255.80         2.32 o                         
  -1   2   8          0.08          0.36         0.29 o                         
   0   2   8        179.53        166.35         1.72 o                         
   1   2   8         66.22         66.04         1.19 o                         
   2   2   8          1.87          3.35         0.31 o                         
   3   2   8          1.30          0.39         0.21 o                         
   4   2   8        100.09         95.89         0.94 o                         
   5   2   8          6.45          6.95         0.41 o                         
   6   2   8         43.53         45.98         0.73 o                         
   7   2   8         10.81         10.65         0.52 o                         
   8   2   8         31.19         33.43         1.13 o                         
   9   2   8          5.12          4.09         0.53 o                         
  10   2   8          0.25          0.56         0.87 o                         
  11   2   8          6.47          4.34         0.91 o                         
  12   2   8          0.44          0.85         1.18 o                         
  13   2   8          1.30          1.24         1.57 o                         
  14   2   8          0.07          0.56         1.25 o                         
 -14   3   8          1.68          0.18         1.39 o                         
 -13   3   8          1.70          2.39         1.71 o                         
 -12   3   8          3.52          2.31         1.35 o                         
 -11   3   8         23.97         24.46         1.25 o                         
 -10   3   8          4.89          4.92         0.68 o                         
  -9   3   8          0.02          0.71         0.52 o                         
  -8   3   8          1.55          1.12         0.54 o                         
  -7   3   8          1.90          2.04         0.35 o                         
  -6   3   8        112.40        106.85         1.45 o                         
  -5   3   8        165.76        162.23         1.88 o                         
  -4   3   8         54.32         49.52         0.77 o                         
  -3   3   8         39.50         29.97         1.03 o                         
  -2   3   8          1.68          4.40         0.37 o                         
  -1   3   8        134.12        152.46         1.59 o                         
   0   3   8          0.29          0.07         0.34 o                         
   1   3   8        274.15        261.78         2.49 o                         
   2   3   8         16.00         15.11         0.42 o                         
   3   3   8         51.09         43.03         0.54 o                         
   4   3   8         12.22         12.28         0.45 o                         
   5   3   8         17.64         12.44         0.46 o                         
   6   3   8         21.52         25.92         0.71 o                         
   7   3   8         12.05         10.98         1.01 o                         
   8   3   8          0.20         -0.48         0.48 o                         
   9   3   8          0.31          0.50         0.52 o                         
  10   3   8          4.64          4.96         0.67 o                         
  11   3   8         19.24         23.27         1.03 o                         
  12   3   8          0.14          0.40         0.84 o                         
  13   3   8          2.65          3.49         0.95 o                         
  14   3   8          0.99          0.80         1.07 o                         
 -14   4   8          0.18          0.28         1.08 o                         
 -13   4   8         11.41         14.83         1.18 o                         
 -12   4   8          0.14         -0.03         0.78 o                         
 -11   4   8          0.39          1.16         0.60 o                         
 -10   4   8          0.27          0.78         0.53 o                         
  -9   4   8          4.54          2.88         0.52 o                         
  -8   4   8         49.52         55.27         1.09 o                         
  -7   4   8          0.82          0.42         0.37 o                         
  -6   4   8        109.50        105.03         1.20 o                         
  -5   4   8         56.61         45.23         0.97 o                         
  -4   4   8         10.47          7.78         0.53 o                         
  -3   4   8         80.32         76.66         1.14 o                         
  -2   4   8        340.77        323.18         3.38 o                         
  -1   4   8        237.20        237.77         2.32 o                         
   0   4   8         73.05         67.01         1.08 o                         
   1   4   8         93.04         92.41         1.94 o                         
   2   4   8          5.91          3.50         0.35 o                         
   3   4   8        138.62        134.53         1.41 o                         
   4   4   8         12.93         12.33         0.68 o                         
   5   4   8          2.41          2.94         0.63 o                         
   6   4   8         27.16         24.91         0.75 o                         
   7   4   8         13.05         15.53         0.62 o                         
   8   4   8          0.77         -0.17         0.69 o                         
   9   4   8          3.28          4.09         0.95 o                         
  10   4   8          0.01          0.57         1.16 o                         
  11   4   8          0.13          0.52         1.38 o                         
  12   4   8          0.09          0.30         1.17 o                         
  13   4   8          0.02         -1.26         1.94 o                         
 -13   5   8          0.27          0.11         1.28 o                         
 -12   5   8          0.37          1.16         0.88 o                         
 -11   5   8          6.49          5.97         0.81 o                         
 -10   5   8          0.34          1.33         0.64 o                         
  -9   5   8          0.93          1.45         0.60 o                         
  -8   5   8          3.97          5.37         0.52 o                         
  -7   5   8         24.84         18.17         0.96 o                         
  -6   5   8          4.39          5.03         0.65 o                         
  -5   5   8          0.09          0.03         0.39 o                         
  -4   5   8         23.90         24.56         0.63 o                         
  -3   5   8         25.70         23.48         0.67 o                         
  -2   5   8         24.27         21.17         0.56 o                         
  -1   5   8          0.68          0.56         0.29 o                         
   0   5   8         90.56         84.01         0.85 o                         
   1   5   8          1.44          0.32         0.37 o                         
   2   5   8         56.23         55.09         0.96 o                         
   3   5   8         13.75         13.44         0.70 o                         
   4   5   8          2.36          1.26         0.48 o                         
   5   5   8          8.42          6.48         0.51 o                         
   6   5   8          0.00          0.23         0.51 o                         
   7   5   8          4.70          3.93         0.74 o                         
   8   5   8          0.26          0.46         0.58 o                         
   9   5   8          0.63          1.88         1.16 o                         
  10   5   8          2.79          2.00         0.86 o                         
  11   5   8          2.27          1.25         1.17 o                         
  12   5   8          0.08          0.64         1.98 o                         
  13   5   8          0.37         -0.54         1.11 o                         
 -12   6   8          9.01         10.64         0.98 o                         
 -11   6   8          0.18          0.31         1.34 o                         
 -10   6   8          7.72          9.45         0.96 o                         
  -9   6   8          3.57          2.83         0.81 o                         
  -8   6   8         11.11         10.66         0.80 o                         
  -7   6   8          9.70         12.13         0.63 o                         
  -6   6   8         31.17         27.10         1.04 o                         
  -5   6   8          1.97          1.04         0.42 o                         
  -4   6   8          0.40          0.51         0.51 o                         
  -3   6   8         49.50         51.45         0.80 o                         
  -2   6   8         51.29         53.59         1.03 o                         
  -1   6   8          6.72          6.31         0.56 o                         
   0   6   8         14.56         14.62         0.46 o                         
   1   6   8          7.24          6.46         0.46 o                         
   2   6   8         66.82         66.58         1.23 o                         
   3   6   8          6.41          6.77         0.58 o                         
   4   6   8         18.23         16.70         1.38 o                         
   5   6   8          5.32          4.11         1.02 o                         
   6   6   8          4.39          3.66         0.90 o                         
   7   6   8          0.22          0.50         0.87 o                         
   8   6   8          1.01          0.15         0.70 o                         
   9   6   8          0.68          0.34         0.77 o                         
  10   6   8          0.09         -0.75         0.82 o                         
  11   6   8          0.08          2.09         1.64 o                         
  12   6   8          0.28          1.50         0.95 o                         
 -12   7   8          8.30         11.12         1.01 o                         
 -11   7   8          0.67          1.12         1.10 o                         
 -10   7   8          1.54          1.01         1.66 o                         
  -9   7   8          0.12         -0.34         0.62 o                         
  -8   7   8          5.02          3.29         0.98 o                         
  -7   7   8          7.12          9.41         0.65 o                         
  -6   7   8          2.90          2.70         0.89 o                         
  -5   7   8          0.03         -0.33         0.74 o                         
  -4   7   8          1.08          1.20         0.50 o                         
  -3   7   8          4.72          5.46         0.53 o                         
  -2   7   8          2.55          1.62         0.59 o                         
  -1   7   8         18.86         20.70         0.83 o                         
   0   7   8          0.91          1.14         0.42 o                         
   1   7   8          6.54          5.45         0.36 o                         
   2   7   8          0.29          0.56         0.50 o                         
   3   7   8          4.21          4.14         0.76 o                         
   4   7   8          1.95          0.63         0.83 o                         
   5   7   8         22.47         26.81         1.38 o                         
   6   7   8         24.76         21.87         1.14 o                         
   7   7   8          0.96          0.67         1.04 o                         
   8   7   8          0.10         -0.61         1.34 o                         
   9   7   8          0.57          0.41         0.83 o                         
  10   7   8          3.34          2.76         0.91 o                         
  11   7   8          2.10          1.82         0.97 o                         
 -11   8   8          0.18          0.63         1.07 o                         
 -10   8   8          0.30          0.69         1.05 o                         
  -9   8   8          0.68          0.08         1.76 o                         
  -8   8   8          0.19          0.94         0.70 o                         
  -7   8   8          1.00          1.32         0.60 o                         
  -6   8   8          2.37          1.99         0.58 o                         
  -5   8   8          1.28          2.42         0.55 o                         
  -4   8   8          2.13          2.25         0.43 o                         
  -3   8   8          0.01         -0.54         0.60 o                         
  -2   8   8          0.00         -0.30         0.35 o                         
  -1   8   8          0.89          1.16         0.50 o                         
   0   8   8          0.13          0.02         0.64 o                         
   1   8   8          2.55          1.01         0.63 o                         
   2   8   8          1.90          1.88         0.73 o                         
   3   8   8          0.11          0.80         1.35 o                         
   4   8   8          1.95          0.99         0.98 o                         
   5   8   8         10.85          8.73         1.04 o                         
   6   8   8          0.20          0.27         1.33 o                         
   7   8   8          3.42          1.16         0.97 o                         
   8   8   8          0.79          0.64         0.99 o                         
   9   8   8          0.07         -1.50         1.50 o                         
  10   8   8          0.25         -0.27         0.93 o                         
  -9   9   8          0.00         -0.31         1.01 o                         
  -8   9   8          0.31         -0.29         0.84 o                         
  -7   9   8          0.81         -0.20         0.84 o                         
  -6   9   8          2.83          2.52         0.88 o                         
  -5   9   8          1.79          1.52         0.58 o                         
  -4   9   8          1.86          2.54         0.55 o                         
  -3   9   8          0.27          0.52         0.62 o                         
  -2   9   8          8.17          7.55         0.76 o                         
  -1   9   8          0.00         -0.31         0.44 o                         
   0   9   8         15.67         15.82         0.65 o                         
   1   9   8          0.33          0.78         0.45 o                         
   2   9   8         15.70         14.25         1.21 o                         
   3   9   8          7.10          7.55         1.30 o                         
   4   9   8          0.92          2.04         0.92 o                         
   5   9   8          1.46          1.87         1.04 o                         
   6   9   8          8.15          7.33         1.31 o                         
   7   9   8          9.34          9.30         1.31 o                         
   8   9   8          0.01          2.25         1.09 o                         
   9   9   8          0.35          0.39         1.08 o                         
  -8  10   8          0.02          0.86         1.02 o                         
  -7  10   8          0.02         -0.21         0.89 o                         
  -6  10   8          0.00          0.18         0.86 o                         
  -5  10   8          0.73          0.61         0.67 o                         
  -4  10   8          4.34          5.15         0.70 o                         
  -3  10   8          1.22          0.96         0.48 o                         
  -2  10   8          0.44          0.12         0.44 o                         
  -1  10   8          0.05         -0.28         0.48 o                         
   0  10   8          0.10         -0.10         0.49 o                         
   1  10   8          0.54          0.61         0.66 o                         
   2  10   8          4.64          2.73         0.75 o                         
   3  10   8          0.29          0.81         1.45 o                         
   4  10   8          0.67          2.14         1.11 o                         
   5  10   8          2.11          1.35         1.15 o                         
   6  10   8          1.70          0.66         2.71 o                         
   7  10   8          1.69          1.32         1.10 o                         
   8  10   8          1.52         -0.19         2.22 o                         
  -5  11   8          2.97          3.48         0.92 o                         
  -4  11   8          0.13         -0.66         0.66 o                         
  -3  11   8          0.18          0.77         0.66 o                         
  -2  11   8          0.90          0.32         0.88 o                         
  -1  11   8          0.13          0.15         0.79 o                         
   0  11   8          1.63          1.21         0.81 o                         
   1  11   8          2.28          2.31         0.91 o                         
   2  11   8          0.35          0.47         1.07 o                         
   3  11   8          0.41          0.03         1.05 o                         
   4  11   8          0.38         -0.56         1.80 o                         
   5  11   8          0.09         -2.11         2.39 o                         
 -14   1   9          0.00         -0.79         0.79 o                         
 -13   1   9          0.02          1.14         1.65 o                         
 -12   1   9          1.63          1.19         1.15 o                         
 -11   1   9          4.71          5.93         0.64 o                         
 -10   1   9          8.10          8.14         0.64 o                         
  -9   1   9         13.06         15.39         0.70 o                         
  -8   1   9          6.50          6.86         0.46 o                         
  -7   1   9         26.23         23.93         0.68 o                         
  -6   1   9        100.94        112.41         2.00 o                         
  -5   1   9         25.29         22.75         0.90 o                         
  -4   1   9        441.88        426.79         3.48 o                         
  -3   1   9         95.38         94.55         0.94 o                         
  -2   1   9          0.02         -0.11         0.24 o                         
  -1   1   9        209.04        209.55         2.30 o                         
   0   1   9         28.18         24.35         0.68 o                         
   1   1   9        212.30        216.32         2.11 o                         
   2   1   9          0.55          0.91         0.24 o                         
   3   1   9          1.77          2.10         0.41 o                         
   4   1   9          4.65          4.94         0.33 o                         
   5   1   9          4.83          6.40         0.36 o                         
   6   1   9          5.10          2.71         0.64 o                         
   7   1   9          9.62          9.80         0.54 o                         
   8   1   9          1.42          0.99         0.40 o                         
   9   1   9          0.02          0.21         0.55 o                         
  10   1   9          0.10         -0.04         0.97 o                         
  11   1   9          0.15         -0.16         0.74 o                         
  12   1   9          0.13         -0.12         1.64 o                         
  13   1   9          0.01         -1.50         2.12 o                         
  14   1   9          0.14          1.22         3.84 o                         
 -14   2   9          0.16          0.15         0.70 o                         
 -13   2   9          0.75          0.24         1.01 o                         
 -12   2   9          1.90          1.90         0.60 o                         
 -11   2   9         17.52         16.39         0.77 o                         
 -10   2   9          3.14          1.98         0.69 o                         
  -9   2   9          1.94          0.62         0.69 o                         
  -8   2   9          0.23          0.86         0.63 o                         
  -7   2   9         33.32         38.42         0.76 o                         
  -6   2   9          1.29          2.74         0.42 o                         
  -5   2   9         81.81         64.32         1.24 o                         
  -4   2   9          1.79          0.55         0.56 o                         
  -3   2   9        233.49        222.25         2.25 o                         
  -2   2   9          4.32          3.05         0.35 o                         
  -1   2   9          0.78          0.23         0.29 o                         
   0   2   9          8.43          8.96         0.69 o                         
   1   2   9         12.62         12.75         0.94 o                         
   2   2   9         28.48         27.96         0.49 o                         
   3   2   9          3.93          3.24         0.34 o                         
   4   2   9         44.01         38.63         0.75 o                         
   5   2   9         47.10         49.93         1.24 o                         
   6   2   9          0.44          0.36         0.48 o                         
   7   2   9         31.33         32.48         0.70 o                         
   8   2   9          3.37          4.18         0.54 o                         
   9   2   9          1.07          1.00         0.50 o                         
  10   2   9          0.61          0.60         0.76 o                         
  11   2   9          1.01          1.29         0.67 o                         
  12   2   9          3.34          3.13         0.66 o                         
  13   2   9          0.00         -2.00         2.00 o                         
  14   2   9          0.07          1.95         2.48 o                         
 -14   3   9          0.22          0.84         0.70 o                         
 -13   3   9          1.29          0.73         1.12 o                         
 -12   3   9          0.14          0.87         1.24 o                         
 -11   3   9          0.99          0.23         0.91 o                         
 -10   3   9          7.82          6.99         1.29 o                         
  -9   3   9          0.20         -0.10         0.47 o                         
  -8   3   9          0.27          0.09         0.44 o                         
  -7   3   9          3.59          2.16         0.36 o                         
  -6   3   9         28.84         22.74         0.53 o                         
  -5   3   9         10.32          9.84         0.42 o                         
  -4   3   9          3.51          0.57         0.44 o                         
  -3   3   9        110.52        114.07         1.89 o                         
  -2   3   9        112.51        102.89         2.18 o                         
  -1   3   9         13.63         12.16         0.78 o                         
   0   3   9          3.53          3.08         0.37 o                         
   1   3   9         80.25         74.05         1.00 o                         
   2   3   9          0.03          0.02         0.23 o                         
   3   3   9         77.67         79.14         1.07 o                         
   4   3   9          1.97          1.40         0.25 o                         
   5   3   9          0.43          0.12         0.38 o                         
   6   3   9         31.90         28.95         0.76 o                         
   7   3   9         88.32        102.26         1.32 o                         
   8   3   9          0.09          0.68         0.84 o                         
   9   3   9          1.08          0.28         1.00 o                         
  10   3   9          0.28         -0.16         1.21 o                         
  11   3   9          0.02          1.69         0.83 o                         
  12   3   9          4.16          2.05         2.93 o                         
  13   3   9          0.00          0.05         1.02 o                         
 -13   4   9          0.12          0.89         1.45 o                         
 -12   4   9          1.28          0.62         1.51 o                         
 -11   4   9          4.05          4.41         0.65 o                         
 -10   4   9          0.25          0.10         0.82 o                         
  -9   4   9          0.03          0.58         0.48 o                         
  -8   4   9          8.23         10.31         0.75 o                         
  -7   4   9         32.27         34.78         1.29 o                         
  -6   4   9         35.18         35.80         0.93 o                         
  -5   4   9         24.62         23.38         0.66 o                         
  -4   4   9          9.09          9.76         0.55 o                         
  -3   4   9          4.66          3.01         0.58 o                         
  -2   4   9         16.02         14.74         0.51 o                         
  -1   4   9         24.56         28.51         0.72 o                         
   0   4   9        118.11        115.44         1.84 o                         
   1   4   9          0.72          1.32         0.39 o                         
   2   4   9         38.66         38.14         0.93 o                         
   3   4   9         11.04         11.09         0.56 o                         
   4   4   9         11.97         10.74         0.49 o                         
   5   4   9         25.90         24.78         0.84 o                         
   6   4   9          0.88          1.70         0.86 o                         
   7   4   9          9.81         11.14         0.91 o                         
   8   4   9          0.93          0.02         0.58 o                         
   9   4   9          0.90          1.14         0.72 o                         
  10   4   9          0.73         -0.59         1.02 o                         
  11   4   9          0.01          0.36         0.90 o                         
  12   4   9          1.25          1.26         0.95 o                         
  13   4   9          1.43          1.34         1.08 o                         
 -13   5   9          1.09         -0.58         1.02 o                         
 -12   5   9          4.81          4.14         1.48 o                         
 -11   5   9         21.51         30.98         1.59 o                         
 -10   5   9          1.72          1.41         0.56 o                         
  -9   5   9          3.44          2.87         0.52 o                         
  -8   5   9          0.06          0.24         0.42 o                         
  -7   5   9          7.98          7.58         0.69 o                         
  -6   5   9          5.27          6.92         0.67 o                         
  -5   5   9         25.43         24.65         0.78 o                         
  -4   5   9         38.20         36.70         1.10 o                         
  -3   5   9         71.40         70.77         1.45 o                         
  -2   5   9         97.85        102.72         1.29 o                         
  -1   5   9         22.82         19.91         0.58 o                         
   0   5   9         15.25         18.09         0.66 o                         
   1   5   9         30.58         27.21         0.49 o                         
   2   5   9         63.13         56.95         1.66 o                         
   3   5   9         34.71         35.19         0.85 o                         
   4   5   9          0.05         -0.45         0.45 o                         
   5   5   9          0.18          0.28         0.43 o                         
   6   5   9          1.04          0.88         0.57 o                         
   7   5   9          2.13          4.14         0.62 o                         
   8   5   9          3.44          4.93         0.77 o                         
   9   5   9          0.01          0.68         0.81 o                         
  10   5   9          0.46          0.18         0.90 o                         
  11   5   9          0.09          0.68         1.69 o                         
  12   5   9          2.10          2.01         0.96 o                         
 -12   6   9         18.13         18.88         1.10 o                         
 -11   6   9          5.14          5.03         1.20 o                         
 -10   6   9          9.16          7.83         2.04 o                         
  -9   6   9          1.10          1.83         0.56 o                         
  -8   6   9          3.15          4.01         0.56 o                         
  -7   6   9         12.65         11.82         0.68 o                         
  -6   6   9          3.58          2.68         0.46 o                         
  -5   6   9         25.09         22.46         0.89 o                         
  -4   6   9         37.27         35.67         0.94 o                         
  -3   6   9          0.02         -0.14         0.23 o                         
  -2   6   9         13.54         12.98         0.62 o                         
  -1   6   9         22.76         21.82         0.52 o                         
   0   6   9          0.01         -0.28         0.31 o                         
   1   6   9          2.29          2.82         0.37 o                         
   2   6   9          3.65          1.08         0.46 o                         
   3   6   9          0.40          0.25         0.50 o                         
   4   6   9          3.20          2.69         0.62 o                         
   5   6   9          1.67          1.69         0.84 o                         
   6   6   9          2.02          4.04         1.23 o                         
   7   6   9          0.13         -0.40         0.89 o                         
   8   6   9          0.92          0.80         0.74 o                         
   9   6   9          0.04         -0.67         0.84 o                         
  10   6   9          0.37          0.44         1.36 o                         
  11   6   9          0.78         -1.19         1.32 o                         
  12   6   9          0.16          0.50         0.95 o                         
 -11   7   9          1.55          0.42         0.83 o                         
 -10   7   9          1.23          0.83         2.07 o                         
  -9   7   9          0.02          0.87         1.63 o                         
  -8   7   9          0.24          0.41         0.58 o                         
  -7   7   9          0.87          0.28         0.93 o                         
  -6   7   9          0.28         -0.02         0.49 o                         
  -5   7   9         22.23         21.82         1.27 o                         
  -4   7   9          7.63          8.22         0.66 o                         
  -3   7   9          2.03          1.00         0.35 o                         
  -2   7   9          9.95         10.93         0.75 o                         
  -1   7   9         26.65         26.90         0.67 o                         
   0   7   9         12.42         12.09         0.55 o                         
   1   7   9          3.83          3.91         0.83 o                         
   2   7   9          1.16          1.59         0.45 o                         
   3   7   9          4.35          4.01         0.81 o                         
   4   7   9         10.08          8.00         0.75 o                         
   5   7   9          9.40          7.33         0.78 o                         
   6   7   9          3.67          0.93         0.79 o                         
   7   7   9          7.22          9.63         0.97 o                         
   8   7   9          0.17          0.45         0.82 o                         
   9   7   9          0.87          2.72         2.19 o                         
  10   7   9          0.09          0.05         1.02 o                         
  11   7   9          0.46          0.68         0.97 o                         
 -10   8   9          0.02         -1.06         1.06 o                         
  -9   8   9          2.45          4.75         1.08 o                         
  -8   8   9          0.00         -0.80         0.80 o                         
  -7   8   9          0.06         -0.62         0.62 o                         
  -6   8   9          4.49          3.31         0.58 o                         
  -5   8   9          0.05          0.43         0.43 o                         
  -4   8   9          3.99          3.08         0.62 o                         
  -3   8   9          0.85          0.73         0.35 o                         
  -2   8   9         11.68         11.12         0.97 o                         
  -1   8   9         11.77         11.63         0.82 o                         
   0   8   9          7.37          8.16         0.54 o                         
   1   8   9         21.29         25.77         1.19 o                         
   2   8   9          1.96          1.64         0.74 o                         
   3   8   9          8.76         10.83         1.01 o                         
   4   8   9          0.22         -0.88         0.88 o                         
   5   8   9          6.67          7.90         0.88 o                         
   6   8   9          4.57          4.85         1.48 o                         
   7   8   9          4.99          5.85         1.02 o                         
   8   8   9          2.39          2.22         2.13 o                         
   9   8   9          0.48         -0.43         1.04 o                         
  10   8   9          0.05          0.23         0.94 o                         
  -9   9   9          0.42          2.34         1.09 o                         
  -8   9   9          0.31         -0.04         0.88 o                         
  -7   9   9          0.19          0.23         0.86 o                         
  -6   9   9          0.55          0.67         0.60 o                         
  -5   9   9          0.01         -0.42         0.55 o                         
  -4   9   9          1.92          2.17         0.47 o                         
  -3   9   9          5.60          5.12         0.44 o                         
  -2   9   9          0.36          0.53         0.38 o                         
  -1   9   9          0.05          0.37         0.47 o                         
   0   9   9          3.66          3.05         0.60 o                         
   1   9   9          2.40          1.41         0.57 o                         
   2   9   9          1.84          1.31         1.02 o                         
   3   9   9          0.13         -0.31         1.07 o                         
   4   9   9          1.54          1.50         0.73 o                         
   5   9   9          0.23          0.60         0.92 o                         
   6   9   9          0.85          0.37         0.97 o                         
   7   9   9          5.37          6.17         1.82 o                         
   8   9   9          0.09          0.25         1.08 o                         
   9   9   9          0.04          0.67         2.14 o                         
  -7  10   9          0.00          0.06         0.89 o                         
  -6  10   9          1.71          2.82         0.68 o                         
  -5  10   9          3.80          4.11         0.68 o                         
  -4  10   9          0.00         -0.61         0.61 o                         
  -3  10   9          0.55          0.73         0.59 o                         
  -2  10   9          0.31          0.47         0.46 o                         
  -1  10   9          0.00          0.02         0.44 o                         
   0  10   9          0.25         -0.30         0.40 o                         
   1  10   9          0.29         -0.31         0.60 o                         
   2  10   9          0.43          0.81         1.19 o                         
   3  10   9          0.37         -0.43         0.98 o                         
   4  10   9          1.13          0.73         1.05 o                         
   5  10   9          0.24          0.59         0.98 o                         
   6  10   9          0.15          1.06         1.03 o                         
   7  10   9          0.10         -0.15         1.13 o                         
  -4  11   9          1.16         -0.65         0.65 o                         
  -3  11   9          0.54          0.61         0.68 o                         
  -2  11   9          0.89          0.81         0.76 o                         
  -1  11   9          0.57          1.32         0.76 o                         
   0  11   9          0.09         -0.29         0.77 o                         
   1  11   9          2.65          3.07         0.85 o                         
   2  11   9          3.13          4.05         1.08 o                         
   3  11   9          0.02          0.96         1.09 o                         
   4  11   9          0.77          1.61         1.13 o                         
 -14   0  10          0.06         -1.10         1.98 o                         
 -13   0  10          0.40          1.63         1.87 o                         
 -12   0  10          0.24          1.31         2.01 o                         
 -11   0  10          0.04          8.12         4.14 o                         
 -10   0  10         51.62         60.86         3.23 o                         
  -9   0  10          0.31          1.61         0.65 o                         
  -8   0  10          5.79          3.59         0.79 o                         
  -7   0  10          0.89          1.79         0.71 o                         
  -6   0  10         61.24         62.42         2.26 o                         
  -5   0  10          0.10          0.34         0.35 o                         
  -4   0  10          7.67          6.95         0.67 o                         
  -3   0  10         94.24         73.85         1.47 o                         
  -2   0  10        320.66        296.62         3.50 o                         
  -1   0  10          1.26          0.98         0.56 o                         
   0   0  10          1.51          1.41         0.52 o                         
   1   0  10          3.62          4.81         0.43 o                         
   2   0  10        111.65        103.20         1.96 o                         
   3   0  10        103.86        115.09         2.02 o                         
   4   0  10          2.84          3.35         0.69 o                         
   5   0  10         35.63         30.85         1.22 o                         
   6   0  10          1.90          2.18         1.01 o                         
   7   0  10         20.87         22.84         1.53 o                         
   8   0  10         16.36         14.27         0.78 o                         
   9   0  10         12.46         16.15         1.70 o                         
  10   0  10          0.38         -0.10         0.73 o                         
  11   0  10          1.04          0.46         0.79 o                         
  12   0  10          8.15          7.76         1.63 o                         
  13   0  10          1.15          1.57         1.73 o                         
 -14   1  10          0.60          0.66         0.83 o                         
 -13   1  10          0.34          1.61         0.79 o                         
 -12   1  10         11.79         12.02         0.91 o                         
 -11   1  10          6.36          7.05         0.97 o                         
 -10   1  10          9.94         10.86         0.69 o                         
  -9   1  10         15.92         14.45         1.11 o                         
  -8   1  10          7.65          8.67         0.62 o                         
  -7   1  10          6.97          5.78         0.77 o                         
  -6   1  10          6.07          4.29         0.45 o                         
  -5   1  10        229.64        209.13         2.50 o                         
  -4   1  10          6.90          4.21         0.43 o                         
  -3   1  10          0.00          1.11         0.30 o                         
  -2   1  10        190.95        192.33         1.84 o                         
  -1   1  10        195.98        195.39         2.23 o                         
   0   1  10         37.43         37.68         0.77 o                         
   1   1  10          9.65         13.94         0.44 o                         
   2   1  10          3.13          3.08         0.35 o                         
   3   1  10          1.08          0.67         0.27 o                         
   4   1  10          8.23          9.32         0.34 o                         
   5   1  10          1.40          1.77         0.42 o                         
   6   1  10          0.07          0.11         0.53 o                         
   7   1  10          2.37          1.51         0.48 o                         
   8   1  10         27.81         28.92         1.32 o                         
   9   1  10          4.88          4.67         0.72 o                         
  10   1  10          0.19          0.39         0.95 o                         
  11   1  10          2.27          0.84         0.78 o                         
  12   1  10          0.14         -0.81         1.39 o                         
  13   1  10          0.17         -1.10         1.15 o                         
 -13   2  10          0.31         19.61         8.50 o                         
 -12   2  10          0.12          0.34         1.28 o                         
 -11   2  10          0.00          0.98         0.91 o                         
 -10   2  10         12.40         12.95         0.67 o                         
  -9   2  10         10.32         12.10         1.23 o                         
  -8   2  10          2.08          1.53         0.61 o                         
  -7   2  10         13.69         16.29         1.13 o                         
  -6   2  10         62.36         63.65         1.05 o                         
  -5   2  10        189.61        190.35         2.34 o                         
  -4   2  10        117.22        113.98         2.18 o                         
  -3   2  10        220.58        195.69         2.15 o                         
  -2   2  10          0.68          0.69         0.43 o                         
  -1   2  10         99.67        102.50         1.37 o                         
   0   2  10         84.43         87.27         1.97 o                         
   1   2  10        200.43        204.79         2.83 o                         
   2   2  10        274.27        266.99         2.29 o                         
   3   2  10         25.57         26.21         0.50 o                         
   4   2  10         36.11         35.82         0.58 o                         
   5   2  10         10.58          9.77         0.72 o                         
   6   2  10          2.75          2.10         0.36 o                         
   7   2  10          1.85          2.30         0.64 o                         
   8   2  10          6.74          5.42         0.51 o                         
   9   2  10          6.46          5.59         0.81 o                         
  10   2  10          0.12         -0.57         0.78 o                         
  11   2  10          2.97          1.75         1.05 o                         
  12   2  10          3.13          4.72         1.67 o                         
  13   2  10          0.01         -1.54         1.54 o                         
 -13   3  10          1.04         -0.58         1.78 o                         
 -12   3  10          3.92          3.98         1.37 o                         
 -11   3  10         12.09         14.87         1.97 o                         
 -10   3  10          3.29          4.08         0.84 o                         
  -9   3  10          1.73          0.89         0.79 o                         
  -8   3  10          0.10         -0.23         0.44 o                         
  -7   3  10         15.02         17.33         0.81 o                         
  -6   3  10         68.31         67.48         1.03 o                         
  -5   3  10         85.18         78.28         1.31 o                         
  -4   3  10        105.58         98.94         1.56 o                         
  -3   3  10        146.80        132.91         1.46 o                         
  -2   3  10          5.26          5.56         0.35 o                         
  -1   3  10        121.54        117.30         1.48 o                         
   0   3  10        237.16        217.99         2.40 o                         
   1   3  10        110.83        105.48         1.57 o                         
   2   3  10        105.73         95.49         1.64 o                         
   3   3  10          0.39         -0.10         0.30 o                         
   4   3  10         41.31         40.97         0.62 o                         
   5   3  10          4.14          4.07         0.51 o                         
   6   3  10          3.80          4.61         0.56 o                         
   7   3  10          0.05          0.83         0.48 o                         
   8   3  10          0.14         -0.56         0.56 o                         
   9   3  10          1.45          0.06         0.70 o                         
  10   3  10          0.23         -0.98         1.25 o                         
  11   3  10          1.00          1.64         0.89 o                         
  12   3  10          0.50         -0.94         1.75 o                         
  13   3  10          0.06          0.24         0.96 o                         
 -13   4  10          0.77          0.47         0.72 o                         
 -12   4  10          0.27          1.05         2.00 o                         
 -11   4  10         33.80         40.70         2.32 o                         
 -10   4  10          8.47          9.46         1.01 o                         
  -9   4  10         11.11         11.72         0.69 o                         
  -8   4  10          0.01         -0.14         0.51 o                         
  -7   4  10         10.90         11.17         1.32 o                         
  -6   4  10         39.04         45.45         0.96 o                         
  -5   4  10          1.68          0.65         0.61 o                         
  -4   4  10          3.42          5.96         0.74 o                         
  -3   4  10          0.32          0.18         0.41 o                         
  -2   4  10         37.51         37.11         0.69 o                         
  -1   4  10         11.20         11.39         0.56 o                         
   0   4  10          0.16         -0.35         0.42 o                         
   1   4  10         31.65         36.38         1.60 o                         
   2   4  10          8.12          6.31         0.30 o                         
   3   4  10         24.44         27.45         0.82 o                         
   4   4  10          9.16          9.71         0.62 o                         
   5   4  10          1.76          1.88         0.48 o                         
   6   4  10          0.70          1.09         0.47 o                         
   7   4  10         16.76         21.49         1.20 o                         
   8   4  10          0.12         -0.68         0.68 o                         
   9   4  10          1.51         -0.21         1.43 o                         
  10   4  10          0.01         -0.76         0.76 o                         
  11   4  10          2.99          3.50         0.90 o                         
  12   4  10          3.35          6.19         1.62 o                         
 -12   5  10          0.21          0.81         1.46 o                         
 -11   5  10          1.49          1.24         1.57 o                         
 -10   5  10         11.19         12.65         0.88 o                         
  -9   5  10          0.13         -0.47         0.47 o                         
  -8   5  10          2.12          1.91         0.62 o                         
  -7   5  10          2.70          2.88         0.81 o                         
  -6   5  10          0.02         -0.14         0.51 o                         
  -5   5  10          0.06         -0.27         0.51 o                         
  -4   5  10          4.48          3.83         0.49 o                         
  -3   5  10          2.84          3.28         0.49 o                         
  -2   5  10         10.36          8.87         0.62 o                         
  -1   5  10         17.78         20.37         0.81 o                         
   0   5  10         21.01         21.61         1.04 o                         
   1   5  10          4.86          4.79         0.53 o                         
   2   5  10         17.21         17.75         0.96 o                         
   3   5  10          5.44          5.23         0.69 o                         
   4   5  10          0.67          0.91         0.87 o                         
   5   5  10          1.40          0.62         0.67 o                         
   6   5  10          0.72          0.86         0.50 o                         
   7   5  10          0.90         -0.02         0.57 o                         
   8   5  10          3.46          2.79         1.15 o                         
   9   5  10          0.17         -0.06         0.85 o                         
  10   5  10          0.00          0.61         1.39 o                         
  11   5  10          0.02          0.26         1.25 o                         
  12   5  10          0.18          1.34         0.96 o                         
 -11   6  10          0.35         -0.16         1.60 o                         
 -10   6  10          1.90          0.37         1.29 o                         
  -9   6  10          0.74          1.33         1.00 o                         
  -8   6  10          0.17         -0.18         0.48 o                         
  -7   6  10          1.38          0.77         0.45 o                         
  -6   6  10          0.01          0.66         0.34 o                         
  -5   6  10          8.71          8.06         0.61 o                         
  -4   6  10          5.22          5.66         0.72 o                         
  -3   6  10          0.61          0.32         0.34 o                         
  -2   6  10          0.74          1.28         0.48 o                         
  -1   6  10          6.71          6.05         0.89 o                         
   0   6  10          0.00         -0.24         0.39 o                         
   1   6  10          6.25          6.64         0.52 o                         
   2   6  10         25.22         26.01         1.11 o                         
   3   6  10          0.43          0.33         0.70 o                         
   4   6  10         16.15         19.80         1.83 o                         
   5   6  10          0.81          0.47         1.32 o                         
   6   6  10          0.07          1.58         0.73 o                         
   7   6  10          0.00          0.43         0.69 o                         
   8   6  10          2.39          1.64         0.95 o                         
   9   6  10          1.31          2.48         1.07 o                         
  10   6  10          0.01         -0.18         1.35 o                         
  11   6  10          0.92         -0.06         0.95 o                         
 -11   7  10          0.76          0.25         1.15 o                         
 -10   7  10          1.86          3.68         1.84 o                         
  -9   7  10          0.14          1.43         0.98 o                         
  -8   7  10          0.08         -0.30         0.97 o                         
  -7   7  10          4.08          4.65         1.23 o                         
  -6   7  10          0.10          0.51         0.42 o                         
  -5   7  10         30.32         31.56         1.42 o                         
  -4   7  10          5.83          5.83         0.64 o                         
  -3   7  10          2.80          5.07         0.73 o                         
  -2   7  10          0.64          0.00         0.45 o                         
  -1   7  10          0.00         -0.27         0.58 o                         
   0   7  10          1.53          1.83         0.34 o                         
   1   7  10          8.16          9.17         0.80 o                         
   2   7  10         11.54         12.76         0.64 o                         
   3   7  10          0.38          0.43         0.90 o                         
   4   7  10          0.72          1.22         0.64 o                         
   5   7  10          1.80          0.68         0.80 o                         
   6   7  10          0.19          0.41         1.14 o                         
   7   7  10          0.02          0.62         0.86 o                         
   8   7  10          0.17         -0.71         0.83 o                         
   9   7  10          0.22          2.48         0.93 o                         
  10   7  10          0.14          1.07         0.96 o                         
  -9   8  10          2.96          2.13         1.08 o                         
  -8   8  10          0.05         -0.59         0.84 o                         
  -7   8  10          9.68          8.98         0.63 o                         
  -6   8  10          0.74          1.02         0.62 o                         
  -5   8  10          2.79          2.87         0.54 o                         
  -4   8  10          0.07          0.67         0.77 o                         
  -3   8  10          3.70          2.49         0.51 o                         
  -2   8  10          3.79          3.06         0.84 o                         
  -1   8  10          1.06          0.89         0.43 o                         
   0   8  10          3.16          2.68         0.31 o                         
   1   8  10          3.65          3.34         0.57 o                         
   2   8  10          0.00         -0.32         0.54 o                         
   3   8  10          2.90          2.63         1.00 o                         
   4   8  10          0.60          0.61         0.74 o                         
   5   8  10          6.31          4.73         0.93 o                         
   6   8  10          0.04         -1.69         1.69 o                         
   7   8  10          2.94         -0.83         2.41 o                         
   8   8  10          1.75          1.31         1.79 o                         
   9   8  10          0.06          1.36         1.78 o                         
  -8   9  10          2.37          2.33         0.92 o                         
  -7   9  10          0.20         -0.37         0.77 o                         
  -6   9  10          0.36          0.11         0.50 o                         
  -5   9  10          0.00          0.43         0.37 o                         
  -4   9  10          5.02          4.88         0.68 o                         
  -3   9  10         12.10         12.81         0.73 o                         
  -2   9  10          1.73          1.85         0.31 o                         
  -1   9  10          0.57          1.16         0.45 o                         
   0   9  10          0.00          0.43         0.43 o                         
   1   9  10          2.18          1.21         0.62 o                         
   2   9  10          4.43          3.21         1.04 o                         
   3   9  10         14.04         19.73         1.14 o                         
   4   9  10          0.88          1.05         1.55 o                         
   5   9  10          2.63          3.59         0.93 o                         
   6   9  10          7.52          6.06         1.87 o                         
   7   9  10          0.05         -0.15         1.00 o                         
   8   9  10          3.16          3.41         1.11 o                         
  -6  10  10          0.81          0.59         0.91 o                         
  -5  10  10          2.43          2.50         0.91 o                         
  -4  10  10          4.07          3.13         0.86 o                         
  -3  10  10          0.60         -0.25         0.49 o                         
  -2  10  10          1.96          0.23         0.45 o                         
  -1  10  10          0.01          1.53         0.53 o                         
   0  10  10          0.15         -0.04         0.58 o                         
   1  10  10          0.19         -0.17         1.00 o                         
   2  10  10          1.52          0.19         1.20 o                         
   3  10  10          1.02         -0.56         1.27 o                         
   4  10  10          0.10          0.42         1.07 o                         
   5  10  10          1.32          1.14         1.10 o                         
   6  10  10          0.18         -0.83         0.98 o                         
  -2  11  10          0.04         -0.65         0.84 o                         
  -1  11  10          0.01         -0.87         0.87 o                         
   0  11  10          0.59          0.39         0.95 o                         
   1  11  10          0.48         -0.16         0.84 o                         
   2  11  10          0.09         -0.28         1.21 o                         
 -13   1  11          0.01         -0.56         0.77 o                         
 -12   1  11          0.04          0.38         0.94 o                         
 -11   1  11          0.13          0.09         0.60 o                         
 -10   1  11          0.05         -0.38         0.84 o                         
  -9   1  11          3.21          2.74         0.91 o                         
  -8   1  11          3.35          3.15         1.17 o                         
  -7   1  11          3.69          4.55         0.99 o                         
  -6   1  11          2.17          2.90         0.37 o                         
  -5   1  11         77.54         75.93         0.98 o                         
  -4   1  11         20.61         18.47         0.72 o                         
  -3   1  11         63.30         59.17         1.60 o                         
  -2   1  11          8.34          7.91         0.45 o                         
  -1   1  11         46.84         45.91         1.20 o                         
   0   1  11         16.43         16.61         0.57 o                         
   1   1  11         18.10         15.33         0.54 o                         
   2   1  11         96.03         95.41         1.33 o                         
   3   1  11         25.23         22.17         0.51 o                         
   4   1  11         17.50         17.48         0.76 o                         
   5   1  11          7.75          7.51         0.36 o                         
   6   1  11          8.33          7.54         0.38 o                         
   7   1  11          4.58          5.42         0.59 o                         
   8   1  11          0.00         -0.39         0.61 o                         
   9   1  11          0.00         -0.59         0.68 o                         
  10   1  11          0.45          0.14         0.54 o                         
  11   1  11          0.01          0.77         1.00 o                         
  12   1  11          0.14         -1.80         1.80 o                         
  13   1  11          0.02          0.32         0.92 o                         
 -13   2  11          0.24         -0.21         0.78 o                         
 -12   2  11          2.67          0.17         1.09 o                         
 -11   2  11          0.21          0.65         0.66 o                         
 -10   2  11          5.79          6.15         1.24 o                         
  -9   2  11          1.70          2.37         0.78 o                         
  -8   2  11         10.08         12.72         1.39 o                         
  -7   2  11          0.43          0.24         0.71 o                         
  -6   2  11          9.29         10.33         0.77 o                         
  -5   2  11         38.59         39.60         1.08 o                         
  -4   2  11          0.00          0.18         0.47 o                         
  -3   2  11          5.06          5.17         0.46 o                         
  -2   2  11         48.80         52.00         0.93 o                         
  -1   2  11        121.50        115.06         2.18 o                         
   0   2  11          8.06          8.84         0.63 o                         
   1   2  11          2.86          4.28         0.65 o                         
   2   2  11         32.63         36.49         0.66 o                         
   3   2  11          0.48          0.25         0.35 o                         
   4   2  11         89.39         99.99         1.56 o                         
   5   2  11          6.30          6.63         0.39 o                         
   6   2  11          0.56          0.56         0.44 o                         
   7   2  11          5.16          3.55         0.62 o                         
   8   2  11          4.12          3.99         0.45 o                         
   9   2  11          0.00         -0.44         0.71 o                         
  10   2  11          0.94          0.87         0.91 o                         
  11   2  11          0.05         -0.17         0.78 o                         
  12   2  11          0.00          0.33         1.96 o                         
  13   2  11          0.25         -1.38         1.38 o                         
 -13   3  11          0.00         -0.21         0.72 o                         
 -12   3  11          0.01         -0.82         1.51 o                         
 -11   3  11         10.22         10.43         2.22 o                         
 -10   3  11         19.91         22.08         2.07 o                         
  -9   3  11         40.21         51.54         1.33 o                         
  -8   3  11         10.06         10.78         0.65 o                         
  -7   3  11         10.35         12.66         1.01 o                         
  -6   3  11          4.52          4.09         1.08 o                         
  -5   3  11          4.92          5.77         0.69 o                         
  -4   3  11         97.69        110.98         1.74 o                         
  -3   3  11         96.80         97.57         1.17 o                         
  -2   3  11          1.23          2.92         0.40 o                         
  -1   3  11          0.65         -0.13         0.59 o                         
   0   3  11          0.54          0.52         0.53 o                         
   1   3  11          0.09         -0.54         0.54 o                         
   2   3  11          3.73          3.56         0.58 o                         
   3   3  11          0.00         -0.18         0.55 o                         
   4   3  11          3.53          2.73         0.33 o                         
   5   3  11          4.86          3.68         0.35 o                         
   6   3  11          6.32          4.95         0.46 o                         
   7   3  11          0.08          0.49         0.88 o                         
   8   3  11          0.13         -0.22         0.56 o                         
   9   3  11          1.48          0.47         0.73 o                         
  10   3  11          1.06          0.69         1.19 o                         
  11   3  11          0.03          0.03         0.94 o                         
  12   3  11          0.60          0.96         0.98 o                         
 -12   4  11          0.63         -0.55         1.63 o                         
 -11   4  11          1.96         -0.75         1.57 o                         
 -10   4  11          5.27          6.52         0.95 o                         
  -9   4  11          3.45          3.70         1.10 o                         
  -8   4  11          4.90          3.97         0.80 o                         
  -7   4  11          0.63          0.33         0.60 o                         
  -6   4  11          0.42         -0.02         0.70 o                         
  -5   4  11          1.59          2.69         0.56 o                         
  -4   4  11        147.78        147.43         2.00 o                         
  -3   4  11          0.74          0.57         0.46 o                         
  -2   4  11        176.57        190.54         2.16 o                         
  -1   4  11         26.01         29.79         1.02 o                         
   0   4  11          0.06         -0.06         0.51 o                         
   1   4  11         30.57         30.35         0.75 o                         
   2   4  11          0.47          0.59         0.38 o                         
   3   4  11         58.90         57.21         1.64 o                         
   4   4  11          3.89          5.30         1.06 o                         
   5   4  11          0.01         -0.04         0.72 o                         
   6   4  11          2.45          1.88         0.72 o                         
   7   4  11          1.48          2.38         0.59 o                         
   8   4  11          2.97          2.90         1.10 o                         
   9   4  11          0.01          0.03         0.95 o                         
  10   4  11          0.12          1.21         1.24 o                         
  11   4  11          0.33          1.60         1.98 o                         
  12   4  11          0.44         -0.40         1.22 o                         
 -12   5  11          0.73         -0.84         0.84 o                         
 -11   5  11          3.40          3.24         1.92 o                         
 -10   5  11          2.48          3.93         0.84 o                         
  -9   5  11          1.71          2.18         1.17 o                         
  -8   5  11          1.10          1.82         0.75 o                         
  -7   5  11          0.00         -0.35         0.62 o                         
  -6   5  11          0.42         -0.46         0.65 o                         
  -5   5  11          6.18          5.27         0.84 o                         
  -4   5  11         15.86         16.35         0.66 o                         
  -3   5  11         12.22         12.46         0.83 o                         
  -2   5  11          0.43         -0.15         0.43 o                         
  -1   5  11          3.17          2.42         0.49 o                         
   0   5  11         10.74         10.07         0.53 o                         
   1   5  11          0.00         -0.36         0.40 o                         
   2   5  11          0.48          0.67         0.65 o                         
   3   5  11          6.64          6.98         0.65 o                         
   4   5  11          0.13         -0.95         1.19 o                         
   5   5  11          1.11          2.28         0.65 o                         
   6   5  11          0.11         -0.82         0.82 o                         
   7   5  11          0.25         -0.02         0.98 o                         
   8   5  11          0.00         -0.36         0.72 o                         
   9   5  11          2.33          1.43         1.20 o                         
  10   5  11          0.14         -0.01         1.08 o                         
  11   5  11          0.35         -0.29         1.05 o                         
 -11   6  11          3.33          2.81         2.05 o                         
 -10   6  11          0.17          1.23         1.58 o                         
  -9   6  11          0.04          0.24         0.73 o                         
  -8   6  11          0.03         -0.46         0.74 o                         
  -7   6  11          0.00         -0.48         0.67 o                         
  -6   6  11          6.52          6.72         0.94 o                         
  -5   6  11          3.24          3.98         0.66 o                         
  -4   6  11          0.11         -0.66         0.66 o                         
  -3   6  11         10.55         10.61         0.66 o                         
  -2   6  11          2.41          2.10         0.41 o                         
  -1   6  11          0.06         -0.44         0.67 o                         
   0   6  11          0.70         -0.47         1.12 o                         
   1   6  11          2.00          1.27         0.66 o                         
   2   6  11          1.26          0.47         0.95 o                         
   3   6  11          2.02          1.03         0.48 o                         
   4   6  11          2.47          0.61         0.59 o                         
   5   6  11          0.04         -0.13         0.72 o                         
   6   6  11          0.04         -0.15         0.89 o                         
   7   6  11          0.89          0.94         1.07 o                         
   8   6  11          3.10          5.28         0.83 o                         
   9   6  11          0.04         -0.18         1.37 o                         
  10   6  11          1.45          1.43         0.93 o                         
  11   6  11          0.27          0.03         1.43 o                         
 -10   7  11          7.16          9.58         1.25 o                         
  -9   7  11          3.71          1.77         1.05 o                         
  -8   7  11          3.39          2.87         0.85 o                         
  -7   7  11          2.15          3.07         1.34 o                         
  -6   7  11          4.43          2.91         0.78 o                         
  -5   7  11          0.36          0.06         0.71 o                         
  -4   7  11          0.34         -0.15         0.59 o                         
  -3   7  11          0.12          1.04         0.41 o                         
  -2   7  11          0.28          0.38         0.43 o                         
  -1   7  11          0.86          0.17         0.42 o                         
   0   7  11          1.44         -0.08         1.06 o                         
   1   7  11          1.79          2.18         0.72 o                         
   2   7  11          1.01          1.78         0.75 o                         
   3   7  11          2.48          2.04         0.77 o                         
   4   7  11          0.21          0.00         1.15 o                         
   5   7  11          5.51          8.11         1.31 o                         
   6   7  11          0.30          1.61         1.15 o                         
   7   7  11          1.52          0.64         1.66 o                         
   8   7  11          1.37          2.35         0.98 o                         
   9   7  11          0.06          0.88         0.91 o                         
  10   7  11          0.23          1.14         0.96 o                         
  -9   8  11          3.51          5.63         1.46 o                         
  -8   8  11          4.86          5.42         0.97 o                         
  -7   8  11          0.01         -0.12         0.86 o                         
  -6   8  11          0.88          0.07         1.02 o                         
  -5   8  11          2.89          2.20         0.81 o                         
  -4   8  11          0.93          0.32         0.75 o                         
  -3   8  11         12.44         14.73         0.96 o                         
  -2   8  11          9.47          8.42         0.94 o                         
  -1   8  11          0.06          0.92         0.68 o                         
   0   8  11          0.00         -0.07         0.87 o                         
   1   8  11          0.12          0.43         0.83 o                         
   2   8  11          0.92          1.03         0.71 o                         
   3   8  11         10.96         13.96         0.86 o                         
   4   8  11          1.76          2.59         1.15 o                         
   5   8  11          0.52          1.07         1.73 o                         
   6   8  11          0.67          1.03         1.92 o                         
   7   8  11          1.51          1.30         1.55 o                         
   8   8  11          0.00         -0.11         1.25 o                         
  -7   9  11          2.25          1.99         0.95 o                         
  -6   9  11          0.05         -0.36         0.86 o                         
  -5   9  11          1.61          1.74         0.86 o                         
  -4   9  11          6.07          5.06         1.04 o                         
  -3   9  11          0.16         -0.58         0.58 o                         
  -2   9  11          0.74          0.48         0.58 o                         
  -1   9  11          0.90          1.09         0.44 o                         
   0   9  11          1.14          0.42         0.82 o                         
   1   9  11          1.75          1.82         0.30 o                         
   2   9  11          3.38          3.25         0.64 o                         
   3   9  11          0.10         -0.20         0.68 o                         
   4   9  11          0.19          1.68         2.36 o                         
   5   9  11          0.68         -0.14         2.32 o                         
   6   9  11          2.96          2.48         1.20 o                         
   7   9  11          1.18          1.38         0.99 o                         
  -5  10  11          0.33          2.46         2.01 o                         
  -4  10  11          0.01          0.09         0.82 o                         
  -3  10  11          0.19          0.30         0.77 o                         
  -2  10  11          2.28          3.53         0.64 o                         
  -1  10  11          1.72          3.55         1.07 o                         
   0  10  11          0.65          1.28         0.88 o                         
   1  10  11          2.30          3.71         1.39 o                         
   2  10  11          3.23          2.82         0.85 o                         
   3  10  11          0.80          0.82         0.81 o                         
   4  10  11          0.00          0.83         0.86 o                         
 -12   0  12          0.01         16.88        13.58 o                         
 -11   0  12         30.16         29.02         1.71 o                         
 -10   0  12         17.72         29.79         4.18 o                         
  -9   0  12          1.41          2.77         1.42 o                         
  -8   0  12          7.03          6.03         0.84 o                         
  -7   0  12          0.51          0.62         1.09 o                         
  -6   0  12         28.72         27.49         1.30 o                         
  -5   0  12         52.74         63.02         2.38 o                         
  -4   0  12          3.39          4.12         0.34 o                         
  -3   0  12         84.08         80.53         1.19 o                         
  -2   0  12         13.40         10.49         1.12 o                         
  -1   0  12         17.11         19.70         0.79 o                         
   0   0  12        120.78        123.29         1.69 o                         
   1   0  12         65.09         71.89         1.39 o                         
   2   0  12         79.10         89.94         4.17 o                         
   3   0  12          1.40          3.04         0.54 o                         
   4   0  12         22.81         24.45         0.80 o                         
   5   0  12         41.50         48.10         1.44 o                         
   6   0  12         32.89         42.98         2.16 o                         
   7   0  12          2.44          3.65         0.85 o                         
   8   0  12          4.46          4.19         1.21 o                         
   9   0  12         11.93         11.18         0.88 o                         
  10   0  12          0.66          2.11         2.34 o                         
  11   0  12          0.62          0.80         3.16 o                         
  12   0  12          0.34          0.48         1.32 o                         
 -12   1  12          1.69          1.53         0.75 o                         
 -11   1  12          0.16         -0.35         0.71 o                         
 -10   1  12          2.66          4.47         1.09 o                         
  -9   1  12         30.11         32.93         1.80 o                         
  -8   1  12          0.61          0.78         0.91 o                         
  -7   1  12         15.11         16.11         0.96 o                         
  -6   1  12          8.21         10.07         1.21 o                         
  -5   1  12          0.05          0.43         0.21 o                         
  -4   1  12         58.97         56.01         1.10 o                         
  -3   1  12          6.66         12.20         0.89 o                         
  -2   1  12         48.08         40.18         1.33 o                         
  -1   1  12          0.70          0.12         0.33 o                         
   0   1  12          8.60          7.89         0.46 o                         
   1   1  12          4.79          2.89         0.29 o                         
   2   1  12         46.89         42.98         0.87 o                         
   3   1  12        193.83        200.73         2.15 o                         
   4   1  12          1.34          0.47         0.47 o                         
   5   1  12         17.98         18.85         0.62 o                         
   6   1  12         11.89         10.31         0.81 o                         
   7   1  12          9.23          6.08         0.71 o                         
   8   1  12          1.56          1.27         0.58 o                         
   9   1  12          1.70          0.28         0.44 o                         
  10   1  12          1.34          1.69         1.53 o                         
  11   1  12          0.04          0.90         0.97 o                         
  12   1  12          0.85          0.79         0.93 o                         
 -12   2  12          1.67          2.35         1.12 o                         
 -11   2  12          4.65          5.30         0.78 o                         
 -10   2  12          2.93          2.96         0.68 o                         
  -9   2  12          5.78          7.16         0.81 o                         
  -8   2  12         25.19         28.39         1.83 o                         
  -7   2  12          0.31          0.36         0.79 o                         
  -6   2  12          2.63          2.28         0.73 o                         
  -5   2  12          0.90          0.86         0.49 o                         
  -4   2  12         27.65         23.20         0.72 o                         
  -3   2  12         26.36         25.57         1.23 o                         
  -2   2  12         15.22         14.32         0.80 o                         
  -1   2  12         92.76        104.20         2.48 o                         
   0   2  12        102.49        111.75         1.49 o                         
   1   2  12         42.58         41.45         1.25 o                         
   2   2  12          2.09          2.59         0.44 o                         
   3   2  12          2.60          2.14         0.55 o                         
   4   2  12         16.59         16.35         0.64 o                         
   5   2  12          6.86          7.17         0.36 o                         
   6   2  12          3.45          3.38         0.73 o                         
   7   2  12          0.24          0.24         0.41 o                         
   8   2  12          0.86          1.38         0.73 o                         
   9   2  12          0.66          0.38         0.72 o                         
  10   2  12          0.41          0.17         0.87 o                         
  11   2  12          0.54          0.68         1.62 o                         
  12   2  12          0.81          0.82         1.43 o                         
 -12   3  12          0.00          0.26         1.96 o                         
 -11   3  12          1.68          2.95         1.26 o                         
 -10   3  12         13.42         14.88         1.44 o                         
  -9   3  12          7.17          9.24         1.62 o                         
  -8   3  12          1.12          1.11         0.74 o                         
  -7   3  12          2.58          2.61         0.69 o                         
  -6   3  12          2.17          1.37         0.81 o                         
  -5   3  12          0.03          0.20         0.82 o                         
  -4   3  12          0.33         -0.08         0.51 o                         
  -3   3  12        103.40         93.21         1.76 o                         
  -2   3  12          1.44          1.12         0.58 o                         
  -1   3  12          9.57          9.00         0.71 o                         
   0   3  12          2.26          2.57         0.56 o                         
   1   3  12          0.10          0.94         0.64 o                         
   2   3  12         48.46         53.47         1.67 o                         
   3   3  12          8.33         10.18         0.96 o                         
   4   3  12          0.02         -0.24         0.46 o                         
   5   3  12          0.01          0.10         0.44 o                         
   6   3  12          0.01         -0.19         0.86 o                         
   7   3  12          0.26         -0.44         0.80 o                         
   8   3  12          1.46          2.08         0.79 o                         
   9   3  12          0.63          1.17         1.59 o                         
  10   3  12          0.37          3.12         1.91 o                         
  11   3  12          0.30          0.47         1.69 o                         
  12   3  12          0.65          0.37         0.95 o                         
 -11   4  12          0.23          0.80         1.77 o                         
 -10   4  12         12.11         14.32         1.52 o                         
  -9   4  12          1.42          1.66         1.30 o                         
  -8   4  12          1.37          0.89         0.77 o                         
  -7   4  12          3.14          4.51         0.84 o                         
  -6   4  12          6.78          7.07         0.68 o                         
  -5   4  12         10.77         13.11         0.65 o                         
  -4   4  12         32.38         31.25         1.30 o                         
  -3   4  12         24.76         30.13         0.86 o                         
  -2   4  12         22.35         24.22         0.75 o                         
  -1   4  12          6.35          5.08         0.44 o                         
   0   4  12          0.03         -0.49         0.49 o                         
   1   4  12         13.17          9.20         0.71 o                         
   2   4  12         21.12         20.34         1.20 o                         
   3   4  12          4.48          5.99         0.65 o                         
   4   4  12          0.38          1.35         1.21 o                         
   5   4  12          3.62          3.29         0.77 o                         
   6   4  12          0.01          0.29         0.56 o                         
   7   4  12          0.27          0.89         0.90 o                         
   8   4  12          1.80          2.23         1.33 o                         
   9   4  12          0.01         -0.53         1.42 o                         
  10   4  12          0.43         -0.22         0.82 o                         
  11   4  12          0.94          0.17         1.05 o                         
 -11   5  12          2.54          2.75         1.19 o                         
 -10   5  12          4.90          4.78         1.62 o                         
  -9   5  12          0.11          0.50         1.90 o                         
  -8   5  12          0.17         -0.20         1.12 o                         
  -7   5  12          0.36          0.09         0.72 o                         
  -6   5  12          8.45          8.89         0.74 o                         
  -5   5  12          2.91          2.74         0.71 o                         
  -4   5  12         13.69         11.95         0.65 o                         
  -3   5  12         15.59         15.58         1.02 o                         
  -2   5  12         76.40         79.44         1.32 o                         
  -1   5  12          1.33          1.34         0.40 o                         
   0   5  12          8.42          8.81         0.85 o                         
   1   5  12          9.53          8.28         0.65 o                         
   2   5  12         16.26         18.32         0.53 o                         
   3   5  12         47.71         56.66         1.63 o                         
   4   5  12          1.47          1.48         0.78 o                         
   5   5  12          5.95          7.78         1.11 o                         
   6   5  12          0.39         -0.16         0.67 o                         
   7   5  12          0.03          0.37         0.63 o                         
   8   5  12          0.96          0.82         1.32 o                         
   9   5  12          1.75          1.31         1.23 o                         
  10   5  12          0.30          2.05         0.93 o                         
  11   5  12          0.03          0.02         1.17 o                         
 -10   6  12          1.20          0.48         1.04 o                         
  -9   6  12          4.28          3.77         1.03 o                         
  -8   6  12         11.30         12.55         1.10 o                         
  -7   6  12          0.04         -0.30         0.71 o                         
  -6   6  12          0.00         -0.43         0.78 o                         
  -5   6  12          0.47         -0.28         0.85 o                         
  -4   6  12          0.09         -0.87         0.87 o                         
  -3   6  12          3.31          2.72         0.69 o                         
  -2   6  12         13.03         15.46         0.60 o                         
  -1   6  12          0.00          0.77         0.53 o                         
   0   6  12          0.00         -0.31         1.11 o                         
   1   6  12          0.68          0.94         0.85 o                         
   2   6  12          7.79          6.83         0.85 o                         
   3   6  12          6.02          6.35         1.70 o                         
   4   6  12          0.00         -0.57         0.90 o                         
   5   6  12          0.28         -0.49         1.17 o                         
   6   6  12          0.00         -1.04         1.04 o                         
   7   6  12          1.30          0.30         0.93 o                         
   8   6  12          0.10          0.27         1.16 o                         
   9   6  12          0.57          0.49         1.59 o                         
  10   6  12          0.28          0.40         0.93 o                         
  -9   7  12          5.03          4.96         1.12 o                         
  -8   7  12          7.41          7.62         0.95 o                         
  -7   7  12          0.63          0.34         0.46 o                         
  -6   7  12         12.57         15.85         1.75 o                         
  -5   7  12          1.87          1.60         0.76 o                         
  -4   7  12          0.54          1.37         1.19 o                         
  -3   7  12         13.09         13.55         1.03 o                         
  -2   7  12          0.00          0.57         0.76 o                         
  -1   7  12         15.55         14.12         0.73 o                         
   0   7  12          1.91          2.02         1.05 o                         
   1   7  12          0.30          0.39         0.79 o                         
   2   7  12          3.57          6.60         0.95 o                         
   3   7  12          1.05         -0.25         0.99 o                         
   4   7  12          0.33          0.79         0.84 o                         
   5   7  12          0.08         -0.64         1.15 o                         
   6   7  12          1.87          2.36         0.80 o                         
   7   7  12          1.95          0.82         1.37 o                         
   8   7  12          0.28         -0.16         0.98 o                         
   9   7  12          1.66          1.53         1.02 o                         
  -8   8  12          0.27          2.33         0.95 o                         
  -7   8  12          0.08         -0.45         0.86 o                         
  -6   8  12          8.85          9.82         1.17 o                         
  -5   8  12          1.89          2.44         1.14 o                         
  -4   8  12          0.78         -0.04         1.22 o                         
  -3   8  12          2.38          1.04         0.62 o                         
  -2   8  12          6.94          7.52         0.53 o                         
  -1   8  12          1.23          1.46         0.68 o                         
   0   8  12          0.63          0.33         1.75 o                         
   1   8  12          0.60          1.81         1.08 o                         
   2   8  12          1.34          1.42         0.96 o                         
   3   8  12          7.22          7.47         1.11 o                         
   4   8  12          2.14          1.53         0.49 o                         
   5   8  12          0.00         -1.61         2.21 o                         
   6   8  12          0.08          0.08         0.91 o                         
   7   8  12          0.02         -0.88         0.88 o                         
  -6   9  12          8.47          9.48         0.99 o                         
  -5   9  12          0.00         -0.81         0.81 o                         
  -4   9  12          7.07          8.54         1.13 o                         
  -3   9  12          2.57          1.88         0.86 o                         
  -2   9  12          0.15          0.06         0.54 o                         
  -1   9  12          1.17         -0.06         1.00 o                         
   0   9  12          0.51          0.59         1.02 o                         
   1   9  12          0.10         -0.19         1.48 o                         
   2   9  12          0.01          0.95         1.77 o                         
   3   9  12          0.09          1.15         2.36 o                         
   4   9  12          0.04         -0.39         0.78 o                         
   5   9  12          0.15          0.01         0.89 o                         
   6   9  12          0.10          1.17         2.12 o                         
  -3  10  12          0.28          1.50         2.04 o                         
  -2  10  12          0.03         -1.51         1.51 o                         
  -1  10  12          0.00         -0.81         0.82 o                         
   0  10  12          0.67          1.25         1.81 o                         
   1  10  12          0.28         -0.15         1.39 o                         
   2  10  12          0.02          0.55         1.09 o                         
 -12   1  13          3.73          4.28         0.78 o                         
 -11   1  13          0.12         -0.40         0.86 o                         
 -10   1  13          0.07          1.16         0.79 o                         
  -9   1  13          7.02          6.77         1.82 o                         
  -8   1  13          4.08          3.61         1.32 o                         
  -7   1  13          1.98          2.06         0.64 o                         
  -6   1  13          0.08         -0.61         0.95 o                         
  -5   1  13          0.02         -0.74         0.74 o                         
  -4   1  13          0.07          0.15         0.44 o                         
  -3   1  13         33.99         37.90         1.06 o                         
  -2   1  13         49.37         47.64         0.80 o                         
  -1   1  13         23.08         22.89         0.83 o                         
   0   1  13         31.37         28.78         0.81 o                         
   1   1  13          1.10          0.95         0.61 o                         
   2   1  13          6.84          5.58         0.42 o                         
   3   1  13         13.28         13.99         0.48 o                         
   4   1  13         28.30         28.58         0.64 o                         
   5   1  13          8.98          8.49         0.47 o                         
   6   1  13          2.30          1.21         0.51 o                         
   7   1  13          0.05         -0.22         0.48 o                         
   8   1  13          0.12         -0.09         0.84 o                         
   9   1  13          1.05          0.68         0.87 o                         
  10   1  13          0.07         -1.26         1.27 o                         
  11   1  13          0.17          0.95         0.88 o                         
 -11   2  13          2.04          1.94         1.39 o                         
 -10   2  13         12.64         12.61         1.68 o                         
  -9   2  13          5.20          6.36         1.34 o                         
  -8   2  13         15.78         16.20         1.24 o                         
  -7   2  13          1.05          1.56         0.80 o                         
  -6   2  13          1.52         -0.32         0.92 o                         
  -5   2  13          7.15          7.38         0.95 o                         
  -4   2  13          1.67          1.62         0.58 o                         
  -3   2  13          0.44          0.31         0.43 o                         
  -2   2  13         14.80         13.37         0.87 o                         
  -1   2  13         51.52         54.57         1.42 o                         
   0   2  13          3.72          3.31         0.55 o                         
   1   2  13          3.00          1.49         1.09 o                         
   2   2  13          0.68         -0.02         0.60 o                         
   3   2  13          0.49          0.46         0.50 o                         
   4   2  13          3.84          3.57         0.37 o                         
   5   2  13          3.99          4.03         0.51 o                         
   6   2  13          0.10         -0.07         0.64 o                         
   7   2  13          2.11          2.55         0.87 o                         
   8   2  13          0.02          0.48         0.65 o                         
   9   2  13          0.62         -0.13         1.08 o                         
  10   2  13          1.40          1.27         1.23 o                         
  11   2  13          0.17         -0.37         0.90 o                         
 -11   3  13          2.23          1.77         0.92 o                         
 -10   3  13          5.88          7.42         1.77 o                         
  -9   3  13          6.59          8.15         1.69 o                         
  -8   3  13          3.33          2.11         1.13 o                         
  -7   3  13          5.96          5.91         0.67 o                         
  -6   3  13          6.44          7.10         0.95 o                         
  -5   3  13         15.66         17.40         1.36 o                         
  -4   3  13          8.69          6.77         0.88 o                         
  -3   3  13          1.16          0.97         0.68 o                         
  -2   3  13          0.53          0.75         0.50 o                         
  -1   3  13          0.02          0.79         0.41 o                         
   0   3  13          0.32          0.33         0.45 o                         
   1   3  13          1.05          0.95         0.47 o                         
   2   3  13          2.38          1.95         0.48 o                         
   3   3  13          0.81          0.71         0.86 o                         
   4   3  13          3.34          2.90         0.53 o                         
   5   3  13          1.69          1.79         0.48 o                         
   6   3  13          0.40          1.21         0.77 o                         
   7   3  13          0.55          0.12         0.55 o                         
   8   3  13          0.08          0.30         0.76 o                         
   9   3  13          0.06         -1.93         1.93 o                         
  10   3  13          0.00         -0.56         1.10 o                         
  11   3  13          0.03          0.88         0.92 o                         
 -11   4  13          0.34         -0.57         2.11 o                         
 -10   4  13          5.83          5.62         1.75 o                         
  -9   4  13          5.03          5.34         1.13 o                         
  -8   4  13          1.18          1.83         1.06 o                         
  -7   4  13          5.42          7.00         1.22 o                         
  -6   4  13          0.81          0.75         0.71 o                         
  -5   4  13          7.85         11.17         1.06 o                         
  -4   4  13          2.31          2.48         0.52 o                         
  -3   4  13          7.95          7.90         0.90 o                         
  -2   4  13          0.50         -0.04         0.67 o                         
  -1   4  13          3.69          3.04         0.81 o                         
   0   4  13          1.94          1.07         0.48 o                         
   1   4  13         10.16          8.52         0.98 o                         
   2   4  13          2.89          3.15         1.19 o                         
   3   4  13         10.14         12.03         0.78 o                         
   4   4  13          2.51          3.31         0.89 o                         
   5   4  13          1.93          1.78         1.07 o                         
   6   4  13          0.15          0.52         0.57 o                         
   7   4  13          0.08         -0.56         0.56 o                         
   8   4  13          0.05         -0.73         1.08 o                         
   9   4  13          0.07          0.30         2.36 o                         
  10   4  13          0.03          1.10         0.89 o                         
 -10   5  13          0.37         -0.38         3.65 o                         
  -9   5  13          0.14         -0.72         1.58 o                         
  -8   5  13         16.96         18.00         1.10 o                         
  -7   5  13          2.56          1.06         2.29 o                         
  -6   5  13          5.42          6.16         0.75 o                         
  -5   5  13          1.15          2.73         0.83 o                         
  -4   5  13          2.43          1.88         0.73 o                         
  -3   5  13         25.44         22.20         1.12 o                         
  -2   5  13         17.77         16.74         0.69 o                         
  -1   5  13         46.83         54.23         1.61 o                         
   0   5  13          1.53          1.68         0.84 o                         
   1   5  13          5.71          4.10         0.87 o                         
   2   5  13          2.96          1.29         0.65 o                         
   3   5  13          2.26          1.26         0.82 o                         
   4   5  13          9.29          8.69         1.60 o                         
   5   5  13          1.72          2.24         0.94 o                         
   6   5  13          0.00          0.30         1.27 o                         
   7   5  13          0.90          0.87         1.19 o                         
   8   5  13          2.49          2.45         1.57 o                         
   9   5  13          0.36          1.61         0.86 o                         
  10   5  13          0.39          0.34         0.90 o                         
  -9   6  13          8.88          8.51         1.12 o                         
  -8   6  13          0.62          0.31         1.40 o                         
  -7   6  13         10.93          9.28         1.29 o                         
  -6   6  13          2.76          1.52         0.86 o                         
  -5   6  13          0.46          0.79         1.07 o                         
  -4   6  13          0.63         -0.29         0.66 o                         
  -3   6  13          0.00         -0.22         1.03 o                         
  -2   6  13         14.12         11.55         0.60 o                         
  -1   6  13          2.28          3.27         0.77 o                         
   0   6  13         10.70         10.84         1.02 o                         
   1   6  13          0.42          0.54         0.93 o                         
   2   6  13          0.86          2.62         1.47 o                         
   3   6  13          0.17          1.84         0.85 o                         
   4   6  13          0.19          0.14         1.12 o                         
   5   6  13          3.74          2.60         0.94 o                         
   6   6  13          3.33          4.08         2.10 o                         
   7   6  13          0.40         -0.97         1.62 o                         
   8   6  13          0.04         -1.50         3.49 o                         
   9   6  13          0.61         -0.55         1.47 o                         
  -8   7  13          0.07         -1.11         1.11 o                         
  -7   7  13          1.98          1.39         0.87 o                         
  -6   7  13          3.97          3.37         0.86 o                         
  -5   7  13          8.15          9.27         1.11 o                         
  -4   7  13          0.04          0.78         0.75 o                         
  -3   7  13          0.13          1.81         1.32 o                         
  -2   7  13          5.18          4.16         0.81 o                         
  -1   7  13         15.56         18.39         1.17 o                         
   0   7  13          0.23         -1.01         1.01 o                         
   1   7  13          1.53          0.75         0.81 o                         
   2   7  13          0.87          0.97         0.83 o                         
   3   7  13          2.43          2.32         0.99 o                         
   4   7  13         12.69         12.47         1.45 o                         
   5   7  13          0.50          1.33         0.57 o                         
   6   7  13          1.25          1.01         1.43 o                         
   7   7  13          0.28          0.17         1.06 o                         
   8   7  13          0.02         -0.74         0.87 o                         
  -6   8  13          6.75          5.74         0.91 o                         
  -5   8  13          0.02         -1.46         1.46 o                         
  -4   8  13          9.87         10.95         0.93 o                         
  -3   8  13          3.48          5.84         0.82 o                         
  -2   8  13          0.34         -0.12         0.93 o                         
  -1   8  13          0.07         -0.15         1.00 o                         
   0   8  13          0.19          0.67         0.78 o                         
   1   8  13          0.02         -0.55         1.22 o                         
   2   8  13          1.19          2.51         1.56 o                         
   3   8  13          0.64          3.28         1.04 o                         
   4   8  13          0.30         -0.54         1.10 o                         
   5   8  13          0.16         -0.21         1.66 o                         
   6   8  13          1.15          0.49         1.41 o                         
  -4   9  13          1.42          2.38         0.84 o                         
  -3   9  13          1.03         -0.28         1.32 o                         
  -2   9  13          0.00         -0.56         0.76 o                         
  -1   9  13          1.39          0.90         0.93 o                         
   0   9  13          3.09          1.79         1.28 o                         
   1   9  13          0.46         -0.45         1.50 o                         
   2   9  13          0.05          0.36         1.05 o                         
   3   9  13          0.75          2.71         1.10 o                         
   4   9  13          1.95          2.52         1.17 o                         
 -11   0  14          6.84          8.40         1.10 o                         
 -10   0  14          1.62          1.71         0.93 o                         
  -9   0  14         15.65         20.00         1.38 o                         
  -8   0  14         55.78         67.69         3.81 o                         
  -7   0  14          8.06          6.82         0.65 o                         
  -6   0  14         54.75         59.72         3.02 o                         
  -5   0  14          2.11          1.31         0.97 o                         
  -4   0  14         10.83         13.58         1.74 o                         
  -3   0  14          0.41         -0.54         0.66 o                         
  -2   0  14         16.68         15.54         1.52 o                         
  -1   0  14          0.04          0.02         1.48 o                         
   0   0  14         74.96         84.84         1.26 o                         
   1   0  14         13.51         13.06         1.06 o                         
   2   0  14          0.51          1.36         1.51 o                         
   3   0  14         75.23         79.77         3.43 o                         
   4   0  14         37.36         41.90         1.12 o                         
   5   0  14         16.08         13.44         0.60 o                         
   6   0  14          0.66          0.99         0.66 o                         
   7   0  14          3.84          3.47         0.55 o                         
   8   0  14          2.39          0.61         1.23 o                         
   9   0  14          0.31         -1.52         2.23 o                         
  10   0  14          0.32         -0.64         1.66 o                         
  11   0  14          0.11          0.97         1.40 o                         
 -11   1  14          3.37          5.10         1.20 o                         
 -10   1  14          3.71          3.12         0.65 o                         
  -9   1  14          6.88          9.53         1.28 o                         
  -8   1  14         14.81         16.86         1.03 o                         
  -7   1  14         17.77         20.00         1.34 o                         
  -6   1  14          0.04          0.02         0.92 o                         
  -5   1  14          3.62          4.65         0.75 o                         
  -4   1  14         18.67         22.47         1.07 o                         
  -3   1  14          2.19          1.65         0.47 o                         
  -2   1  14          0.30         -0.05         0.44 o                         
  -1   1  14         14.75         13.86         0.77 o                         
   0   1  14          2.34          2.18         0.77 o                         
   1   1  14         40.50         40.53         1.38 o                         
   2   1  14         16.34         18.25         0.97 o                         
   3   1  14          4.36          3.97         0.45 o                         
   4   1  14          1.43          0.50         0.57 o                         
   5   1  14          0.00         -0.35         0.35 o                         
   6   1  14          7.99          6.16         0.57 o                         
   7   1  14          3.30          2.77         0.77 o                         
   8   1  14          0.21          0.11         0.91 o                         
   9   1  14          0.06         -0.80         1.26 o                         
  10   1  14          0.24          0.49         1.29 o                         
  11   1  14          0.00          0.30         1.11 o                         
 -11   2  14          0.17          0.18         0.94 o                         
 -10   2  14          3.96          3.04         1.15 o                         
  -9   2  14          8.49         11.12         1.55 o                         
  -8   2  14          1.73          1.59         0.85 o                         
  -7   2  14          1.22          0.82         0.82 o                         
  -6   2  14          6.97          6.51         1.19 o                         
  -5   2  14          5.25          5.64         0.67 o                         
  -4   2  14          5.72          8.68         0.64 o                         
  -3   2  14          7.78          7.60         0.74 o                         
  -2   2  14          0.00         -0.37         0.37 o                         
  -1   2  14         15.16         17.09         1.07 o                         
   0   2  14          3.13          2.99         0.67 o                         
   1   2  14          2.73          2.55         0.50 o                         
   2   2  14          2.93          1.99         0.78 o                         
   3   2  14         10.20         10.47         0.94 o                         
   4   2  14         45.13         52.75         1.44 o                         
   5   2  14          3.56          3.87         0.76 o                         
   6   2  14          4.16          3.51         1.06 o                         
   7   2  14          0.07         -0.26         0.74 o                         
   8   2  14          2.17          1.98         0.80 o                         
   9   2  14          0.40          0.04         1.20 o                         
  10   2  14          0.11         -0.67         1.61 o                         
 -10   3  14          0.56         -2.00         2.60 o                         
  -9   3  14          3.91          6.74         1.73 o                         
  -8   3  14          0.07          8.56         3.28 o                         
  -7   3  14          6.54          6.76         0.84 o                         
  -6   3  14         10.10         10.78         0.91 o                         
  -5   3  14          0.17         -0.38         0.69 o                         
  -4   3  14          0.61          1.04         1.10 o                         
  -3   3  14          0.40         -0.14         0.81 o                         
  -2   3  14          0.21         -0.11         0.64 o                         
  -1   3  14          5.29          4.68         0.58 o                         
   0   3  14          4.67          5.12         0.62 o                         
   1   3  14          0.00         -0.08         0.78 o                         
   2   3  14          0.27         -0.48         0.73 o                         
   3   3  14          2.80          1.92         0.57 o                         
   4   3  14         12.61         14.41         0.60 o                         
   5   3  14          1.12          0.76         0.70 o                         
   6   3  14          1.19          1.87         0.59 o                         
   7   3  14          1.17          0.45         0.95 o                         
   8   3  14          0.04         -1.36         1.38 o                         
   9   3  14          0.12         -0.20         1.72 o                         
  10   3  14          1.20          0.88         0.96 o                         
 -10   4  14          0.01         -0.83         2.31 o                         
  -9   4  14          0.38          0.28         1.05 o                         
  -8   4  14          8.41          7.34         1.77 o                         
  -7   4  14          2.80          2.91         0.85 o                         
  -6   4  14         14.10         15.40         1.00 o                         
  -5   4  14          0.41         -0.60         0.66 o                         
  -4   4  14          0.04         -0.54         0.74 o                         
  -3   4  14          0.39          0.57         0.89 o                         
  -2   4  14         13.49         10.51         0.72 o                         
  -1   4  14          1.77          2.22         0.55 o                         
   0   4  14          6.49          8.81         0.99 o                         
   1   4  14          2.86          2.92         0.65 o                         
   2   4  14          0.82          1.00         0.72 o                         
   3   4  14         16.14         16.65         1.45 o                         
   4   4  14          8.63         12.59         1.39 o                         
   5   4  14          0.15          0.53         1.24 o                         
   6   4  14          0.03          0.03         0.73 o                         
   7   4  14          1.18          0.75         1.36 o                         
   8   4  14          2.49          4.52         1.89 o                         
   9   4  14          0.01          0.33         0.82 o                         
  -9   5  14          0.08         -1.42         2.84 o                         
  -8   5  14          0.13         -0.09         1.40 o                         
  -7   5  14          9.66          9.49         1.03 o                         
  -6   5  14          3.47          2.98         0.87 o                         
  -5   5  14          0.78         -0.22         0.78 o                         
  -4   5  14          1.23          0.34         1.19 o                         
  -3   5  14          6.39          5.15         1.24 o                         
  -2   5  14          2.96          2.82         1.50 o                         
  -1   5  14          0.10         -0.17         0.84 o                         
   0   5  14          3.90          4.22         0.56 o                         
   1   5  14          1.64          2.77         0.94 o                         
   2   5  14          0.17          0.58         0.70 o                         
   3   5  14          0.54          1.05         1.04 o                         
   4   5  14          0.18          0.34         1.74 o                         
   5   5  14          1.15          1.76         0.87 o                         
   6   5  14          0.34          1.15         0.72 o                         
   7   5  14          0.40         -1.72         2.17 o                         
   8   5  14          0.23          0.07         0.84 o                         
   9   5  14          0.00          0.23         0.84 o                         
  -8   6  14          0.37          0.46         0.97 o                         
  -7   6  14         10.45         10.01         0.92 o                         
  -6   6  14          2.81          2.33         1.03 o                         
  -5   6  14         26.17         31.98         1.43 o                         
  -4   6  14          0.07          0.43         1.17 o                         
  -3   6  14         27.92         30.19         1.96 o                         
  -2   6  14          5.31          5.58         1.42 o                         
  -1   6  14         12.16         12.12         1.29 o                         
   0   6  14          8.25          8.14         0.89 o                         
   1   6  14          0.00         -0.44         0.79 o                         
   2   6  14          0.06          0.10         0.84 o                         
   3   6  14          4.87          5.53         0.99 o                         
   4   6  14          2.59          1.94         0.97 o                         
   5   6  14          0.01          0.44         1.96 o                         
   6   6  14          0.20          0.87         1.46 o                         
   7   6  14          1.06          1.50         0.79 o                         
   8   6  14          0.54          0.18         0.84 o                         
  -7   7  14          1.42         -0.61         0.84 o                         
  -6   7  14          0.93          2.13         0.86 o                         
  -5   7  14          8.48          9.01         1.65 o                         
  -4   7  14          9.00          8.79         0.84 o                         
  -3   7  14          2.52          4.54         0.78 o                         
  -2   7  14          7.53          8.25         1.34 o                         
  -1   7  14          2.01          1.71         0.75 o                         
   0   7  14          3.04          1.61         0.83 o                         
   1   7  14          0.07          0.53         0.85 o                         
   2   7  14          1.88          1.89         1.42 o                         
   3   7  14          5.09          5.34         2.08 o                         
   4   7  14          1.75          1.77         1.32 o                         
   5   7  14          0.07          1.44         1.09 o                         
   6   7  14          0.01         -0.65         4.02 o                         
  -5   8  14          4.16          4.68         1.28 o                         
  -4   8  14          1.98          2.31         0.83 o                         
  -3   8  14          0.19         -0.68         0.97 o                         
  -2   8  14          5.70          4.92         1.30 o                         
  -1   8  14          0.05          0.25         0.50 o                         
   0   8  14          1.05          1.36         0.80 o                         
   1   8  14          0.03         -0.02         0.94 o                         
   2   8  14          0.04         -0.99         1.33 o                         
   3   8  14          0.03         -0.54         1.99 o                         
   4   8  14          0.26         -0.67         1.07 o                         
   5   8  14          0.03         -1.45         1.86 o                         
   0   9  14          0.05          0.23         1.02 o                         
 -10   1  15          0.82         -0.81         0.81 o                         
  -9   1  15          1.71         -0.21         1.37 o                         
  -8   1  15          0.83          0.41         1.08 o                         
  -7   1  15          0.73          0.35         1.54 o                         
  -6   1  15          3.77          2.91         2.02 o                         
  -5   1  15          0.08         -0.51         0.51 o                         
  -4   1  15          0.50          1.74         1.03 o                         
  -3   1  15          0.97          0.49         0.58 o                         
  -2   1  15          0.01          0.42         0.32 o                         
  -1   1  15          0.09          0.37         0.66 o                         
   0   1  15          4.09          2.12         0.82 o                         
   1   1  15          0.98          0.22         0.97 o                         
   2   1  15          5.38          3.82         0.68 o                         
   3   1  15          5.40          4.46         0.67 o                         
   4   1  15          0.50         -0.35         0.39 o                         
   5   1  15          5.20          4.00         0.50 o                         
   6   1  15          0.48          1.21         0.67 o                         
   7   1  15          2.50          1.45         1.47 o                         
   8   1  15          0.43          0.38         0.88 o                         
   9   1  15          0.00         -0.48         1.57 o                         
  10   1  15          0.06          0.00         1.07 o                         
 -10   2  15          0.55         -0.14         0.91 o                         
  -9   2  15          0.16          0.43         1.32 o                         
  -8   2  15          0.55          0.31         1.22 o                         
  -7   2  15          2.50          2.51         1.10 o                         
  -6   2  15          0.19         -0.15         0.74 o                         
  -5   2  15          2.58          2.47         0.54 o                         
  -4   2  15          0.29         -0.15         0.88 o                         
  -3   2  15          0.01          0.88         1.31 o                         
  -2   2  15          1.61          0.84         0.54 o                         
  -1   2  15          0.64          0.16         0.71 o                         
   0   2  15          0.69          0.30         0.66 o                         
   1   2  15          7.76          9.97         0.75 o                         
   2   2  15          8.47          9.76         1.19 o                         
   3   2  15          0.43         -0.23         0.80 o                         
   4   2  15          4.27          3.85         0.99 o                         
   5   2  15          5.24          4.93         1.13 o                         
   6   2  15          1.29          1.31         0.44 o                         
   7   2  15          0.83          0.08         0.73 o                         
   8   2  15          0.01         -0.49         1.02 o                         
   9   2  15          0.06          0.09         1.45 o                         
  -9   3  15          2.09          0.60         0.99 o                         
  -8   3  15          8.56          2.42         1.79 o                         
  -7   3  15          1.40          2.20         0.89 o                         
  -6   3  15          7.00          7.89         0.99 o                         
  -5   3  15          0.98          1.39         1.29 o                         
  -4   3  15          2.66          3.54         0.81 o                         
  -3   3  15          3.57          2.31         0.52 o                         
  -2   3  15          9.52         11.50         0.94 o                         
  -1   3  15          1.36          0.65         0.44 o                         
   0   3  15          3.61          3.72         0.79 o                         
   1   3  15          1.38          1.04         1.28 o                         
   2   3  15          0.45         -0.44         0.44 o                         
   3   3  15          0.02          0.68         0.52 o                         
   4   3  15          0.04         -0.22         0.87 o                         
   5   3  15          0.77          0.53         0.84 o                         
   6   3  15          1.20          1.24         0.59 o                         
   7   3  15          0.29         -0.37         0.99 o                         
   8   3  15          0.28         -0.28         1.24 o                         
   9   3  15          0.08          0.49         1.07 o                         
  -9   4  15          0.21         -0.91         0.91 o                         
  -8   4  15          0.12         -1.23         2.06 o                         
  -7   4  15          4.66          3.97         2.56 o                         
  -6   4  15          2.23          3.50         1.53 o                         
  -5   4  15          0.03         -1.23         1.61 o                         
  -4   4  15          9.15         11.26         0.80 o                         
  -3   4  15          1.78          0.86         0.56 o                         
  -2   4  15          0.02          0.74         0.72 o                         
  -1   4  15          2.42          1.53         0.80 o                         
   0   4  15          3.79          2.75         0.86 o                         
   1   4  15          0.05          0.93         0.57 o                         
   2   4  15          2.76          2.37         0.55 o                         
   3   4  15          0.39         -0.24         0.72 o                         
   4   4  15          0.17         -0.90         1.16 o                         
   5   4  15          4.41          4.78         1.29 o                         
   6   4  15          3.59          2.91         1.45 o                         
   7   4  15          0.70         -0.24         1.01 o                         
   8   4  15          1.48          2.37         0.78 o                         
  -8   5  15          0.43          4.15         7.29 o                         
  -7   5  15         12.58         12.81         1.83 o                         
  -6   5  15          1.17          1.73         0.95 o                         
  -5   5  15         23.96         24.34         1.31 o                         
  -4   5  15          1.12          1.22         1.14 o                         
  -3   5  15          8.90         10.26         0.82 o                         
  -2   5  15         15.10         13.41         0.83 o                         
  -1   5  15          0.30          0.04         0.57 o                         
   0   5  15          5.53          5.91         0.73 o                         
   1   5  15          0.13          0.10         0.84 o                         
   2   5  15          0.62          0.91         0.89 o                         
   3   5  15          0.31          6.17         3.07 o                         
   4   5  15          0.99          3.98         1.13 o                         
   5   5  15          0.03         -0.71         1.62 o                         
   6   5  15          0.50         -1.03         1.39 o                         
   7   5  15          1.51          0.99         1.27 o                         
   8   5  15          0.22         -0.32         1.94 o                         
  -7   6  15          0.01          0.32         0.88 o                         
  -6   6  15          5.68          4.05         1.45 o                         
  -5   6  15          3.09          3.09         2.03 o                         
  -4   6  15         10.18         13.28         1.80 o                         
  -3   6  15          6.19          6.83         1.08 o                         
  -2   6  15          0.84          1.05         1.49 o                         
  -1   6  15         17.63         17.50         1.27 o                         
   0   6  15          9.02          7.74         1.25 o                         
   1   6  15          0.01         -0.56         0.56 o                         
   2   6  15          0.69          1.05         2.00 o                         
   3   6  15          0.01         -0.34         1.82 o                         
   4   6  15          4.76          5.70         1.60 o                         
   5   6  15          3.21          3.62         1.11 o                         
   6   6  15          0.19          0.14         1.10 o                         
  -5   7  15          2.39          3.26         0.86 o                         
  -4   7  15          0.85          0.38         0.80 o                         
  -3   7  15          0.03         -0.30         1.70 o                         
  -2   7  15          3.93          4.49         0.75 o                         
  -1   7  15         12.07         10.73         1.58 o                         
   0   7  15          0.31          0.45         0.83 o                         
   1   7  15          1.08          1.30         0.79 o                         
   2   7  15          0.11          0.34         0.97 o                         
   3   7  15          0.18          0.23         1.01 o                         
   4   7  15          0.00          1.55         1.06 o                         
   5   7  15          0.00         -1.08         1.08 o                         
  -2   8  15          6.98          6.55         1.14 o                         
  -1   8  15          2.77          1.59         1.15 o                         
   0   8  15          5.53          5.21         0.84 o                         
   1   8  15          3.25          2.25         1.09 o                         
   2   8  15          0.30          0.35         1.22 o                         
  -9   0  16          0.00         -1.85         1.85 o                         
  -8   0  16          6.40          7.71         2.03 o                         
  -7   0  16         22.44         19.37         2.17 o                         
  -6   0  16          2.59          3.55         1.74 o                         
  -5   0  16          0.19         -1.66         3.20 o                         
  -4   0  16          1.55          3.24         1.84 o                         
  -3   0  16          5.22          5.86         0.84 o                         
  -2   0  16          4.97          5.56         1.93 o                         
  -1   0  16          1.47          1.35         1.21 o                         
   0   0  16          3.49          0.74         1.43 o                         
   1   0  16          0.55         -0.42         1.15 o                         
   2   0  16          0.11          0.43         0.85 o                         
   3   0  16          2.16          3.77         0.67 o                         
   4   0  16          0.00          0.15         1.88 o                         
   5   0  16          2.24          2.17         1.26 o                         
   6   0  16          1.25          1.33         2.96 o                         
   7   0  16          0.23          0.36         0.75 o                         
   8   0  16          0.12         -0.44         0.94 o                         
  -9   1  16          3.03          1.47         1.36 o                         
  -8   1  16         10.75         12.48         1.11 o                         
  -7   1  16          6.09          5.45         1.35 o                         
  -6   1  16          3.31          1.50         0.99 o                         
  -5   1  16         13.33         13.64         0.78 o                         
  -4   1  16          0.05         -0.24         0.76 o                         
  -3   1  16          4.89          5.97         1.46 o                         
  -2   1  16          0.03         -0.76         1.08 o                         
  -1   1  16          3.34          3.48         0.65 o                         
   0   1  16          0.57          0.97         0.37 o                         
   1   1  16          2.16          2.04         0.68 o                         
   2   1  16          0.29          0.47         0.45 o                         
   3   1  16          0.06          1.05         0.97 o                         
   4   1  16          6.07          6.81         0.85 o                         
   5   1  16          5.45          5.24         0.77 o                         
   6   1  16          0.08         -0.53         0.91 o                         
   7   1  16          0.02          0.46         1.41 o                         
   8   1  16          0.18          0.79         0.72 o                         
  -8   2  16          0.03          0.36         1.88 o                         
  -7   2  16          0.01          0.99         1.58 o                         
  -6   2  16         23.87         27.24         2.25 o                         
  -5   2  16         14.67         15.40         1.99 o                         
  -4   2  16          0.39          0.20         1.31 o                         
  -3   2  16          1.57          1.06         0.91 o                         
  -2   2  16          0.44          0.28         1.02 o                         
  -1   2  16          0.01          0.01         0.73 o                         
   0   2  16          3.36          3.16         1.05 o                         
   1   2  16          0.36          0.30         0.71 o                         
   2   2  16          3.24          3.20         0.77 o                         
   3   2  16          0.09         -0.45         1.21 o                         
   4   2  16          1.15          1.27         0.64 o                         
   5   2  16          0.03          0.94         1.35 o                         
   6   2  16          0.44          0.39         0.96 o                         
   7   2  16          1.14         -0.05         1.34 o                         
   8   2  16          0.26          1.46         1.34 o                         
  -8   3  16          0.66         17.02        15.16 o                         
  -7   3  16          6.45          5.61         1.34 o                         
  -6   3  16          0.89          0.41         1.77 o                         
  -5   3  16         24.94         30.21         1.34 o                         
  -4   3  16          3.33          4.03         1.05 o                         
  -3   3  16          4.15          4.75         1.31 o                         
  -2   3  16          6.96          7.74         0.82 o                         
  -1   3  16          4.22          5.22         0.49 o                         
   0   3  16          0.57         -0.26         0.66 o                         
   1   3  16          1.87          1.88         0.90 o                         
   2   3  16          0.00         -0.63         0.68 o                         
   3   3  16          0.23          0.68         0.95 o                         
   4   3  16          8.34          8.77         1.30 o                         
   5   3  16         10.32         12.02         1.24 o                         
   6   3  16          0.04         -1.33         2.02 o                         
   7   3  16          0.71          0.72         0.67 o                         
   8   3  16          1.98          1.99         1.32 o                         
  -7   4  16          2.75          3.76         0.78 o                         
  -6   4  16          7.60         10.00         1.67 o                         
  -5   4  16          0.16         -0.68         1.62 o                         
  -4   4  16          0.00          0.56         1.57 o                         
  -3   4  16         10.36         12.51         1.84 o                         
  -2   4  16          6.31          6.85         1.63 o                         
  -1   4  16          0.06         -0.32         1.06 o                         
   0   4  16         10.69          8.99         1.21 o                         
   1   4  16          4.56          3.64         1.31 o                         
   2   4  16          0.02          0.13         0.88 o                         
   3   4  16          0.01          0.40         0.95 o                         
   4   4  16          1.25          0.50         2.69 o                         
   5   4  16          1.38         -1.42         2.77 o                         
   6   4  16          0.04         -1.85         2.66 o                         
   7   4  16          0.00          0.46         1.07 o                         
  -6   5  16          8.60          7.44         5.54 o                         
  -5   5  16          0.05          0.01         0.88 o                         
  -4   5  16          9.79          8.17         1.06 o                         
  -3   5  16          0.43         -0.41         0.86 o                         
  -2   5  16          5.45          4.44         0.75 o                         
  -1   5  16         10.58         15.11         0.88 o                         
   0   5  16          0.36          1.05         0.57 o                         
   1   5  16          4.45          4.36         1.44 o                         
   2   5  16          0.54          0.70         1.13 o                         
   3   5  16          0.24          1.08         1.52 o                         
   4   5  16          1.03          1.35         0.99 o                         
   5   5  16          1.09          0.99         1.09 o                         
   6   5  16          1.08          1.56         1.10 o                         
  -5   6  16          2.52          2.29         1.39 o                         
  -4   6  16          4.18          4.28         0.82 o                         
  -3   6  16          0.74         -0.31         1.41 o                         
  -2   6  16          0.11         -0.88         1.17 o                         
  -1   6  16          0.36         -0.15         1.69 o                         
   0   6  16          3.48          1.53         0.71 o                         
   1   6  16          0.06         -0.07         1.15 o                         
   2   6  16          1.52         -0.03         2.68 o                         
   3   6  16          0.70          0.22         1.96 o                         
   4   6  16          0.47         -1.03         1.03 o                         
   5   6  16          0.11          1.02         1.32 o                         
  -2   7  16          0.12         -0.41         0.70 o                         
  -1   7  16          0.23         -0.43         1.03 o                         
   0   7  16          0.30          1.17         0.80 o                         
   1   7  16          0.43         -0.14         0.81 o                         
   2   7  16          0.04         -0.29         1.78 o                         
  -7   1  17          4.89          4.53         2.73 o                         
  -6   1  17          0.02         -2.92         2.92 o                         
  -5   1  17          7.29          5.04         1.54 o                         
  -4   1  17          0.27          0.48         1.76 o                         
  -3   1  17          0.35          0.19         1.57 o                         
  -2   1  17          0.03         -0.12         0.65 o                         
  -1   1  17          0.62         -0.11         1.34 o                         
   0   1  17          0.34          1.49         1.01 o                         
   1   1  17          0.03          0.36         0.50 o                         
   2   1  17          0.76          0.18         1.12 o                         
   3   1  17          0.69          0.00         0.94 o                         
   4   1  17          0.01         -0.45         0.78 o                         
   5   1  17          0.05          0.41         1.93 o                         
   6   1  17          0.17          1.18         2.30 o                         
   7   1  17          0.01         -0.24         0.79 o                         
  -7   2  17          0.31          0.08         2.05 o                         
  -6   2  17          2.41          0.79         1.68 o                         
  -5   2  17          1.19          0.07         1.73 o                         
  -4   2  17          0.01         -0.38         1.28 o                         
  -3   2  17          1.52          2.56         0.80 o                         
  -2   2  17          0.20          0.33         0.81 o                         
  -1   2  17          0.23         -0.10         0.58 o                         
   0   2  17          0.09         -0.42         0.42 o                         
   1   2  17          4.12          2.10         0.71 o                         
   2   2  17          3.14          3.05         0.65 o                         
   3   2  17          0.19         -0.20         1.33 o                         
   4   2  17          0.06         -0.56         1.19 o                         
   5   2  17          0.08         -0.65         0.92 o                         
   6   2  17          0.08          0.19         0.92 o                         
   7   2  17          0.00          1.57         1.01 o                         
  -6   3  17          0.04          1.78         2.91 o                         
  -5   3  17          3.69          2.77         2.01 o                         
  -4   3  17          0.09          0.74         1.93 o                         
  -3   3  17          9.05         10.27         1.61 o                         
  -2   3  17          1.85          2.41         0.80 o                         
  -1   3  17          0.25          0.99         1.11 o                         
   0   3  17          8.98         10.49         0.89 o                         
   1   3  17          5.81          5.39         1.01 o                         
   2   3  17          3.68          3.41         1.94 o                         
   3   3  17          5.99          7.41         3.03 o                         
   4   3  17          0.19         -0.07         1.61 o                         
   5   3  17          1.72          1.95         2.79 o                         
   6   3  17          2.09          3.45         1.94 o                         
  -6   4  17          7.31          7.89         1.50 o                         
  -5   4  17          0.13         -0.01         2.41 o                         
  -4   4  17         12.75         14.42         2.96 o                         
  -3   4  17          0.00         -0.83         1.39 o                         
  -2   4  17          2.78          2.33         2.43 o                         
  -1   4  17          1.77          1.67         1.02 o                         
   0   4  17          1.93          1.98         1.20 o                         
   1   4  17          0.25         -0.18         0.88 o                         
   2   4  17          1.07          0.45         1.48 o                         
   3   4  17          0.00          0.27         0.58 o                         
   4   4  17          0.00         -1.72         2.22 o                         
   5   4  17          0.26         -0.27         2.63 o                         
  -4   5  17          6.01         -0.46        22.93 o                         
  -3   5  17          2.90          2.73         1.78 o                         
  -2   5  17          0.05         -0.59         1.24 o                         
  -1   5  17          0.19         -0.32         1.78 o                         
   0   5  17          0.56          0.74         0.67 o                         
   1   5  17          0.33         -0.85         0.98 o                         
   2   5  17          1.49         -0.59         0.94 o                         
   3   5  17          0.08         -1.00         1.00 o                         
   4   5  17          0.05          0.19         1.25 o                         
  -2   6  17          0.10         -1.71         1.71 o                         
  -1   6  17          1.63          1.52         0.71 o                         
   0   6  17          1.86          2.25         0.77 o                         
   1   6  17          1.48          1.70         0.80 o                         
  -6   0  18          0.52         -1.45         1.83 o                         
  -5   0  18          1.70          2.18         3.67 o                         
  -4   0  18          6.43          1.34         7.13 o                         
  -3   0  18          4.07         13.27         6.57 o                         
  -2   0  18          2.40          6.88         1.31 o                         
  -1   0  18          0.17         -0.09         1.16 o                         
   0   0  18          0.17          0.27         0.96 o                         
   1   0  18          0.01          0.69         2.56 o                         
   2   0  18          0.07         -0.82         1.88 o                         
   3   0  18          1.01          1.31         1.40 o                         
   4   0  18          0.25          1.28         1.07 o                         
   5   0  18          0.49          1.07         3.11 o                         
  -5   1  18          5.96          5.55         3.46 o                         
  -4   1  18          7.18          8.23         2.03 o                         
  -3   1  18          0.52          0.80         0.99 o                         
  -2   1  18          0.43         -0.98         1.78 o                         
  -1   1  18          2.46          3.04         0.71 o                         
   0   1  18          0.27          0.60         2.10 o                         
   1   1  18          0.02          0.56         2.54 o                         
   2   1  18          2.13          2.87         1.12 o                         
   3   1  18          0.01          1.13         1.32 o                         
   4   1  18          2.04          1.51         1.80 o                         
   5   1  18          0.01         -0.49         0.72 o                         
  -5   2  18         12.50         13.67         1.38 o                         
  -4   2  18         13.39         13.75         1.87 o                         
  -3   2  18          4.89          6.15         3.25 o                         
  -2   2  18          5.03          3.68         3.98 o                         
  -1   2  18          1.95          1.11         2.42 o                         
   0   2  18          5.06          3.56         2.93 o                         
   1   2  18          1.35          2.26         1.50 o                         
   2   2  18          0.10          0.46         1.35 o                         
   3   2  18          0.69         -0.38         1.24 o                         
   4   2  18          0.45          0.58         0.80 o                         
   5   2  18          0.84          0.39         1.29 o                         
  -4   3  18          0.78          1.76         2.71 o                         
  -3   3  18          0.02         -1.13         3.18 o                         
  -2   3  18          6.91          8.85         1.65 o                         
  -1   3  18          3.16          3.82         0.68 o                         
   0   3  18          0.49          1.26         0.89 o                         
   1   3  18          0.02          0.31         2.37 o                         
   2   3  18          0.33         -0.97         1.03 o                         
   3   3  18          0.66          2.70         7.14 o                         
   4   3  18          0.12          0.52         2.64 o                         
  -3   4  18          1.15         -0.53         0.88 o                         
  -2   4  18          0.27          0.57         1.61 o                         
  -1   4  18          2.01          1.04         0.71 o                         
   0   4  18          2.23          1.94         0.99 o                         
   1   4  18          0.00         -0.02         0.60 o                         
   2   4  18          0.60          0.70         0.76 o                         
  -2   1  19          1.46          3.35         2.42 o                         
  -1   1  19          1.73          2.49         2.29 o                         
   0   1  19          1.49          0.60         1.82 o                         
   1   1  19          0.40          0.25         1.94 o                         
   2   1  19          0.35         -0.55         0.78 o                         
  -1   2  19          0.52         15.50        12.34 o                         
   0   2  19          0.53         -0.34         1.79 o                         
   1   2  19          1.56          0.04         1.03 o                         
                                                                                
